# Supplementary material for: Transcriptomic immune profiling of ovarian cancers in paraneoplastic cerebellar degeneration associated with anti-Yo antibodies
Source: Br J Cancer. 2018 Jun 14;119(1):105–13. doi: 10.1038/s41416-018-0125-7 (PMC6035206; doi:10.1038/s41416-018-0125-7)
Supplement: Supplementary file 9 — Supp Table1 [file 41416_2018_125_MOESM9_ESM.xls]

## Sheet: consensus
	consensusOV.subtypes	rf.probs.IMR_consensus	rf.probs.DIF_consensus	rf.probs.PRO_consensus	rf.probs.MES_consensus
01.13.3577	DIF_consensus	0.19	0.344	0.31	0.156
02.13.3578	DIF_consensus	0.224	0.364	0.24	0.172
03.13.3580.2	IMR_consensus	0.434	0.128	0.108	0.33
04.13.3582	DIF_consensus	0.254	0.29	0.226	0.23
05.13.3623	PRO_consensus	0.16	0.178	0.404	0.258
06.13.3627.1	PRO_consensus	0.154	0.246	0.478	0.122
07.13.3633	DIF_consensus	0.262	0.36	0.166	0.212
08.13.6393.3	IMR_consensus	0.398	0.306	0.18	0.116
09.13.6394	DIF_consensus	0.262	0.368	0.122	0.248
10.13.12026.2	IMR_consensus	0.458	0.216	0.098	0.228
11.13.13283	DIF_consensus	0.2	0.404	0.172	0.224
12.16.082	IMR_consensus	0.334	0.322	0.134	0.21

## Sheet: Verhaak
	Verhaak.subtypes	gsva.out.DIF	gsva.out.IMR	gsva.out.MES	gsva.out.PRO
01.13.3577	DIF	0.673947	0.32999	0.287024	0.223762
02.13.3578	PRO	0.396725	0.214903	0.3452	0.574975
03.13.3580.2	MES	0	0.301486	0.619381	0.000628084
04.13.3582	DIF	0.449099	0.155254	0.135463	0.0464359
05.13.3623	DIF	1	1	1	0.291993
06.13.3627.1	PRO	0.242243	0.442226	0.30544	1
07.13.3633	PRO	0.0106789	0.0429315	0.173764	0.596681
08.13.6393.3	PRO	0.581186	0.0136318	0	0.887752
09.13.6394	PRO	0.374182	0.240031	0.17222	0.504058
10.13.12026.2	MES	0.0298362	0.381621	0.544085	0.0784294
11.13.13283	DIF	0.613145	0	0.479789	0.509336
12.16.082	MES	0.383665	0.391236	0.442183	0

## Sheet: Bentink
	Bentink_subtypes$Bentink.subtypes
01.13.3577	nonAngiogenic
02.13.3578	nonAngiogenic
03.13.3580.2	Angiogenic
04.13.3582	nonAngiogenic
05.13.3623	Angiogenic
06.13.3627.1	nonAngiogenic
07.13.3633	nonAngiogenic
08.13.6393.3	Angiogenic
09.13.6394	Angiogenic
10.13.12026.2	nonAngiogenic
11.13.13283	nonAngiogenic
12.16.082	nonAngiogenic

## Sheet: Konecny
	Konecny.subtypes	spearman.cc.vals.C1_immL	spearman.cc.vals.C2_diffL	spearman.cc.vals.C3_profL	spearman.cc.vals.C4_mescL
01.13.3577	C2_diffL	-0.0204776	0.0914092	0.0517998	-0.0335799
02.13.3578	C1_immL	0.0767068	-0.0714009	-0.0207097	0.0555675
03.13.3580.2	C1_immL	0.053865	-0.114325	-0.15267	0.0367149
04.13.3582	C2_diffL	-0.00781797	0.0514058	-0.0437134	-0.0466088
05.13.3623	C1_immL	0.0808413	-0.0128835	-0.0667873	-0.00484988
06.13.3627.1	C1_immL	0.0885543	-0.0145199	-0.0249978	0.00719345
07.13.3633	C3_profL	-0.0685319	-0.0558203	0.059308	0.027158
08.13.6393.3	C3_profL	-0.0884445	0.075789	0.0967259	0.00318947
09.13.6394	C4_mescL	0.0398986	-0.0568017	0.0279659	0.0587157
10.13.12026.2	C3_profL	-0.0341169	0.0147438	0.0543474	0.00260048
11.13.13283	C2_diffL	-0.0756866	0.135933	-0.101278	-0.171186
12.16.082	C3_profL	-0.0859596	0.0301178	0.110176	0.00703733

## Sheet: Helland
	Helland.subtypes	subtype.scores.C1	subtype.scores.C2	subtype.scores.C4	subtype.scores.C5
01.13.3577	C1	0.726472	0.597579	-0.643944	-0.55631
02.13.3578	C2	-0.0822727	1.39508	0.0603853	-0.963648
03.13.3580.2	C4	-0.918615	-0.405096	1.24409	0.770331
04.13.3582	C2	0.470255	1.10665	-0.411011	-1.69881
05.13.3623	C1	2.47726	0.824961	-2.2968	-1.11858
06.13.3627.1	C5	0.0613448	-0.0793077	-0.26865	0.710946
07.13.3633	C5	-1.35339	-1.89164	1.18886	1.87239
08.13.6393.3	C5	0.0168938	-0.755431	0.0227829	0.510692
09.13.6394	C2	0.234646	0.919351	-0.534528	-0.170002
10.13.12026.2	C4	-0.892959	-0.650042	1.00469	0.835165
11.13.13283	C4	-0.758389	0.0347448	0.868192	-0.0113147
12.16.082	C1	0.0187494	-1.09684	-0.234062	-0.180859
