# Supplementary material for: Transcriptomic immune profiling of ovarian cancers in paraneoplastic cerebellar degeneration associated with anti-Yo antibodies
Source: Br J Cancer. 2018 Jun 14;119(1):105–13. doi: 10.1038/s41416-018-0125-7 (PMC6035206; doi:10.1038/s41416-018-0125-7)
Supplement: Supplementary file 11 — Supp table3 [file 41416_2018_125_MOESM11_ESM.xls]

## Sheet: Supplementary_table_2_Genelist.
A2M
A4GALT
A4GNT
AAAS
AACS
AADAC
AAK1
AAMP
AANAT
AARS
AASDHPPT
AASS
AATF
AATK
ABAT
ABCA1
ABCA12
ABCA2
ABCA3
ABCA4
ABCA5
ABCA6
ABCA7
ABCA8
ABCB1
ABCB11
ABCB4
ABCB6
ABCB7
ABCB9
ABCC1
ABCC10
ABCC2
ABCC3
ABCC4
ABCC5
ABCC8
ABCC9
ABCD1
ABCD2
ABCD3
ABCD4
ABCE1
ABCF1
ABCF2
ABCF3
ABCG1
ABCG2
ABCG4
ABCG5
ABHD10
ABHD11
ABHD2
ABHD3
ABHD4
ABHD5
ABHD6
ABHD8
ABI1
ABI2
ABL1
ABL2
ABLIM1
ABLIM3
ABO
ABR
ABT1
ABTB2
ACAA1
ACAA2
ACACA
ACACB
ACAD10
ACAD8
ACADL
ACADM
ACADS
ACADSB
ACADVL
ACAN
ACAT1
ACAT2
ACBD3
ACBD4
ACD
ACE
ACE2
ACHE
ACIN1
ACLY
ACO1
ACOT11
ACOT7
ACOT8
ACOT9
ACOX1
ACOX2
ACOX3
ACOXL
ACP1
ACP2
ACP5
ACP6
ACPP
ACR
ACRV1
ACSBG1
ACSBG2
ACSL1
ACSL3
ACSL4
ACSL5
ACSM1
ACSM3
ACTA1
ACTA2
ACTB
ACTC1
ACTG2
ACTL6A
ACTL6B
ACTL7A
ACTL7B
ACTL8
ACTN1
ACTN2
ACTN3
ACTN4
ACTR10
ACTR1A
ACTR1B
ACTR2
ACTR3
ACTR5
ACTR6
ACTR8
ACVR1
ACVR1B
ACVR2A
ACVR2B
ACVRL1
ACYP1
ACYP2
ADA
ADAM10
ADAM11
ADAM12
ADAM15
ADAM17
ADAM18
ADAM19
ADAM2
ADAM20
ADAM22
ADAM23
ADAM28
ADAM30
ADAM7
ADAM8
ADAM9
ADAMDEC1
ADAMTS1
ADAMTS12
ADAMTS13
ADAMTS2
ADAMTS3
ADAMTS5
ADAMTS6
ADAMTS8
ADAMTS9
ADAMTSL2
ADAMTSL3
ADAR
ADARB1
ADARB2
ADAT1
ADCK2
ADCY1
ADCY2
ADCY6
ADCY7
ADCY8
ADCY9
ADCYAP1
ADCYAP1R1
ADD1
ADD2
ADD3
ADH1A
ADH1B
ADH1C
ADH5
ADH6
ADH7
ADI1
ADIPOQ
ADIPOR1
ADIPOR2
ADK
ADM
ADNP
ADNP2
ADORA1
ADORA2B
ADPGK
ADPRH
ADRA1A
ADRA1B
ADRA1D
ADRA2A
ADRA2B
ADRA2C
ADRB1
ADRB2
ADRB3
ADRM1
ADSL
ADSS
AES
AFAP1
AFF1
AFF2
AFF3
AFF4
AFG3L2
AFM
AFP
AFTPH
AGA
AGBL2
AGBL5
AGER
AGGF1
AGK
AGL
AGPAT2
AGPAT3
AGPAT4
AGPAT5
AGPS
AGR2
AGRN
AGRP
AGT
AGTPBP1
AGTR1
AGTR2
AGXT
AHCY
AHCYL1
AHDC1
AHI1
AHNAK
AHNAK2
AHR
AHSA1
AHSG
AICDA
AIF1
AIFM1
AIM1
AIM1L
AIM2
AIP
AIPL1
AIRE
AJAP1
AK1
AK2
AK5
AKAP1
AKAP10
AKAP11
AKAP12
AKAP13
AKAP3
AKAP4
AKAP5
AKAP6
AKAP7
AKAP8
AKAP8L
AKAP9
AKR1A1
AKR1B1
AKR1B10
AKR1C3
AKR1C4
AKR1D1
AKR7A2
AKR7A3
AKT1
AKT2
AKT3
AKTIP
ALAD
ALAS1
ALAS2
ALB
ALCAM
ALDH18A1
ALDH1A1
ALDH1A2
ALDH1A3
ALDH1B1
ALDH1L1
ALDH2
ALDH3A1
ALDH3A2
ALDH3B1
ALDH3B2
ALDH5A1
ALDH6A1
ALDH7A1
ALDH8A1
ALDH9A1
ALDOA
ALDOB
ALDOC
ALG12
ALG3
ALG5
ALG6
ALG8
ALG9
ALK
ALKBH1
ALKBH4
ALLC
ALMS1
ALOX12
ALOX12B
ALOX12P2
ALOX15
ALOX15B
ALOX5
ALOX5AP
ALOXE3
ALPI
ALPK3
ALPL
ALPP
ALPPL2
ALS2CL
ALX1
ALX4
AMBN
AMBP
AMD1
AMELX
AMELY
AMFR
AMHR2
AMIGO2
AMMECR1
AMN
AMPD1
AMPD2
AMPD3
AMPH
AMZ2
ANAPC10
ANAPC13
ANAPC2
ANAPC5
ANGEL1
ANGEL2
ANGPT1
ANGPT2
ANGPT4
ANGPTL2
ANGPTL3
ANGPTL4
ANGPTL7
ANK1
ANK2
ANK3
ANKFY1
ANKMY1
ANKMY2
ANKRA2
ANKRD1
ANKRD11
ANKRD12
ANKRD17
ANKRD2
ANKRD26
ANKRD27
ANKRD28
ANKRD40
ANKRD49
ANKRD55
ANKRD6
ANKRD7
ANKS1A
ANKS1B
ANKZF1
ANP32A
ANP32B
ANP32C
ANP32D
ANP32E
ANPEP
ANTXR1
ANXA1
ANXA10
ANXA11
ANXA13
ANXA2
ANXA2P2
ANXA3
ANXA4
ANXA5
ANXA6
ANXA7
ANXA9
AOAH
AOC2
AOC3
AOX1
AP1B1
AP1G1
AP1G2
AP1M2
AP1S1
AP1S2
AP2A2
AP2B1
AP2M1
AP2S1
AP3B1
AP3B2
AP3D1
AP3M2
AP3S1
AP4E1
AP4M1
AP4S1
APAF1
APBA2
APBA3
APBB1
APBB1IP
APBB2
APC
APC2
APCS
APEH
APEX1
APEX2
APH1A
APH1B
API5
APIP
APLP1
APLP2
APOA1
APOA2
APOA4
APOB
APOBEC1
APOBEC2
APOBEC3C
APOBEC3F
APOBEC3G
APOC1
APOC3
APOD
APOE
APOF
APOH
APOL1
APOL2
APOL3
APOL5
APOL6
APOLD1
APOM
APOO
APOOL
APP
APPBP2
APPL1
APPL2
APRT
APTX
AQP1
AQP2
AQP3
AQP4
AQP5
AQP6
AQP8
AQP9
AQR
AR
ARAF
ARC
ARCN1
ARF3
ARF4
ARF5
ARF6
ARFGAP1
ARFGEF1
ARFGEF2
ARFIP1
ARFIP2
ARFRP1
ARG1
ARG2
ARHGAP1
ARHGAP10
ARHGAP11A
ARHGAP12
ARHGAP17
ARHGAP22
ARHGAP24
ARHGAP25
ARHGAP26
ARHGAP28
ARHGAP29
ARHGAP4
ARHGAP5
ARHGAP6
ARHGDIA
ARHGDIB
ARHGDIG
ARHGEF1
ARHGEF10
ARHGEF10L
ARHGEF11
ARHGEF12
ARHGEF15
ARHGEF16
ARHGEF17
ARHGEF18
ARHGEF2
ARHGEF3
ARHGEF4
ARHGEF6
ARHGEF7
ARHGEF9
ARID1A
ARID3A
ARID3B
ARID4A
ARID4B
ARID5A
ARID5B
ARIH2
ARL1
ARL14
ARL15
ARL2BP
ARL3
ARL4A
ARL4C
ARL4D
ARL6IP1
ARL6IP4
ARL6IP5
ARL8B
ARMC1
ARMC6
ARMC7
ARMC8
ARMC9
ARMCX1
ARMCX2
ARMCX3
ARMCX6
ARNT
ARNT2
ARNTL
ARNTL2
ARPC1A
ARPC1B
ARPC2
ARPC3
ARPC5
ARPC5L
ARRB1
ARRB2
ARSA
ARSB
ARSD
ARSE
ARSF
ARSJ
ART1
ART3
ART4
ARTN
ARVCF
ASAH1
ASB1
ASB13
ASB4
ASB6
ASB7
ASB8
ASB9
ASCC1
ASCC2
ASCC3
ASCL1
ASCL2
ASCL3
ASF1B
ASGR1
ASGR2
ASH2L
ASIP
ASL
ASNA1
ASNS
ASNSD1
ASPA
ASPH
ASPHD1
ASPM
ASPN
ASPSCR1
ASRGL1
ASS1
ASTE1
ASTN1
ASTN2
ASXL1
ASXL2
ATAD2
ATAD2B
ATAD3A
ATAD5
ATF1
ATF2
ATF3
ATF4
ATF6
ATF7
ATF7IP
ATF7IP2
ATG12
ATG2A
ATG2B
ATG3
ATG4A
ATG4B
ATG5
ATG7
ATG9A
ATIC
ATM
ATN1
ATOH1
ATOX1
ATP10A
ATP10B
ATP10D
ATP11A
ATP11B
ATP12A
ATP13A1
ATP13A2
ATP13A3
ATP1A1
ATP1A2
ATP1A3
ATP1B1
ATP1B2
ATP1B3
ATP1B4
ATP2A1
ATP2A2
ATP2A3
ATP2B1
ATP2B2
ATP2B3
ATP2B4
ATP2C1
ATP2C2
ATP4A
ATP4B
ATP5A1
ATP5B
ATP5C1
ATP5D
ATP5F1
ATP5G1
ATP5G2
ATP5G3
ATP5H
ATP5I
ATP5J
ATP5L
ATP5O
ATP5S
ATP6AP1
ATP6AP2
ATP6V0A1
ATP6V0A2
ATP6V0A4
ATP6V0B
ATP6V0C
ATP6V0D1
ATP6V0E1
ATP6V0E2
ATP6V1A
ATP6V1B1
ATP6V1B2
ATP6V1C1
ATP6V1D
ATP6V1E1
ATP6V1F
ATP6V1G1
ATP6V1H
ATP7A
ATP7B
ATP8A1
ATP8A2
ATP8B1
ATP8B2
ATP8B3
ATP8B4
ATP9A
ATP9B
ATPAF2
ATPIF1
ATR
ATRN
ATRNL1
ATRX
ATXN1
ATXN10
ATXN2
ATXN2L
ATXN3
ATXN7
ATXN7L1
AUH
AUP1
AURKA
AURKAIP1
AURKB
AURKC
AUTS2
AVEN
AVIL
AVP
AVPI1
AVPR1A
AVPR1B
AVPR2
AXIN1
AXL
AZGP1
AZI2
AZIN1
AZU1
B2M
B3GALNT1
B3GALT1
B3GALT2
B3GALT4
B3GALT5
B3GAT1
B3GAT3
B3GNT2
B3GNT3
B3GNT4
B3GNTL1
B4GALNT1
B4GALT1
B4GALT2
B4GALT3
B4GALT4
B4GALT5
B4GALT6
B4GALT7
B9D1
B9D2
BAALC
BAAT
BACE1
BACE2
BACH1
BACH2
BAD
BAG1
BAG2
BAG3
BAG4
BAG5
BAHCC1
BAHD1
BAIAP2
BAIAP3
BAK1
BAMBI
BANF1
BANK1
BANP
BAP1
BARD1
BARX1
BARX2
BASP1
BATF
BAX
BAZ1A
BAZ1B
BAZ2A
BAZ2B
BBOX1
BBS10
BBS4
BBS5
BBS7
BBS9
BCAM
BCAN
BCAP29
BCAP31
BCAR3
BCAS1
BCAS2
BCAS3
BCAS4
BCAT1
BCAT2
BCCIP
BCHE
BCKDHA
BCKDHB
BCKDK
BCL10
BCL11A
BCL11B
BCL2
BCL2A1
BCL2L1
BCL2L10
BCL2L11
BCL2L13
BCL2L14
BCL6
BCL7A
BCL7B
BCL7C
BCL9
BCLAF1
BCOR
BCORL1
BCS1L
BDH1
BDH2
BDKRB1
BDKRB2
BDNF
BECN1
BEGAIN
BEST1
BEST2
BET1
BET1L
BEX1
BEX4
BFAR
BFSP1
BFSP2
BGN
BHLHB9
BHMT
BHMT2
BICD1
BICD2
BID
BIK
BIN1
BIN2
BIN3
BIRC2
BIRC3
BIRC5
BIRC7
BLCAP
BLK
BLM
BLMH
BLNK
BLVRA
BLVRB
BLZF1
BMP1
BMP10
BMP15
BMP2
BMP2K
BMP3
BMP4
BMP5
BMP6
BMP7
BMP8A
BMP8B
BMPR1A
BMPR1B
BMPR2
BMS1
BMX
BNC1
BNC2
BNIP1
BNIP2
BNIP3
BNIP3L
BOLA1
BPESC1
BPGM
BPTF
BRAP
BRCA1
BRCA2
BRCC3
BRD1
BRD2
BRD3
BRD4
BRD7
BRD8
BRD9
BRDT
BRE
BRF1
BRF2
BRIP1
BRMS1
BRPF1
BRSK2
BRWD1
BSDC1
BSG
BSN
BSPRY
BST1
BST2
BTAF1
BTBD1
BTBD2
BTBD3
BTBD7
BTC
BTD
BTF3
BTG1
BTG2
BTG3
BTG4
BTK
BTN1A1
BTN2A1
BTN2A2
BTN3A1
BTN3A2
BTN3A3
BTNL2
BTNL3
BTRC
BUB1
BUB3
BUD31
BYSL
BZW1
BZW2
C10orf10
C10orf76
C10orf88
C10orf95
C11orf16
C11orf21
C11orf24
C11orf49
C11orf57
C11orf58
C11orf63
C11orf68
C11orf71
C12orf10
C12orf29
C12orf4
C12orf43
C12orf49
C14orf1
C14orf105
C14orf132
C14orf159
C14orf166
C14orf169
C14orf2
C14orf79
C14orf93
C15orf39
C16orf45
C16orf59
C17orf53
C17orf62
C17orf75
C17orf80
C18orf25
C18orf8
C19orf24
C19orf53
C19orf54
C19orf57
C19orf60
C1D
C1GALT1
C1GALT1C1
C1orf106
C1orf109
C1orf112
C1orf115
C1orf116
C1orf123
C1orf159
C1orf174
C1orf21
C1orf216
C1orf27
C1orf35
C1orf43
C1orf50
C1orf54
C1orf56
C1orf61
C1QA
C1QB
C1QBP
C1QL1
C1QTNF1
C1RL
C1S
C2
C20orf27
C21orf2
C21orf59
C21orf62
C21orf91
C22orf24
C22orf31
C2orf42
C2orf49
C2orf54
C3
C3AR1
C3orf14
C3orf18
C3orf36
C3orf52
C3orf58
C4BPA
C4BPB
C4orf19
C5
C5AR1
C5orf15
C5orf22
C5orf30
C6
C6orf10
C6orf106
C6orf120
C6orf15
C6orf25
C6orf47
C6orf62
C7
C7orf26
C7orf49
C8A
C8B
C8G
C8orf17
C8orf33
C8orf4
C9
C9orf116
C9orf16
C9orf40
C9orf78
CA1
CA10
CA11
CA12
CA14
CA2
CA3
CA4
CA5A
CA5B
CA6
CA7
CA8
CA9
CAB39
CAB39L
CABIN1
CABP1
CABP2
CABP5
CABYR
CACNA1A
CACNA1B
CACNA1C
CACNA1D
CACNA1E
CACNA1F
CACNA1G
CACNA1H
CACNA1I
CACNA1S
CACNA2D1
CACNA2D2
CACNA2D3
CACNB1
CACNB2
CACNB3
CACNB4
CACNG1
CACNG2
CACNG3
CACNG4
CACNG5
CACYBP
CAD
CADM3
CADM4
CADPS2
CALB1
CALB2
CALCA
CALCB
CALCOCO1
CALCOCO2
CALCR
CALCRL
CALD1
CALM3
CALML3
CALML4
CALML5
CALR
CALU
CAMK1
CAMK1D
CAMK1G
CAMK2A
CAMK2B
CAMK2G
CAMK2N1
CAMK4
CAMKK2
CAMKV
CAMLG
CAMP
CAMSAP1
CAMTA1
CAMTA2
CAND1
CAND2
CANT1
CANX
CAP1
CAP2
CAPG
CAPN1
CAPN11
CAPN2
CAPN5
CAPN6
CAPN7
CAPN9
CAPNS1
CAPRIN1
CAPRIN2
CAPZA1
CAPZA2
CAPZB
CARD10
CARD14
CARD8
CARHSP1
CARS
CARS2
CARTPT
CASC1
CASD1
CASK
CASKIN2
CASP1
CASP10
CASP2
CASP3
CASP4
CASP5
CASP6
CASP7
CASP8
CASP8AP2
CASP9
CASQ1
CASQ2
CASR
CAST
CASZ1
CAT
CAV1
CAV2
CAV3
CBFA2T2
CBFA2T3
CBFB
CBL
CBLB
CBLC
CBLL1
CBLN1
CBR1
CBR3
CBR4
CBX1
CBX2
CBX3
CBX4
CBX6
CBX7
CBX8
CBY1
CC2D1A
CCDC102B
CCDC106
CCDC121
CCDC130
CCDC134
CCDC15
CCDC22
CCDC25
CCDC28A
CCDC28B
CCDC33
CCDC40
CCDC47
CCDC51
CCDC53
CCDC59
CCDC6
CCDC68
CCDC69
CCDC70
CCDC81
CCDC85B
CCDC86
CCDC87
CCDC88A
CCDC88C
CCDC9
CCDC90B
CCDC91
CCDC92
CCDC93
CCDC94
CCHCR1
CCIN
CCK
CCKAR
CCKBR
CCL1
CCL11
CCL13
CCL16
CCL17
CCL18
CCL19
CCL2
CCL20
CCL21
CCL22
CCL23
CCL24
CCL4
CCL5
CCL7
CCNA1
CCNA2
CCNB1
CCNB1IP1
CCNB2
CCNC
CCND1
CCND2
CCND3
CCNE1
CCNE2
CCNF
CCNG1
CCNG2
CCNH
CCNI
CCNJ
CCNJL
CCNK
CCNL1
CCNL2
CCNO
CCNT1
CCNT2
CCR1
CCR10
CCR2
CCR3
CCR4
CCR5
CCR6
CCR7
CCR9
CCS
CCT2
CCT3
CCT4
CCT5
CCT6A
CCT6B
CCT7
CCT8
CCT8L2
CD14
CD151
CD160
CD163
CD164
CD177
CD180
CD19
CD1A
CD1B
CD1C
CD1D
CD1E
CD2
CD200
CD207
CD22
CD226
CD244
CD247
CD248
CD27
CD28
CD2AP
CD2BP2
CD300A
CD300C
CD320
CD33
CD34
CD36
CD37
CD38
CD3D
CD3E
CD3EAP
CD3G
CD4
CD40
CD40LG
CD44
CD46
CD47
CD48
CD5
CD52
CD53
CD55
CD58
CD59
CD5L
CD6
CD63
CD69
CD7
CD70
CD72
CD74
CD79A
CD79B
CD80
CD81
CD82
CD83
CD84
CD86
CD8B
CD9
CD93
CD96
CDA
CDADC1
CDC123
CDC14A
CDC14B
CDC16
CDC20
CDC23
CDC25A
CDC25B
CDC25C
CDC27
CDC34
CDC37L1
CDC42
CDC42BPA
CDC42BPB
CDC42EP1
CDC42EP2
CDC42EP3
CDC42EP4
CDC5L
CDC6
CDC7
CDC73
CDCA3
CDCA4
CDCA8
CDCP1
CDH1
CDH10
CDH11
CDH12
CDH15
CDH16
CDH17
CDH18
CDH19
CDH2
CDH20
CDH22
CDH3
CDH4
CDH5
CDH6
CDH7
CDH8
CDH9
CDIPT
CDK10
CDK2
CDK2AP1
CDK2AP2
CDK4
CDK5
CDK5R1
CDK5R2
CDK5RAP1
CDK5RAP2
CDK5RAP3
CDK6
CDK7
CDKAL1
CDKL1
CDKL2
CDKL3
CDKL5
CDKN1A
CDKN1B
CDKN1C
CDKN2A
CDKN2AIP
CDKN2B
CDKN2C
CDKN2D
CDKN3
CDO1
CDON
CDR1
CDR2L
CDS1
CDS2
CDSN
CDT1
CDV3
CDX1
CDX2
CDX4
CDYL
CEACAM1
CEACAM21
CEACAM3
CEACAM4
CEACAM5
CEACAM6
CEACAM7
CEACAM8
CEBPA
CEBPB
CEBPD
CEBPE
CEBPG
CEBPZ
CECR1
CECR5
CEL
CELP
CELSR1
CELSR2
CEMP1
CEND1
CENPA
CENPB
CENPE
CENPF
CENPI
CENPJ
CENPM
CENPN
CENPQ
CENPT
CEP135
CEP152
CEP164
CEP192
CEP250
CEP290
CEP350
CEP55
CEP57
CEP63
CEP68
CEP70
CEP72
CEP76
CEPT1
CER1
CERK
CES2
CES3
CETN1
CETN2
CETN3
CETP
CFB
CFD
CFDP1
CFH
CFHR2
CFHR5
CFI
CFL1
CFLAR
CFP
CFTR
CGA
CGGBP1
CGREF1
CGRRF1
CH25H
CHAC1
CHAD
CHAF1A
CHAF1B
CHAT
CHCHD2
CHCHD3
CHCHD7
CHD1
CHD1L
CHD2
CHD3
CHD4
CHD5
CHD7
CHD8
CHD9
CHEK1
CHEK2
CHERP
CHFR
CHGA
CHGB
CHI3L2
CHIA
CHIC2
CHIT1
CHKA
CHL1
CHM
CHML
CHMP1A
CHMP1B
CHMP2A
CHMP2B
CHMP5
CHMP6
CHMP7
CHN1
CHN2
CHODL
CHORDC1
CHP2
CHPF
CHPT1
CHRD
CHRM2
CHRM4
CHRM5
CHRNA1
CHRNA10
CHRNA2
CHRNA3
CHRNA4
CHRNA5
CHRNA6
CHRNA9
CHRNB2
CHRNB3
CHRNB4
CHRND
CHRNE
CHRNG
CHST1
CHST10
CHST11
CHST12
CHST2
CHST3
CHST4
CHST5
CHST7
CHST8
CHSY1
CHUK
CIAO1
CIAPIN1
CIB1
CIB2
CIC
CIDEA
CIDEB
CIITA
CILP
CINP
CIRBP
CISD1
CISH
CITED1
CITED2
CIZ1
CKAP2
CKAP4
CKAP5
CKB
CKM
CKMT2
CKS1B
CKS2
CLASP1
CLASP2
CLC
CLCA1
CLCA2
CLCA4
CLCC1
CLCF1
CLCN1
CLCN2
CLCN3
CLCN4
CLCN5
CLCN7
CLCNKB
CLDN1
CLDN10
CLDN14
CLDN15
CLDN16
CLDN17
CLDN18
CLDN3
CLDN4
CLDN5
CLDN6
CLDN7
CLDN8
CLDN9
CLDND1
CLEC10A
CLEC11A
CLEC16A
CLEC1A
CLEC1B
CLEC2B
CLEC2D
CLEC4A
CLEC4E
CLEC4M
CLEC5A
CLEC7A
CLGN
CLIC1
CLIC2
CLIC3
CLIC4
CLIC5
CLINT1
CLIP1
CLIP2
CLIP3
CLIP4
CLK4
CLMN
CLN3
CLN5
CLN6
CLN8
CLNS1A
CLOCK
CLP1
CLPB
CLPP
CLPS
CLPTM1
CLPX
CLSPN
CLSTN1
CLSTN2
CLSTN3
CLTA
CLTB
CLTC
CLTCL1
CLU
CLUAP1
CLUL1
CMA1
CMAS
CMKLR1
CMTM6
CNBP
CNDP2
CNGA1
CNGA3
CNGB1
CNGB3
CNIH3
CNIH4
CNKSR1
CNKSR2
CNN1
CNN2
CNN3
CNNM1
CNNM2
CNNM3
CNNM4
CNOT1
CNOT2
CNOT3
CNOT4
CNOT6
CNOT7
CNOT8
CNP
CNR1
CNR2
CNTD2
CNTFR
CNTN1
CNTN2
CNTN5
CNTN6
CNTNAP1
CNTNAP2
COASY
COBL
COBLL1
COCH
COG2
COG4
COG5
COG7
COIL
COL10A1
COL11A1
COL11A2
COL13A1
COL15A1
COL16A1
COL18A1
COL19A1
COL1A1
COL1A2
COL21A1
COL2A1
COL3A1
COL4A1
COL4A2
COL4A3
COL4A3BP
COL4A4
COL4A5
COL4A6
COL5A1
COL5A2
COL5A3
COL6A1
COL6A2
COL6A3
COL8A1
COL8A2
COL9A1
COL9A2
COL9A3
COLEC10
COLEC11
COLEC12
COLQ
COMMD10
COMMD4
COMMD8
COMMD9
COMP
COMT
COPA
COPB1
COPB2
COPE
COPS2
COPS3
COPS4
COPS5
COPS6
COPS7A
COPS7B
COPS8
COPZ1
COPZ2
COQ10B
COQ2
COQ3
COQ4
COQ6
COQ7
COQ9
CORIN
CORO1C
CORO2A
CORO2B
COTL1
COX10
COX11
COX15
COX17
COX4I1
COX5A
COX5B
COX6A1
COX6A2
COX6B1
COX6C
COX7A1
COX7A2
COX7A2L
COX7B
COX8A
CP
CPA1
CPA2
CPA3
CPA4
CPB1
CPB2
CPD
CPE
CPEB1
CPEB3
CPLX2
CPM
CPN1
CPN2
CPNE3
CPNE6
CPNE7
CPOX
CPS1
CPSF3L
CPSF4
CPSF6
CPT1A
CPT2
CPVL
CR1
CR2
CRABP1
CRABP2
CRADD
CRAT
CRB1
CRBN
CRCT1
CREB1
CREB3
CREB3L1
CREB3L2
CREB5
CREBBP
CREBL2
CREBZF
CREG1
CRELD1
CRELD2
CREM
CRH
CRHBP
CRHR2
CRIM1
CRIP1
CRIP2
CRIPT
CRISP1
CRISP2
CRISP3
CRISPLD2
CRK
CRKL
CRLF1
CRLF3
CRMP1
CRNKL1
CRNN
CROCC
CROT
CRP
CRTAC1
CRTAM
CRTAP
CRTC1
CRTC3
CRX
CRY1
CRY2
CRYAB
CRYBA1
CRYBA2
CRYBA4
CRYBB1
CRYBB2
CRYBB3
CRYGA
CRYGB
CRYGC
CRYGD
CRYL1
CRYM
CRYZ
CRYZL1
CS
CSAD
CSDC2
CSE1L
CSF1
CSF1R
CSF2
CSF2RB
CSF3
CSF3R
CSHL1
CSK
CSN1S1
CSN2
CSN3
CSNK1A1
CSNK1D
CSNK1G1
CSNK1G2
CSNK1G3
CSNK2A2
CSNK2B
CSPG4
CSPG5
CSPP1
CSRP1
CSRP2
CSRP3
CST1
CST2
CST3
CST4
CST5
CST6
CST7
[truncated: 7,939 more rows]
