# Supplementary material for: Transcriptomic immune profiling of ovarian cancers in paraneoplastic cerebellar degeneration associated with anti-Yo antibodies
Source: Br J Cancer. 2018 Jun 14;119(1):105–13. doi: 10.1038/s41416-018-0125-7 (PMC6035206; doi:10.1038/s41416-018-0125-7)
Supplement: Supplementary file 12 — Supp Table4 [file 41416_2018_125_MOESM12_ESM.xls]

## Sheet: Supplementary_table_3_DEgenes.t
Symbol	logFC	t	P.Value	adj.P.Val	B
PTGER1	5.46964612929933	61.1025052378299	8.76191729658479e-293	7.91639227746435e-289	657.60319437771
SLC18A3	4.91018460101585	57.6160615757804	4.6529389267967e-277	2.10196516018041e-273	621.881014889163
ACTL7A	2.80739322971248	35.3673945173482	1.00033450310777e-161	3.01267407852624e-158	358.727561414953
LMX1B	2.28574516359964	30.4229309962538	7.11412020366621e-133	1.60690190100311e-129	292.681648973173
PTPRCAP	4.14610738033559	28.1490159185474	2.12279019424035e-119	3.83588188099232e-116	261.819632982248
FUT7	2.09081490068863	27.6619451020576	1.66126151244911e-116	2.50158296082962e-113	255.191393577079
PCBP1	3.4019806753427	27.4711013547173	2.26168011139544e-115	2.91918282949397e-112	252.593658762878
RETN	2.2133442944672	26.8984961084915	5.71477663509653e-112	6.45412586226214e-109	244.798837879587
CBLN1	2.39772055980034	26.0575301270536	5.64996085970715e-107	5.67193292971712e-104	233.355214723346
C1orf35	3.05873135147242	25.9626327051407	2.06703922960549e-106	1.86756994394856e-103	232.064647036183
NCR1	1.35005946489678	25.2744534093595	2.49374652919688e-102	2.04827271739035e-99	222.713411821961
SNCB	2.82226911379535	25.1177103391916	2.1155606196371e-101	1.59284084986843e-98	220.585885934103
ALDH3B2	5.74569439702658	24.1872366552042	6.70988936819772e-96	4.66337311089741e-93	207.981171892232
FCN2	2.19754556170655	24.150611390361	1.10357738267529e-95	7.12201546605089e-93	207.486058286416
ZNF574	3.8683957521569	23.9378110640533	1.98391259263573e-94	1.19497668496425e-91	204.611154223676
FGF22	2.2958155456346	23.5918408049931	2.15944294287697e-92	1.21941043680584e-89	199.944223449173
CHD5	1.4874912423701	23.1208433397452	1.25979876358095e-89	6.69545989938465e-87	193.606600049433
HIC1	3.42200964449606	22.8686869992848	3.77952579113252e-88	1.89711197349346e-85	190.222047990639
TEX13A	2.67031311563391	22.6793954595322	4.83588540577198e-87	2.29959077058683e-84	187.685502228221
ACHE	1.50593867993079	22.6477047747607	7.40717976105259e-87	3.34619345705551e-84	187.261209028269
MTNR1A	2.06892519269191	22.0293054564367	2.9729479006536e-83	1.2790754420193e-80	179.004536940526
RGS19	3.33861380679591	21.9843402165614	5.42533801871092e-83	2.22808768177514e-80	178.40597211686
DPF1	2.20641555427759	21.7621292069467	1.05623030523654e-81	4.14914817730962e-79	175.451806176049
GPR25	3.32240823530394	21.6990410774616	2.45072025274693e-81	9.22594061815356e-79	174.614283136327
BRF1	1.5504395373248	21.6492649032694	4.7591808291579e-81	1.71996795165766e-78	173.953865735219
DKKL1	1.99855101621256	21.5615246960094	1.53195219073559e-80	5.32353386280617e-78	172.790587873854
PURG	2.1315060702062	21.545242031944	1.90289148826623e-80	6.36763873943904e-78	172.574827756458
INHA	2.56738931461888	21.498877538012	3.52750724403401e-80	1.13825099820883e-77	171.960662119047
PRX	1.97254213181061	21.3144975264233	4.09369450852573e-79	1.27539758222517e-76	169.521354398001
SOCS1	2.05815717453548	20.9990456773513	2.68191438475631e-77	8.07703215542442e-75	165.359863638962
HCN4	3.44489849532144	20.9864876098408	3.16674377688225e-77	9.22952581423584e-75	165.194517369476
RASL10A	2.15942820722162	20.8029412787102	3.58213681235716e-76	1.01139394061397e-73	162.780762445562
FBXO24	1.80111933284548	20.6287372077272	3.56288509244052e-75	9.75474751824245e-73	160.495042367108
CABP2	2.97270031139049	20.6234097512395	3.82187616867096e-75	1.015607387763e-72	160.425222619795
HCN2	3.32665710371478	20.5857717417695	6.27361319587402e-75	1.61948843499205e-72	159.932092026113
ROM1	2.57744357930414	20.5198888299332	1.49288373708782e-74	3.74672349016347e-72	159.069492400089
CCDC9	2.15858200211026	20.0616958057904	6.06883037507712e-72	1.4819427686168e-69	153.092104591584
FUT5	2.34426511442938	19.4609629248521	1.5034051283205e-68	3.57454350904624e-66	145.316980694897
GZMM	1.95931809226243	19.2968304547885	1.25512863557302e-67	2.90771467241083e-65	143.205795764295
NEU2	1.31900682939247	19.276728125927	1.62700205341805e-67	3.67499088815802e-65	142.947631655231
NR2F6	2.52796864163402	19.2621589559781	1.96355522613255e-67	4.32700523612381e-65	142.760583129496
ATP5G2	4.10180424180799	19.1510652435525	8.22258136057479e-67	1.76883387125698e-64	141.335850297294
IL11	1.82677820955705	19.1051066683566	1.48578961402898e-66	3.12188585180275e-64	140.747264787834
TNK2	1.86762884416777	19.0969354247293	1.6505169319692e-66	3.38918647280494e-64	140.642667146987
ZNF205	2.04806390752307	19.0931993282857	1.7317926486755e-66	3.47705479572959e-64	140.594847583604
ZNF212	3.56329249701068	19.0438248734702	3.267770890749e-66	6.41832826041679e-64	139.963188151317
RAN	2.80168324108736	19.0310717594292	3.84979920470757e-66	7.40062464138998e-64	139.800125721399
ZBTB7A	2.10370237278514	18.9964497388359	6.00637114245481e-66	1.13057423483498e-63	139.357635512349
TNFRSF12A	4.22865693639534	18.9525221781299	1.05568122410918e-65	1.94654691016866e-63	138.796616610207
TPSG1	1.80089880985459	18.887064769614	2.44416578116844e-65	4.41660756657137e-63	137.961470526989
COL11A2	2.77181690917369	18.7414590438114	1.57605587627183e-64	2.79209114551294e-62	136.107401125743
GRM5	1.86546422297823	18.6023673522756	9.30509201231067e-64	1.61675973713898e-61	134.341084244764
SPTBN5	1.63659643392152	18.4882823699301	3.97812222041589e-63	6.7815725021618e-61	132.89590873578
CDKN2D	2.9791008739804	18.3442823077233	2.47768709544492e-62	4.14553757543423e-60	131.076492457511
GIPC1	3.2983225416397	18.1193186993884	4.26951061012895e-61	7.01364152045728e-59	128.244907705087
NOVA2	1.58215030549289	17.976498624713	2.58368961281395e-60	4.16850636638822e-58	126.454266883446
IDUA	1.77017752586791	17.9442666077107	3.87579238067672e-60	6.14347090516038e-58	126.050919507993
NOD2	3.5925478696366	17.7921734704223	2.6166042104213e-59	4.07603776571664e-57	124.15153176663
ADAM8	1.60224981803369	17.737308328149	5.20275996735373e-59	7.96727733983746e-57	123.467951651948
FTL	4.67567279227332	17.6274658800627	2.05456821525315e-58	3.09383730413537e-56	122.101973351317
IL3	0.984656309757246	17.5784204800166	3.78940135883073e-58	5.61266250443208e-56	121.493177678194
HOXC13	2.64057699649729	17.483773810634	1.23237853838194e-57	1.79589356359368e-55	120.320322485042
KLF1	2.33571814597188	17.4678837454226	1.50182874420242e-57	2.15381312759823e-55	120.123672178791
NACA2	2.96415025220916	17.4459874582385	1.97198588577688e-57	2.78388944968657e-55	119.85281328714
ETV2	2.0596399955825	17.3593140956755	5.78770368452779e-57	8.04490812149362e-55	118.782058031151
KCNK7	1.95569356991028	17.3056819062948	1.12554706212347e-56	1.54080571307357e-54	118.120620135286
SLC35C1	1.85928246333034	17.2443509892815	2.40560195346371e-56	3.2439721864992e-54	117.365303722334
LILRA5	1.29235787311737	17.17676937564	5.54787658910106e-56	7.37133308566589e-54	116.534339542169
EGFL7	2.64780164964526	16.8009108894191	5.63833711883449e-54	7.38295302444487e-52	111.938999172696
CABP5	2.09802284049531	16.7952008491806	6.04632064878549e-54	7.8040724373967e-52	111.869535356541
ART1	1.61718315134921	16.7891152409952	6.51361117945257e-54	8.28879957835971e-52	111.795514371609
ADAM11	1.68996885908969	16.5994380094891	6.5898034144057e-53	8.26928803460493e-51	109.49452097771
AMN	1.63458289229959	16.5868458741153	7.68090434452747e-53	9.50643434969942e-51	109.342187294883
TSC22D4	2.19148564671901	16.5855368522415	7.80419709946412e-53	9.52850280995383e-51	109.326354417514
OXT	2.61860556135645	16.5768074941012	8.67842970556262e-53	1.04546149853011e-50	109.220785807226
DLK2	2.16992516481071	16.5305558771292	1.52258360347375e-52	1.81007142860333e-50	108.661868807925
WNT6	2.40059027314537	16.2934229665818	2.68749812716263e-51	3.15344747778108e-49	105.807739474344
THRA	1.88726854342702	16.1214893489951	2.12833100440833e-50	2.46531674677299e-48	103.750576986642
SHB	2.39136426025285	16.0360972586336	5.92509136064665e-50	6.77635448651171e-48	102.732776979633
ADRA1B	2.76239360390189	16.0206574074885	7.12808704442212e-50	8.05028330579424e-48	102.549027250733
CD248	3.62704795045685	15.9362273256761	1.95568494950507e-49	2.18143376775041e-47	101.54575311389
OGFR	2.01071279429191	15.847494482935	5.63314476685457e-49	6.20676377665013e-47	100.494157973107
DGCR14	1.98153863466339	15.7883413132746	1.138530524707e-48	1.23935220370214e-46	99.7947338131805
ZFAND3	2.08266006884639	15.7459861622364	1.88283462044578e-48	2.02516795187233e-46	99.2947287386819
HNF1A	1.85218337677179	15.7078521795409	2.95977676505335e-48	3.14606859673612e-46	98.8451294350665
LRIT1	1.42972417606306	15.7032319101309	3.12639758495369e-48	3.28453513721588e-46	98.7906936164873
NKX2-2	1.42488845951311	15.697833592995	3.33296282595449e-48	3.46130104971251e-46	98.727101055015
LIN7B	1.73199355254179	15.6916058430377	3.58822865750914e-48	3.68405067279489e-46	98.6537513567986
TSPAN4	2.93581380938723	15.6841989038783	3.91732813856309e-48	3.97674828448512e-46	98.5665323507491
ATP12A	2.90100904848434	15.6647916488656	4.92947725352807e-48	4.94864744284735e-46	98.3381041619809
PFDN2	2.67372227496572	15.6591809435064	5.26799191527349e-48	5.23036340159296e-46	98.2720913132706
HIC2	2.0769242179803	15.6398224597125	6.62408907852538e-48	6.50528748092139e-46	98.0444203089433
ZNF324B	1.50451938898071	15.6078497360983	9.6670934498916e-48	9.39163326019039e-46	97.668707555033
APC2	1.57871334458356	15.5764025623609	1.40153248852617e-47	1.3471112801951e-45	97.299550579033
HGFAC	1.62568025848212	15.48350375924	4.18956211033776e-47	3.98449407020017e-45	96.2112312229642
AIRE	1.62079882789867	15.4729007530838	4.74630868579184e-47	4.4669686433468e-45	96.087227551209
LZTS1	1.80888143825798	15.386492089268	1.30993567858105e-46	1.22013080989482e-44	95.0782955357026
ATP2A3	1.14048991867819	15.3606388366189	1.77386138734395e-46	1.63539159537272e-44	94.7769927520981
PLXNB3	1.46503392313082	15.3430301577585	2.18039515698388e-46	1.98988588316661e-44	94.5719254366444
COL9A3	5.27929882468154	15.3049418655548	3.40562545641344e-46	3.07698259986955e-44	94.1287745933112
GP1BA	1.50601001182725	15.2501902855337	6.45876762390479e-46	5.77771935465147e-44	93.4927556805632
GAST	2.04706661728752	15.2197821760506	9.21080710262943e-46	8.15878844826048e-44	93.1400367652362
SHMT1	3.59718886325399	15.1313037693405	2.58174032551458e-45	2.2646625088373e-43	92.1158394759381
C21orf2	1.63184956651333	15.0920003017696	4.07674026597117e-45	3.54166810606246e-43	91.6618883147455
CCDC88C	2.57162188634802	14.9969218417707	1.2278330966643e-44	1.05652114555829e-42	90.5663419138516
TSPAN32	1.85171649069774	14.9882614394245	1.35729681038398e-44	1.15690346054899e-42	90.4667358903305
CARD14	1.12198613465912	14.969825726332	1.67998769587499e-44	1.41856904974117e-42	90.2548036839178
DAZAP1	2.47762528896384	14.9670384753295	1.73502423763282e-44	1.45147629509375e-42	90.2227743471513
GNAT1	0.887571762447547	14.9595742777922	1.89142424606084e-44	1.56779982230823e-42	90.1370162569385
HAP1	1.94361584873393	14.9425514089972	2.30269598887072e-44	1.89135075085881e-42	89.941522165843
SGPL1	4.22147393548143	14.9082705673104	3.42101615622823e-44	2.78458387130829e-42	89.548197862845
DMPK	2.63052892650383	14.889206371647	4.26256621257308e-44	3.43859694023194e-42	89.3296741001045
PPA1	-2.38082801233661	-14.8691239175929	5.37301834056426e-44	4.29603723070779e-42	89.0996421074455
OPRL1	1.41285354213113	14.8197909173733	9.48214119461144e-44	7.51501278011529e-42	88.5352783849924
MBD3	1.97163703223112	14.7170237162865	3.08584178591774e-43	2.42439830745798e-41	87.3629197350248
ZNF444	2.35241288795833	14.6696585370614	5.30785528081353e-43	4.13417866053019e-41	86.8240888770972
CRYBA2	1.51591590563701	14.6499116606745	6.65269707481534e-43	5.13736051888518e-41	86.5997291669203
ATP4A	1.12162954962951	14.6210014633773	9.25675821054626e-43	7.08769579934623e-41	86.2715589567418
HIGD1A	2.82762214264496	14.5591009758804	1.87545597790821e-42	1.42392813112611e-40	85.5701125368198
ADORA2B	2.88935941963927	14.538138749553	2.38116589518257e-42	1.79281948858121e-40	85.3329470330492
CCKBR	2.29467353829574	14.5239291308639	2.79915001736648e-42	2.0901091245377e-40	85.1722884987967
C16orf59	2.27588945604579	14.450211329762	6.46839692653516e-42	4.79032510092173e-40	84.3402221156824
GALK1	1.66108345544655	14.4398154261077	7.27803774671243e-42	5.34610333671112e-40	84.2230726930661
DNASE1L2	1.43938913192021	14.418743521825	9.24201873582878e-42	6.73400316759782e-40	83.9857629507138
MORN1	1.61553064735802	14.4135739058073	9.79958840805955e-42	7.04540747502094e-40	83.9275730376439
SH3BP2	1.59784616467616	14.4133420975	9.82536072886152e-42	7.04540747502094e-40	83.924964046604
CROCC	1.82283877128946	14.3972844011062	1.17852680250866e-41	8.38424382729585e-40	83.7442930341477
PRRG3	1.49803790180783	14.3938930640254	1.2246609076327e-41	8.6443838284855e-40	83.7061503878402
PHLDA3	2.65765869562625	14.3575482177645	1.84756101980054e-41	1.29400882278278e-39	83.2976956773643
NCOR2	1.48590963602131	14.3155386388497	2.9696254504447e-41	2.06388968805907e-39	82.8263077091237
PRLH	2.50217384102414	14.300476553179	3.51977858664199e-41	2.4275724832298e-39	82.657487586391
TGOLN2	1.85863400419366	14.2735353502787	4.76908902971586e-41	3.26429692299112e-39	82.3557751859457
BARX1	2.4903840984392	14.2625080157014	5.3999717656214e-41	3.66832668439017e-39	82.2323744500528
ZBTB7B	2.58125983948805	14.2305901836597	7.73448071584044e-41	5.21500248265809e-39	81.8755067852082
PLAGL2	2.4562573107653	14.1151411356957	2.82608991834818e-40	1.89138684535376e-38	80.5885239175342
ELN	1.88624981801315	13.9701217657672	1.42683542009972e-39	9.47901325044191e-38	78.9805049018443
FGF17	2.26711429201575	13.9489680750894	1.80550188977192e-39	1.19070872803572e-37	78.7467553131736
HMG20B	2.20219867590778	13.9468398612325	1.84874699843337e-39	1.21039341527866e-37	78.7232498928426
ATP5H	2.59868430219715	13.9237827169443	2.38884672974307e-39	1.552750374333e-37	78.4687260418675
TFR2	1.42749892105907	13.9219744532024	2.4373246026851e-39	1.57294484180428e-37	78.4487753698106
RENBP	2.05421820337868	13.9052075620012	2.93619165371975e-39	1.88145330435163e-37	78.2638577774071
HMOX2	1.79387582268214	13.8991524944954	3.14033290109326e-39	1.99809209587166e-37	78.1971102106397
SLC4A3	3.09815343233428	13.8723171469084	4.22921127079685e-39	2.67209257563983e-37	77.9014986578353
UBTD1	2.695995401684	13.8656988898388	4.55115519634624e-39	2.85553383326307e-37	77.8286452785071
SOCS6	1.78040057706928	13.8382416958941	6.16899518213014e-39	3.84392217038247e-37	77.526617102776
UBQLN3	1.08459182355897	13.7879527235192	1.07585150446657e-38	6.65775228962704e-37	76.9743580549729
AGXT	1.22952816696085	13.7823718829496	1.14426199750783e-38	7.03293003230152e-37	76.9131442906106
FNDC4	1.61041177471724	13.7497365427431	1.64044283368363e-38	1.00144601367105e-36	76.5554763608747
PTGES3	2.09080684490032	13.681684173511	3.47109286499062e-38	2.10478684799935e-36	75.8112794796293
CHMP1B	2.30094716328285	13.5984243086758	8.65796243718758e-38	5.21497937466598e-36	74.9037863534001
NUBP2	2.5349006382312	13.5895166514322	9.5455049641966e-38	5.71149916235207e-36	74.8068942342179
TBX6	1.02077161539545	13.5120462888095	2.22695622720363e-37	1.32372036268321e-35	73.9658349189762
FLT4	1.91230494787697	13.4688749828281	3.56608094127728e-37	2.10585237283923e-35	73.4984083271541
HPCA	1.29159169158647	13.4674526328268	3.62177489315917e-37	2.12485299738267e-35	73.4830236458905
PCDH1	1.28635505434989	13.4636994245458	3.77293040123944e-37	2.1992533016257e-35	73.4424322533835
C10orf95	1.57688931604501	13.4605756490439	3.90351520298213e-37	2.26078588839381e-35	73.4086534976394
ARHGAP4	2.2682721705787	13.4442724203106	4.66171027249728e-37	2.68271033834477e-35	73.2324369461675
CRYBA1	1.3628986483387	13.382306067817	9.14196601699577e-37	5.22770018756689e-35	72.5638507617754
IGLL1	1.88696212455901	13.3692902142937	1.05286777852897e-36	5.98280526981711e-35	72.4236561773297
PALM	2.34000590877775	13.3520527720153	1.26924638133932e-36	7.16727565962545e-35	72.2381192573006
RHOT2	1.82931381257838	13.3342701081224	1.53893132148928e-36	8.63617670164947e-35	72.0468676982432
TUSC2	2.11013184224223	13.320295419395	1.79030676780935e-36	9.98482817725773e-35	71.8966805698164
ASPSCR1	1.91033585958667	13.313423358554	1.92852028642199e-36	1.06896814649219e-34	71.8228614815614
TPSD1	1.71210512510182	13.3125216958934	1.94742627124434e-36	1.07286563174955e-34	71.8131776375172
IRF2BP1	1.58463597437846	13.2915403603166	2.44343559574623e-36	1.33796609742832e-34	71.5879524158557
GAMT	2.34052356987406	13.2724731020141	3.00240614059792e-36	1.63414093254833e-34	71.3834638629402
SSTR5	1.06994364717772	13.2374846209938	4.37967064010208e-36	2.36948049301331e-34	71.0086983006004
IRX4	1.00613749442764	13.2153564020916	5.55914943809083e-36	2.98969733173516e-34	70.7719964392169
ADCY6	2.26955916086566	13.2033960059285	6.32328422577146e-36	3.3805250283932e-34	70.644160256257
HMGB1	4.96215906875218	13.1983403245213	6.67693214806605e-36	3.54859305633981e-34	70.5901452558411
CLDN14	1.30506699302475	13.1940679932301	6.99109034453074e-36	3.69383048320674e-34	70.5445095919436
OTOF	1.00262202846826	13.144448692059	1.19169487346472e-35	6.25986231497312e-34	70.0151651568184
KIFC3	1.37603477627868	13.1015108172359	1.88870745016932e-35	9.86385653889007e-34	69.5581024046259
EPO	1.1563536093777	13.08537507948	2.24501414721504e-35	1.16573004713149e-33	69.3865831589384
AGRN	1.59916949760736	13.0806385018324	2.36178397091416e-35	1.21935532441197e-33	69.3362595198343
NTRK1	1.4547380740039	13.0098874590952	5.03022032291452e-35	2.58227503508708e-33	68.5859278251325
TBX21	1.72090759478925	12.9966055619187	5.79567282129876e-35	2.95841265200194e-33	68.4453553813527
CNGB1	1.03142123123761	12.9870187617439	6.41921897036577e-35	3.25829457287948e-33	68.3439471760629
SBF1	1.33879665699074	12.9438726836415	1.01615128724575e-34	5.12900943031582e-33	67.888136964229
TLE6	1.08992965571789	12.9378070062392	1.08384850676234e-34	5.44031736588763e-33	67.8241338914991
ITGA2B	1.75679084028449	12.9285849245873	1.19547046056454e-34	5.96744508906114e-33	67.7268618312856
RAB40C	1.58633069845294	12.8990118400795	1.63653108865414e-34	8.12420790439021e-33	67.4152292556489
TNNC2	1.3902999074089	12.8851055438971	1.89666258253539e-34	9.36412373399305e-33	67.2688452519951
SHANK1	1.3333006838442	12.8512385008412	2.71539885533532e-34	1.33334938358449e-32	66.9127652313128
PROC	1.36881934534944	12.8446631177316	2.91112828889919e-34	1.42173211298401e-32	66.8437004183021
COL6A1	1.98057520971041	12.8227122018253	3.67199221886652e-34	1.78368009126124e-32	66.6133011972689
PLEKHF1	3.46478779917888	12.8177481662675	3.8698226145038e-34	1.86972445572416e-32	66.5612329853108
CACNG5	0.980536874136925	12.7903437192727	5.16894496107476e-34	2.48411796400588e-32	66.2740170916771
BIRC7	1.57225675737546	12.7761744628439	6.00251668991493e-34	2.86945705255986e-32	66.125668517701
LSP1	2.18746447442349	12.754995293853	7.50418773139126e-34	3.56843874490106e-32	65.9041242620175
IGSF9B	1.24359351273186	12.6758909581022	1.7242080935324e-33	8.15613619113362e-32	65.0787435582245
GPR137	1.52699110405444	12.6647084721968	1.93886519141726e-33	9.12377448148697e-32	64.962331445883
MAP2K2	1.34948282802135	12.6474300677986	2.32395746217399e-33	1.08792516428715e-31	64.7825899112525
MAPK8IP2	1.32540942361341	12.6353349286021	2.63794135385107e-33	1.22854639855899e-31	64.6568625201355
PPP1R2P9	0.956782124004884	12.6321666997856	2.72694333740505e-33	1.26348374633101e-31	64.6239420514331
ZNF446	1.35596449610572	12.5750184891157	4.95706629193514e-33	2.28505581365479e-31	64.0310443246517
ABO	1.89021877605134	12.5388436483661	7.22987507997998e-33	3.31583357094513e-31	63.656642323448
CDC42EP1	2.05319136037403	12.4711366474944	1.46249352620842e-32	6.67355000469345e-31	62.957779363923
SLC10A3	2.44565660428052	12.4087556199524	2.79283990366236e-32	1.26800545374821e-30	62.3160832415906
SEMA6B	1.10264257382263	12.3445534273938	5.42312511483e-32	2.44989677062445e-30	61.6578632799064
MEPCE	2.50390136714291	12.3235007752995	6.73820168234223e-32	3.02883841790856e-30	61.4425156487149
RHBDL1	1.21254228966529	12.2920313797521	9.31750794779878e-32	4.16750912417634e-30	61.1210684427382
COL5A3	2.27134838987042	12.287217365873	9.79064189345491e-32	4.35755908903277e-30	61.0719432236731
HCG9	1.16541999584495	12.2537494981306	1.38105312948041e-31	6.11657599257622e-30	60.7307689309284
SHC1	1.78734267317793	12.2402810134691	1.58583558874072e-31	6.98928026549872e-30	60.5936444331315
FAM83E	1.59660689173168	12.2321849893478	1.72318796524783e-31	7.55776857573504e-30	60.5112659408745
CHRND	0.668368668652748	12.2182045753469	1.98879607089736e-31	8.68056642539017e-30	60.3690981148728
CYP2W1	1.48944417848814	12.2003754328757	2.38736845685675e-31	1.03701317344715e-29	60.1879493940692
HIGD1B	1.72639787931864	12.1885236649978	2.69532340314508e-31	1.16517927978066e-29	60.0676299304574
ACADS	1.36069745776495	12.1430818728989	4.28872198490831e-31	1.84517157779269e-29	59.6070275687057
HK3	1.53111587300896	12.1393262249714	4.45632803433092e-31	1.90819544029288e-29	59.5690114369425
CPNE6	1.26949665677887	12.1195366730273	5.45319175864412e-31	2.32403714808253e-29	59.3688239772005
TTLL12	2.45893460633915	12.0999506512688	6.65778801470144e-31	2.82408989262101e-29	59.1709110136397
ZNF787	2.65349888580316	12.0914128765889	7.26248951804818e-31	3.06619592502642e-29	59.0847056864333
CPLX2	1.5482705973408	12.0854334063303	7.71822320914881e-31	3.24344868347253e-29	59.0243557170199
TXLNA	2.4084935686021	12.0815786386765	8.02698559037789e-31	3.35758401893816e-29	58.9854607108281
PURA	2.98432580119194	12.0732094144417	8.74028834596026e-31	3.63910162238484e-29	58.9010430796202
SPTBN4	1.27439981511108	12.0594216386732	1.00554158346736e-30	4.16746248010441e-29	58.7620560938227
GPT	1.88294188767957	12.0328485693787	1.31702131561365e-30	5.43346465140151e-29	58.4944892950772
OMP	1.1930132127672	12.0272459718531	1.39405397546478e-30	5.72512621287466e-29	58.4381269831857
CLDN5	1.91308428027557	11.9997055141493	1.84298003054727e-30	7.53453600723737e-29	58.1613267116256
ICAM5	1.30120273756098	11.9897618777987	2.03821545989178e-30	8.29516967573072e-29	58.061491766061
DLAT	2.08420047063801	11.9115720501271	4.49022077718794e-30	1.81924415793242e-28	57.2784139789415
TNN	1.09518766437013	11.8993054306815	5.08095595272269e-30	2.04939451039507e-28	57.1558784633542
KRT83	1.21578014621061	11.8945242693621	5.33159810457163e-30	2.14093283888021e-28	57.1081410460706
RHOG	2.04610115968834	11.8353618481988	9.66403271317571e-30	3.86347502493551e-28	56.5185171265538
BCAS4	2.00491294076217	11.8334648455723	9.84977619550716e-30	3.9203844901501e-28	56.4996444404766
CABP1	0.727213766797702	11.8276402797839	1.04425563411432e-29	4.13809195360651e-28	56.4417105749263
GABRD	1.3436239247133	11.8063644542974	1.29254205267603e-29	5.09961460520869e-28	56.2302569935044
RABEP2	1.78797234286411	11.7861620243746	1.5823593343335e-29	6.21592025465357e-28	56.0297128092397
RALB	1.75921072568846	11.7818842905917	1.65156629846269e-29	6.45969762190927e-28	55.9872790694007
TFAP4	1.13280112739022	11.7762782188044	1.74683929710377e-29	6.80288493505712e-28	55.9316846355306
SPHK2	1.26784444000301	11.7393214112357	2.5271171401325e-29	9.79935766570692e-28	55.5656450416884
ADAMTSL2	1.36054937783643	11.7251387875944	2.91125320425879e-29	1.12406720942214e-27	55.4253828837253
NPLOC4	2.19563270373043	11.7140145605105	3.25272370334452e-29	1.25056845360501e-27	55.3154490663476
TIMM10	2.74988262412769	11.7133625833633	3.27392884299965e-29	1.25338758883482e-27	55.3090082105512
CDC42EP2	1.1132926931791	11.6903417199173	4.11761950554555e-29	1.56973384947696e-27	55.081744405296
TULP1	1.64872127425375	11.6804634982052	4.54290783737686e-29	1.72458707187815e-27	54.9843203496812
AANAT	1.28531201652996	11.6367157187063	7.01602981458052e-29	2.6522941160977e-27	54.5535415225904
CAMK2A	0.937726910518413	11.6295522866708	7.53274952876352e-29	2.83576633301577e-27	54.4831106553328
TNFAIP2	3.62701661930165	11.6157634754072	8.63621214283313e-29	3.2376836809335e-27	54.3476236195249
FAM20B	1.67093865786722	11.5969747412304	1.04026478894167e-28	3.88379849920991e-27	54.1631873783841
C19orf24	1.94241069344048	11.5949985512091	1.06081437611792e-28	3.94422135317918e-27	54.1438005015006
PTPRN	1.06726964677329	11.5775851206461	1.26024754219785e-28	4.66653137039243e-27	53.9730699232398
EFHD2	2.15606792081432	11.5721214418834	1.33019300463112e-28	4.90542603952741e-27	53.9195378353655
MPO	1.06702006200007	11.5575832425249	1.53567376964696e-28	5.64016768648794e-27	53.7771808832441
GDAP1L1	1.16750901602244	11.5559964501837	1.55992871324024e-28	5.70605503001037e-27	53.7616506662854
CAMKV	0.999784064601982	11.55337293742	1.6008684854651e-28	5.83219627668436e-27	53.7359771376501
CRHR2	0.999887377880791	11.5312757344122	1.99090269001973e-28	7.22401839531256e-27	53.5198963810823
LCN1	1.80938317558277	11.528806541244	2.03996968133672e-28	7.3724504283509e-27	53.4957689116448
TRADD	1.65009463769017	11.5127054166973	2.39075263142152e-28	8.60575698202926e-27	53.3385267546724
TRABD	1.84406190328864	11.5050950347363	2.57681511350239e-28	9.23870021845004e-27	53.2642577954581
DPYSL4	1.05543209366264	11.5001008381223	2.70666673299601e-28	9.66590274016559e-27	53.2155385576797
GFAP	1.77097667657185	11.49100866364	2.95998810162366e-28	1.05289340543975e-26	53.1268807759022
PEA15	2.49468734743892	11.4584743850145	4.07522717723549e-28	1.4439089233852e-26	52.8100406767687
UBE2I	1.67181692116208	11.4429392586065	4.74638629684348e-28	1.67514063249925e-26	52.6589712787718
ACBD4	1.32335269585759	11.4090008718992	6.61903770940461e-28	2.32696520250859e-26	52.3294416699608
TAP2	1.51987876835547	11.4015442855676	7.12013668332916e-28	2.49342771061546e-26	52.257132953297
SLC19A1	1.42347076198863	11.3527370368696	1.14705909473237e-27	4.0014204327826e-26	51.7846560078725
CKAP4	2.53002265894699	11.3346652692873	1.36808074613044e-27	4.75408059280328e-26	51.6100751555407
ZNF771	1.07993797612557	11.3193656849133	1.58793525460234e-27	5.49693295989736e-26	51.4624281745338
CACNA1S	0.913981156675683	11.3163159373766	1.63578699967836e-27	5.64096776415802e-26	51.4330137500832
MAPT	0.922730420647922	11.3148949828395	1.65856903825597e-27	5.69778374929379e-26	51.4193107376069
PEBP1	2.55384725295088	11.3068707724939	1.79326510226357e-27	6.13717810566339e-26	51.341951874204
IL12RB1	0.872183054066634	11.2961372192471	1.99057835859918e-27	6.78674546035607e-26	51.2385337549483
PARK2	1.05709561779765	11.263432914925	2.73480713783639e-27	9.28909116178638e-26	50.9238554135403
DRD4	2.03261729547261	11.2530382349148	3.02491739080526e-27	1.02360032306837e-25	50.8239739813986
TAPBP	2.11955854879367	11.2514852789088	3.07080909522495e-27	1.03525224534916e-25	50.8090573984331
SBNO2	1.21826521964055	11.240989989526	3.3996224955488e-27	1.14184346644176e-25	50.708285457216
SDF2L1	2.68012962239915	11.2234027103033	4.0308498664044e-27	1.34884179788755e-25	50.5395685036992
TLX2	2.1636850084967	11.2032717011057	4.89735515090909e-27	1.63275290732338e-25	50.3466796858819
KREMEN2	2.05233566155568	11.1957122049767	5.26853286390917e-27	1.75004391269924e-25	50.2743106552551
MAP2K7	1.42194899755451	11.1916405179541	5.47990279396315e-27	1.81358687704971e-25	50.2353457380504
CAPZA1	2.38533426492294	11.1850190937071	5.84176970825309e-27	1.92629158080535e-25	50.1720020909798
RGS11	1.85992856210652	11.1695037578088	6.78537606142472e-27	2.22930446236263e-25	50.0236797302122
CBX8	1.50879294194429	11.1601431386657	7.42637085285907e-27	2.4310601686805e-25	49.9342657648699
BAZ1A	3.03881017297785	11.1537220994141	7.90050704702998e-27	2.57693433826411e-25	49.87296200641
UNKL	1.19764549001969	11.1296775370872	9.95884264346337e-27	3.23662385912559e-25	49.6436245058496
TRAPPC6A	2.45522717109569	11.1080811456686	1.22573065969433e-26	3.96934641947609e-25	49.4379392870529
FTCD	1.55361205354033	11.0960953981572	1.37529023061228e-26	4.43776686913641e-25	49.3239097270913
SPSB3	1.85980999169682	11.0858610675813	1.51725141261851e-26	4.87842224662215e-25	49.2266125158122
TNFRSF4	1.06984362056673	11.0792880260554	1.6160083223296e-26	5.17753021001699e-25	49.1641569050643
FGF8	1.53671113009152	11.0627851111443	1.89300329397257e-26	6.04356351980288e-25	49.0074668679481
TCF3	1.4888035833889	11.0602627927471	1.93930617378752e-26	6.16958847893319e-25	48.9835330034957
OPRD1	0.946237004583763	11.0570316665775	2.00026797501838e-26	6.34120040501441e-25	48.9528791014765
TSPAN14	1.99324086693854	11.0526765321407	2.08545872715109e-26	6.58815370622731e-25	48.9115718344749
NPPB	1.22239272887454	11.0494495915564	2.15089651050896e-26	6.77120208099248e-25	48.8809727161693
TRIM3	1.23462974112378	11.0476962487287	2.18730285777431e-26	6.86190323610796e-25	48.8643495211584
TFEB	1.99660216592371	11.046066729268	2.22168666802488e-26	6.94565364899819e-25	48.8489019767196
UPB1	0.671019747726766	11.0403929509107	2.34564960507585e-26	7.30791178684839e-25	48.7951283756887
ZNF329	2.30833296168967	10.9848628329636	3.98654489356137e-26	1.23774684238237e-24	48.2698876318938
SF1	2.07604304638112	10.9770861438015	4.293269952266e-26	1.3284141787234e-24	48.1964828739303
F2RL3	2.11170372903696	10.9676404941314	4.69749929895671e-26	1.44852922068511e-24	48.1073751122536
MDFI	2.23963147312683	10.9656011095752	4.7896187188986e-26	1.47191173895404e-24	48.0881433641206
CD79B	1.26871008233469	10.9586020144258	5.11962850553911e-26	1.56799469652698e-24	48.0221603261988
NT5M	1.40397054200395	10.9463235231071	5.75402654654298e-26	1.75633884621675e-24	47.9064800012257
CKM	0.945414735709742	10.9223797914493	7.2241872907679e-26	2.19766101589522e-24	47.6811667318134
RUNX3	3.88816021939511	10.9130665902502	7.89193858500471e-26	2.39274044011804e-24	47.5936248814855
HEYL	1.476058675536	10.9111961292387	8.033264739285e-26	2.42744304078394e-24	47.5760495182876
DDX54	1.24632584737444	10.8899272593894	9.82828159041737e-26	2.95995080564736e-24	47.3763549427755
TSKU	2.30162483501069	10.8865059436557	1.01520861646084e-25	3.04731224243311e-24	47.3442583974705
JPH3	1.05632488258941	10.8848789672882	1.03097639230576e-25	3.08439460413329e-24	47.3289977362103
SLC2A4RG	2.29414455586091	10.8619573006663	1.28077708323348e-25	3.81908282079685e-24	47.1141737720617
PDCD1	1.62950841489932	10.8542653155435	1.37740481257341e-25	4.09370147421079e-24	47.0421574838405
NADK	1.1542512138446	10.8359046364256	1.63831548736349e-25	4.85317391092757e-24	46.8704053653714
SMPD3	1.1879607951592	10.8224422259677	1.86027701452822e-25	5.49268066217728e-24	46.7446077657837
RIMS3	1.55168667268467	10.8056800470364	2.17878584854243e-25	6.41215965523807e-24	46.5881351307682
C8G	1.79698475206093	10.7916613465081	2.48633326331455e-25	7.29351332274252e-24	46.4574082416455
RNF126	1.28807625164424	10.7722373269947	2.9848825352593e-25	8.72764197607371e-24	46.2764804376213
MLF2	2.0452870587449	10.7568932852441	3.44787753093083e-25	1.00488946748258e-23	46.133724471694
DND1	1.54743651262504	10.7538891282003	3.54654447917592e-25	1.03032248776059e-23	46.1057921811592
MAPKAPK2	1.38898635117615	10.7527893095909	3.58336313051489e-25	1.03768223987827e-23	46.0955676263793
CPA1	1.50978821218072	10.7471268325086	3.7790184104343e-25	1.09084445170204e-23	46.0429380421508
MMP17	1.57090912961659	10.7362673174944	4.18440050486514e-25	1.20401460386804e-23	45.942061610738
FTH1	1.9094086773171	10.734277283635	4.26323698917725e-25	1.22280464118148e-23	45.923583837596
EMILIN1	2.09624484090538	10.7330501061261	4.31258571082206e-25	1.23304468029359e-23	45.9121905536744
FCN1	1.80808030178084	10.7297499894148	4.4481252220895e-25	1.26778584799933e-23	45.8815565483852
ARHGEF1	1.2411602513404	10.7258502266341	4.61375393937291e-25	1.310857447869e-23	45.8453650972658
BAHCC1	1.09679224016238	10.7118279973029	5.26150643762736e-25	1.49021036564148e-23	45.7153124911678
NFE2L1	2.02998485937671	10.7112453093976	5.29029479394261e-25	1.49368167072723e-23	45.7099109069787
NDUFB1	2.52454832227161	10.6890797821392	6.50964729942448e-25	1.8268516634639e-23	45.5045939155118
MATK	1.22792802193959	10.6890616722789	6.51074970266051e-25	1.8268516634639e-23	45.5044262933114
PTGES2	1.35866288674829	10.6523319818357	9.17487188603702e-25	2.56640766223977e-23	45.1648909775708
NUDT18	1.31798520596041	10.6454228239713	9.78545676521536e-25	2.72875314425064e-23	45.1011175958556
FOXP3	1.16861569427539	10.6282142950697	1.14872573256036e-24	3.19345753651781e-23	44.9424106421658
TCAP	1.89877162814534	10.618768037683	1.25431508068849e-24	3.4762996177977e-23	44.8553722130192
PFKL	1.79041016109527	10.6174356182883	1.26996430891981e-24	3.50890750186253e-23	44.8430998031475
TSR2	2.19043476246863	10.6096934290989	1.36480733216316e-24	3.75946166039457e-23	44.7718118946564
KCNJ5	0.891044439874236	10.60758080293	1.39188667758403e-24	3.82240004011299e-23	44.7523660828291
BTN1A1	0.772859618326501	10.6022569698445	1.46251551487045e-24	4.00419020510743e-23	44.7033751637079
HDAC11	1.77826748518297	10.5238625977345	3.02509196576575e-24	8.25731296395574e-23	43.9840800049665
POMC	1.26899688625804	10.5186110616089	3.17557350846657e-24	8.64195983403477e-23	43.9360365805877
NAT8B	-0.790106922632258	-10.5065531921821	3.54978948375135e-24	9.63133573143948e-23	43.8257930186665
STX4	1.64901855753863	10.5029559944758	3.66967862932575e-24	9.92681030417909e-23	43.7929224608212
PRDM16	1.17350077823914	10.4919775105176	4.06098741746112e-24	1.09525436766451e-22	43.6926546570252
FOXC2	2.09219813707373	10.487854735442	4.21840035042003e-24	1.13432283232277e-22	43.6550209644858
NFATC1	0.936860753680711	10.4874170639437	4.23546271581386e-24	1.13553132455128e-22	43.6510264375112
TTC22	1.10091086913005	10.4643620778929	5.2380687115179e-24	1.40017605942498e-22	43.440783991644
TOMM40	1.88149025205714	10.4444817185202	6.28952055924718e-24	1.67627782456632e-22	43.2597678015359
DRD5	1.22832345561549	10.4423738054485	6.41260940500519e-24	1.70405664630064e-22	43.2405896886141
TMEM59L	1.12744336790584	10.4362535025672	6.78370830567212e-24	1.79738429741195e-22	43.1849225771527
XRCC3	1.62332778892552	10.4151345075427	8.23558647498458e-24	2.1756878304528e-22	42.9930218366919
ZNF358	1.78836960642603	10.4051193972946	9.02804285062095e-24	2.37808650598718e-22	42.9021194300821
EHD1	1.48308940402438	10.3978085228334	9.65387440728709e-24	2.53554521133253e-22	42.8358032885685
NKIRAS2	1.70677770761857	10.3863954622201	1.07179708457897e-23	2.80686569831044e-22	42.7323462258221
EML2	1.40499829489218	10.3791152355264	1.14567260853806e-23	2.99166243298884e-22	42.666396788238
FAM96B	2.01012024708828	10.376648033853	1.17183742402275e-23	3.05116747148287e-22	42.6440549702746
FZR1	1.00255265802062	10.3642624202508	1.31242039956897e-23	3.40739031899588e-22	42.5319566722198
CTSZ	1.58428676230783	10.3493336056083	1.50426769377307e-23	3.89428613559877e-22	42.3969737504335
LCE2B	1.82771057797631	10.3434241243155	1.58767819970895e-23	4.09847786696296e-22	42.3435818026087
OSBPL7	1.10265673113525	10.3395387917351	1.64500266018629e-23	4.23435869936842e-22	42.308490404905
WAS	1.38427509099323	10.3298416854742	1.79719046774659e-23	4.6129590557075e-22	42.2209515309038
GK2	1.26830458734842	10.2998851947793	2.36122979856666e-23	6.04354425780446e-22	41.9509137009098
PAK4	1.96055748976997	10.2834908224063	2.74098939377555e-23	6.99571728044127e-22	41.8033785482389
COL4A4	1.48364213797688	10.2623460452012	3.32148263802668e-23	8.45340722100593e-22	41.6133546500259
GPR132	1.05897681778686	10.2221442207425	4.78185148955956e-23	1.21359629798232e-21	41.2528808280866
PUS1	1.79397124488294	10.2119587530383	5.24349685263129e-23	1.32703064603708e-21	41.1617210678773
TNF	2.65333877885903	10.2088923876582	5.39094472435187e-23	1.3605359101821e-21	41.1342905736864
ERF	1.75986653929174	10.2039954005432	5.63499343093225e-23	1.41816617405217e-21	41.0904969481584
OR2C1	-1.02830288302869	-10.2018954195585	5.74297766647336e-23	1.44132786712741e-21	41.0717217314627
NFATC4	1.06104451375704	10.1890237253861	6.45117892182766e-23	1.61458176062917e-21	40.9567040262957
PRAMEF12	1.380201879492	10.180430459615	6.97153637890359e-23	1.73999533655784e-21	40.8799781572815
TNNI2	1.65516506769988	10.1758137563456	7.2680743211338e-23	1.80900968295989e-21	40.8387776393791
PDIA2	1.71552890701064	10.1548879634888	8.77692738092304e-23	2.17855876062197e-21	40.6522082519206
GSK3A	1.05202831480238	10.1381928420805	1.02003121269178e-22	2.52492657716992e-21	40.5035669651077
CDK5R2	1.35332819183066	10.1309534155753	1.08865910921662e-22	2.687441270976e-21	40.4391699191304
ATP2B3	0.656315678143516	10.1224731532567	1.17489287716683e-22	2.89241339106329e-21	40.3637795673052
DOK1	1.62494059808572	10.1215301462307	1.18489110089999e-22	2.90910084147593e-21	40.3553991000767
ZBTB17	0.981115872710946	10.0993401552079	1.44611729175459e-22	3.54083190542079e-21	40.1583684241432
SF3A2	1.85499489046549	10.0990194292273	1.45028411290204e-22	3.54143701623511e-21	40.1555230205984
CNTD2	2.10491164121138	10.0720177968213	1.84734398474752e-22	4.49885522970185e-21	39.9162171746201
TPPP	1.06590740573714	10.0555816844724	2.14001845040083e-22	5.19759857509986e-21	39.7707882268495
CD177	1.0182671951468	10.0447413112667	2.35776304566588e-22	5.71109627817459e-21	39.6749700376992
ARRB2	1.17298128378644	10.0299905605212	2.68973071799406e-22	6.4977853040311e-21	39.5447143755406
C1QL1	1.81610882341989	9.99901539711583	3.54517648010642e-22	8.54151186606974e-21	39.2716649356973
CTDSP1	1.63748419188181	9.9915768303039	3.78788885971197e-22	9.10201485305789e-21	39.2061891149351
TAAR2	-0.754421110449154	-9.98962549747502	3.85424156420053e-22	9.23688926592886e-21	39.1890192348042
HSD17B1	2.12299013003153	9.98875247143263	3.88429970501848e-22	9.2842983690058e-21	39.1813382618899
ZNF264	2.28179111940734	9.98303008495447	4.08715776322519e-22	9.74339588146164e-21	39.1310048107699
IRF3	1.75912778782258	9.96898755994285	4.63057821162822e-22	1.10098089847529e-20	39.0075817802738
NRG2	1.24335098720136	9.91470191554585	7.49340396247819e-22	1.77697912863492e-20	38.5317031989627
NPY2R	1.00276647703743	9.91230505980848	7.65401521599853e-22	1.81031485540698e-20	38.5107377838444
MEGF6	1.40991115963541	9.90222350899956	8.36778510398331e-22	1.97396706043053e-20	38.4225965301663
CDH15	1.19193987766327	9.89008636497881	9.31510380983958e-22	2.1917177844245e-20	38.3165748877691
LAGE3	2.12409144639655	9.87028480391139	1.10939388502083e-21	2.60347370160083e-20	38.1438165995413
KIF17	0.967718073843043	9.86818986281842	1.13007916551007e-21	2.64514644051386e-20	38.1255548937524
ARHGEF16	1.22793247742386	9.86251386279689	1.18806475213211e-21	2.77368605568827e-20	38.07609189338
DDX24	1.51077338580396	9.85771010538182	1.23943724507577e-21	2.88616379104629e-20	38.0342470705118
PSAP	1.8809518270628	9.8197871999421	1.7303061594549e-21	4.01884733950514e-20	37.7044571843381
POLRMT	1.03765641493089	9.80680051791606	1.93930837417203e-21	4.49273106683187e-20	37.5917459160871
TRIM46	1.39975655276452	9.77384734582056	2.58875177528399e-21	5.98193664697976e-20	37.3062623092818
GABARAP	1.97710413991597	9.76736714110459	2.73981554820087e-21	6.31485547908033e-20	37.2502095937675
USF2	2.32496094555883	9.76308634511597	2.84436714323037e-21	6.53914939925863e-20	37.2131971641998
HRK	2.02697696572868	9.75199868411593	3.13391192759736e-21	7.18652138726958e-20	37.1173898432819
C1orf159	1.09766080570164	9.74883302075526	3.22181469082232e-21	7.36939132445054e-20	37.0900511282128
DGCR2	1.19092619247566	9.74416357822783	3.3559527364398e-21	7.65682650851857e-20	37.0497382888131
GRIK4	0.718442948939988	9.74382001588371	3.36603800610154e-21	7.66049203655602e-20	37.0467727918278
BAX	2.07441446582538	9.70807547095221	4.59741201481158e-21	1.04365873250811e-19	36.7386822357011
DBN1	1.88169360881469	9.70332302974642	4.7916663553253e-21	1.08503021354296e-19	36.6977859275571
MFNG	0.910600514651382	9.69640831905777	5.08891581531814e-21	1.14945885978498e-19	36.6383103211889
FADD	1.54005129162065	9.68338613451299	5.69918705414921e-21	1.28409364175157e-19	36.5263917226462
MLNR	1.05177291974933	9.67832070600223	5.955697521377e-21	1.33855042551346e-19	36.48288865751
SLC22A7	0.66506819670697	9.6623767392726	6.84013251317449e-21	1.53351357956654e-19	36.3460736147306
TAF6L	0.98829479840694	9.66068165370165	6.94149525450958e-21	1.55238637684391e-19	36.3315384073592
FGFR4	1.54175175843044	9.64485745021389	7.96252913166799e-21	1.77633211616346e-19	36.1959429272516
ST7L	-1.0171525612454	-9.62231378294342	9.67895092458677e-21	2.15392417742959e-19	36.0030679960672
HDGF	1.8432289094547	9.61226196415652	1.05579698810027e-20	2.34376554975084e-19	35.9171818060953
NPFF	1.41687545394015	9.6102522339713	1.07429825836863e-20	2.37899136381387e-19	35.9000183711699
MAPK7	1.12313514643872	9.60379721448474	1.13592242225084e-20	2.50930539976439e-19	35.8449103351948
LTK	1.02006308575273	9.59720574934273	1.20246308872972e-20	2.64981805040806e-19	35.788667218341
SH3BP1	1.16666095031102	9.56907758421751	1.53260075307593e-20	3.36911138784454e-19	35.5489961382152
AHNAK	2.46779382499286	9.56827524980861	1.54323057816227e-20	3.38424472662528e-19	35.5421677597779
FBL	2.19687098585117	9.55952174107743	1.66405625357417e-20	3.64037487918709e-19	35.4676988657324
SARDH	1.19341024785302	9.54400206743196	1.90175178777212e-20	4.15032062862828e-19	35.3357989930884
SORBS3	1.01875115431347	9.5394521996963	1.9776061492829e-20	4.30546302620989e-19	35.2971619687872
NCR3	0.869070614725531	9.52846331517194	2.17339681101936e-20	4.72034619893267e-19	35.2039048980037
SUMO3	1.49495402783406	9.52614183159877	2.21715373114297e-20	4.80383308414309e-19	35.1842144101153
TOLLIP	1.40012800096307	9.5196254004521	2.3446979165613e-20	5.06802528137114e-19	35.1289630516576
KCNG2	1.24015461292187	9.51793713453796	2.37891061599937e-20	5.12970344046641e-19	35.1146534514837
FRMD1	1.02243336465231	9.50579187646114	2.64004692233633e-20	5.6792437960259e-19	35.0117698527665
WNT10B	0.977212013144241	9.49261854234596	2.95545442503695e-20	6.34264387890946e-19	34.9002937146439
SH2B1	1.49031885202811	9.46430884801416	3.76510769149166e-20	8.06107772337135e-19	34.6611401576182
CD7	1.49460458875753	9.4624282725597	3.82608030874882e-20	8.17225427648832e-19	34.6452733637344
LMNA	1.65591459544701	9.44806963792494	4.32501578126057e-20	9.21615980747388e-19	34.5242083246657
NDUFA3	1.80397993997881	9.43691738169084	4.75654053011646e-20	1.01118455740241e-18	34.430277608493
CCHCR1	1.64667880647052	9.41800832746795	5.58775563774029e-20	1.18510263349727e-18	34.2712140875082
CBFA2T3	1.21347042730822	9.40614869953125	6.18090846865009e-20	1.30783391134083e-18	34.1715786915607
SPTBN2	1.40536764268115	9.39892459676397	6.57235047117132e-20	1.38741089969703e-18	34.1109358414761
KCNQ2	0.891352845475146	9.39808390039685	6.61946967378016e-20	1.39410043129612e-18	34.103880986272
HAGH	1.91689604514816	9.3956409054174	6.75830130363658e-20	1.42002912275248e-18	34.0833829750984
TEX261	1.16435260739891	9.39208072659398	6.96579927099319e-20	1.46023193534625e-18	34.0535187238722
SSTR4	0.685515298410611	9.39118492631492	7.01899507524113e-20	1.46797732650008e-18	34.0460057855302
ARSA	1.24399138674938	9.38937902733104	7.12746188935486e-20	1.48721981917601e-18	34.0308617072507
AVPR2	0.776253565933105	9.36367423306065	8.86390031474513e-20	1.84528431667563e-18	33.8155530624111
INTS1	1.08139348097777	9.36288930500124	8.92304744906584e-20	1.85332721154735e-18	33.8089856713247
SAC3D1	2.22302126186242	9.35651326347196	9.41821385651771e-20	1.95040704909018e-18	33.7556542645386
CTNNBIP1	1.52527697735174	9.3563202094308	9.43362346931275e-20	1.95040704909018e-18	33.7540399414485
DOHH	1.42073099817114	9.35099668139549	9.86852660785045e-20	2.03566524890248e-18	33.7095348198337
PLXNB2	1.52493574145444	9.33065930756418	1.17206248301286e-19	2.41220604419618e-18	33.5396970163384
NUPR1	3.22494830107448	9.3214579962483	1.26679322853099e-19	2.60124473176761e-18	33.4629527394016
VPREB1	1.19147702085819	9.30618289242829	1.44107225907855e-19	2.95240087545911e-18	33.3356817817353
HOXB1	0.840250205787199	9.30167592654476	1.49688805464262e-19	3.05981528816653e-18	33.2981616632267
ATP6V0C	2.00885246966509	9.29392420838645	1.59793856934611e-19	3.2590011228086e-18	33.2336629155264
RFNG	1.75913243518479	9.29255567663349	1.61646728052471e-19	3.28936528818485e-18	33.2222803685558
SEC14L3	0.637782111945081	9.27933598453207	1.80676855462113e-19	3.66834918898919e-18	33.1123960474202
KCNH1	-1.02576841150412	-9.27719975171397	1.83953613102591e-19	3.72650424749308e-18	33.0946509547062
SHBG	1.10247589914002	9.27010289873662	1.95267642345275e-19	3.94685268140842e-18	33.0357226247429
ZBTB22	1.47509675363619	9.25522821346946	2.21264565303871e-19	4.46233336500106e-18	32.9123275543747
HMGA1	2.65005496898334	9.2490081215113	2.33125961384741e-19	4.6910758599357e-18	32.8607745247542
PFAS	2.07881663255538	9.23380191998728	2.64840026483175e-19	5.31739919838997e-18	32.7348591953927
AVPR1A	-0.546826451415294	-9.22561703109182	2.83641829990633e-19	5.68227036355957e-18	32.6671521660039
HTR7	0.66018908521752	9.22483303937023	2.85510661007157e-19	5.70705491637093e-18	32.6606693347833
MAGEC3	0.676217944793345	9.22397263870073	2.8757566287872e-19	5.73564263600273e-18	32.6535551816284
ESRRA	1.71474950309257	9.2220647733523	2.92207520949338e-19	5.81518711845214e-18	32.6377820333375
HRC	1.16030381402218	9.21704355375378	3.04753843131438e-19	6.05154059932426e-18	32.5962818361271
SOX14	1.01395086460968	9.17448110297809	4.34913133996278e-19	8.61719334573766e-18	32.245227264553
SLC25A22	1.2583510920908	9.17278695298598	4.41101872913508e-19	8.72069020081739e-18	32.2312807167746
DEF6	1.45646085877496	9.16841639564589	4.57472967145573e-19	9.02460318375601e-18	32.1953109804054
TNFRSF8	1.16194069789781	9.16709018710897	4.62558543793466e-19	9.1050467171546e-18	32.1843989713227
SCT	1.5957525816985	9.15730474386159	5.01852725575443e-19	9.85704212081332e-18	32.1039235048565
SH2D3A	1.69741490663279	9.15537320508014	5.0999073019689e-19	9.99515454952039e-18	32.0880466337484
NGB	1.22252830789641	9.13957917599761	5.81625270685482e-19	1.13744249364574e-17	31.9583230684966
TUBA8	0.746371548364136	9.12747634850192	6.43179438551079e-19	1.25510285687019e-17	31.8590380328339
BATF	1.54892412574415	9.12180924516414	6.74176874927918e-19	1.31275604848572e-17	31.8125843106977
HRH3	1.27642200006775	9.11578825919671	7.08730670359296e-19	1.37707131326801e-17	31.7632550395974
KDELR1	2.74467947913027	9.10941632292689	7.47208403453813e-19	1.44871843888524e-17	31.7110788244547
TRIP6	1.91283329065589	9.10437097879499	7.79135865393377e-19	1.50738598368933e-17	31.6697860201319
CHRD	1.59799150279606	9.10129402169207	7.99266124527109e-19	1.54302765707317e-17	31.6446121417516
LGALS2	1.57541171023629	9.09151445474271	8.66726770864447e-19	1.66969645517277e-17	31.5646465943883
AES	1.97696215973363	9.08638421213164	9.04338690988887e-19	1.73844682406055e-17	31.5227251432133
ZFYVE9	-0.879246640716607	-9.08406506527441	9.21867178062858e-19	1.76838003265349e-17	31.5037805977734
IRS4	-0.988578442142466	-9.08230779041388	9.35372469034486e-19	1.79048522409461e-17	31.4894284255207
FAM89B	1.79166132820221	9.06999347126413	1.0356658430119e-18	1.97827502993923e-17	31.3889161987835
PSPN	0.760432640222143	9.06641306971941	1.06677364695718e-18	2.03339660342998e-17	31.3597126564957
CD1D	1.55814736889462	9.06411843781983	1.08719457784428e-18	2.06795852859433e-17	31.3410013505333
TOP3B	1.16040072568254	9.05288724123902	1.1928627827465e-18	2.26337218740669e-17	31.2494726352074
PEX16	0.995964665875636	9.0526764415979	1.19494026938903e-18	2.26337218740669e-17	31.2477555917298
NOTCH3	1.12003623532093	9.03834516165367	1.34490340146262e-18	2.54209251719974e-17	31.1310970410419
ZNF354A	1.69299556359751	9.02226187879434	1.53545594299615e-18	2.89620969623595e-17	31.0003535636054
FASTK	1.66773018337167	9.01591631555133	1.61778161205627e-18	3.04513684686008e-17	30.9488209356774
TBX1	1.0297084868083	9.0093750374978	1.70721800669837e-18	3.20680139096044e-17	30.8957293807916
DOK3	1.13112325487952	9.00817717828311	1.72411793057912e-18	3.23182686779717e-17	30.8860104432658
CIRBP	1.99413414980352	9.00363278822896	1.78975085818729e-18	3.3479086964228e-17	30.8491485715709
ABHD8	1.17201537347517	8.99133759286149	1.97997703139506e-18	3.69609348732529e-17	30.7494909030051
CDIPT	1.67875383846243	8.98447209924332	2.0947630884551e-18	3.90230608333851e-17	30.6938908694337
GNB1	1.59871226346027	8.98034876665956	2.16684144963828e-18	4.02827417643659e-17	30.6605145806871
ARF6	2.31183731962951	8.96254646521575	2.50726127205422e-18	4.65156172341065e-17	30.5165555147181
COL18A1	2.34378115896655	8.95949990872762	2.57060197264109e-18	4.7593009882812e-17	30.4919424536731
ADIPOR1	1.85786625895087	8.95460404225606	2.67572338114747e-18	4.94379565412422e-17	30.4524029770448
TERT	0.837311551529214	8.95232095410324	2.72618785802705e-18	5.0267565912805e-17	30.4339704952911
TH	0.994864112164947	8.94777521296937	2.82948539492446e-18	5.20659888862372e-17	30.397281791134
VENTX	0.981072601387365	8.9324013162884	3.20837805080845e-18	5.89180806688097e-17	30.2733102808633
ZFY	-0.506184821480042	-8.92274702339791	3.47153189669938e-18	6.36212792833244e-17	30.1955481992573
LHX3	1.04450596731109	8.88541934589382	4.70562951843939e-18	8.60634872451416e-17	29.895525072744
LDHAL6B	-0.587420456233302	-8.86588627162584	5.51529611457353e-18	1.00668081606408e-16	29.7389321496514
SDCBP	-1.3774341901257	-8.86313161334974	5.6400518448757e-18	1.02737637940427e-16	29.7168710084884
RIN1	1.17201459428793	8.85841140724391	5.86034681337288e-18	1.0653568100367e-16	29.6790813460566
FOXH1	1.47421807640062	8.8578220289693	5.88844433770896e-18	1.06831515243374e-16	29.6743639660957
SRF	1.1342109750882	8.85732422559911	5.91227996230543e-18	1.07048996912685e-16	29.6703797489775
FKBP8	2.09680767963815	8.8550286501712	6.02343631834991e-18	1.08843494272583e-16	29.6520092352857
TAF6	1.92891183604692	8.84826077276621	6.36332225281226e-18	1.14755721664988e-16	29.597871227021
GFRA4	1.61258932721545	8.83076501774319	7.33239116914611e-18	1.31968434687719e-16	29.4580735051178
BNIP3L	1.98003400026712	8.82969895024651	7.39594481669747e-18	1.3284763701563e-16	29.4495624676828
GRM6	0.744344718148851	8.82559895021779	7.6454835102988e-18	1.37057427610217e-16	29.4168375411466
PYCR1	1.63457106214926	8.82469706737419	7.70148230628732e-18	1.37787906212487e-16	29.4096406455318
F7	1.30149303993735	8.82062544364377	7.95938496198571e-18	1.42120638599883e-16	29.3771570948234
HBQ1	1.56177878943497	8.81759558375749	8.15682616333228e-18	1.45358825218357e-16	29.3529926587034
CSNK1D	1.69786208842251	8.81613030124179	8.25404148220482e-18	1.46801702345907e-16	29.341308815304
SEMA6C	1.10213673826441	8.81288498969807	8.47345222047457e-18	1.50407938726891e-16	29.3154370146925
NUTF2	1.87664424158719	8.80846157020894	8.78182826034334e-18	1.55389684883558e-16	29.2801857160143
WNT4	1.43036359037086	8.80836752713058	8.78850348372973e-18	1.55389684883558e-16	29.27943641986
PDX1	0.627053028121551	8.80310418224486	9.17020735020165e-18	1.61821920720844e-16	29.2375106230471
CASP9	1.80824879712946	8.78649247927721	1.04856962606482e-17	1.84674981900499e-16	29.1053215478928
TSKS	0.623189424860932	8.77627475412333	1.13858041557313e-17	2.0013762752341e-16	29.024113829168
CHAF1A	1.11303842684439	8.76944976814576	1.20291741824028e-17	2.11036094636911e-16	28.9699134536608
DAB1	-0.768351064790922	-8.76389172155696	1.25795658886777e-17	2.20013561523068e-16	28.9257997507556
KHK	0.901415575342453	8.76379266808926	1.2589597267009e-17	2.20013561523068e-16	28.925013778729
IFITM3	2.45443459633451	8.74448848011314	1.47034535603732e-17	2.5645888594203e-16	28.7719763225863
AZU1	1.00638593250222	8.7394231336256	1.53139559352332e-17	2.66592662571931e-16	28.7318653449693
KRI1	1.46773877498996	8.71968860768354	1.79409194779435e-17	3.11723475929269e-16	28.5757739702323
RAB35	0.909756938259531	8.71793545493783	1.81947853291662e-17	3.1552761122652e-16	28.5619212080989
SSH3	1.55211235571774	8.70963352163651	1.94460093200453e-17	3.36579873959022e-16	28.496353237764
FGF2	1.46394347546313	8.70233529216442	2.06159828345596e-17	3.56148001740432e-16	28.438754493895
GPR162	1.23613056140498	8.69562978013224	2.17521444970557e-17	3.75058445669652e-16	28.3858682724392
HIST3H3	0.765626472087991	8.6927133885797	2.22654015395497e-17	3.83176957923488e-16	28.3628771336067
EDA	-0.858018859558414	-8.69026233840605	2.27060087906962e-17	3.90016709931446e-16	28.3435593417442
C19orf60	1.88668867515796	8.67943484142703	2.47578042233653e-17	4.24453057226007e-16	28.2582763239957
NEK9	-0.949270827836971	-8.67919735508977	2.48048031175363e-17	4.24453401831326e-16	28.256406730157
GRTP1	1.09623071044278	8.66705272097857	2.73295516548908e-17	4.66772210211603e-16	28.1608546674304
NDOR1	1.09631857797522	8.65765513099375	2.94560933244005e-17	5.02143024879166e-16	28.086990913296
MDK	2.86349329988195	8.6535185736244	3.04432238859192e-17	5.17993461034425e-16	28.0544988986482
HNF4A	1.03532990829935	8.6447818587801	3.26368471283093e-17	5.54274274068185e-16	27.9859150746125
MAP4K2	1.19949913552403	8.63749343944905	3.45858164618355e-17	5.86271766853065e-16	27.9287438087382
RELA	1.13743290965192	8.626990901772	3.75981677602218e-17	6.36141284107873e-16	27.8464299704714
COL4A2	2.17753630549857	8.61663352410603	4.0822513890481e-17	6.89404510281301e-16	27.7653340908914
SLPI	3.54589466990894	8.61638864136467	4.09019657949912e-17	6.89457576413705e-16	27.7634176804696
CHD4	1.43438888913805	8.61056797228994	4.28361213826429e-17	7.20715748030128e-16	27.717879247708
RGS14	0.868454368337831	8.6075066996794	4.38893488390026e-17	7.37063692863175e-16	27.693939268007
TP73	1.37663479000868	8.6042259863976	4.50464954351121e-17	7.55092924408604e-16	27.6682909427417
NAB2	1.67005892579839	8.59410978028493	4.8807798077807e-17	8.16626769690716e-16	27.5892537750158
MARCO	1.65992374222385	8.57800162514394	5.54471675379769e-17	9.25998444927211e-16	27.4635592578818
PRR14	1.27253178554301	8.5696282759688	5.92433568107916e-17	9.87571455323805e-16	27.3982970666644
PCSK7	1.12392616471149	8.5561692852952	6.58902245350651e-17	1.09635023696927e-15	27.2935067986606
ING1	1.14654273816302	8.55450249876229	6.67630470539056e-17	1.10883112156625e-15	27.2805387848212
ISOC2	1.54545652206745	8.55302939324988	6.75439524604568e-17	1.11974240455087e-15	27.2690793842814
RAB5C	1.67034981063257	8.55139619550387	6.84202780077181e-17	1.13219269560391e-15	27.2563765081683
AURKB	1.98860183901515	8.52462918852208	8.44922526391531e-17	1.39558958426828e-15	27.0484689753163
SYDE1	0.864047603308546	8.52302497722786	8.55660234384692e-17	1.41074639008498e-15	27.0360255913915
CALCOCO1	1.37162204635676	8.51240152327471	9.30250544880079e-17	1.53093145227532e-15	26.953671266062
HABP4	1.89380487115983	8.50942615849032	9.52269318233141e-17	1.56431878004299e-15	26.9306210168755
MMP24	1.5209997509897	8.5069552598087	9.70945643700334e-17	1.59210415441607e-15	26.9114839223561
TREH	0.545334391781313	8.50629316341758	9.76011293162675e-17	1.59751123799362e-15	26.9063567668896
FOXO4	1.2336139165437	8.50316339720756	1.00031259100364e-16	1.63432626758008e-15	26.8821248649549
SLC22A11	1.16455548435988	8.49620451079394	1.0565084039024e-16	1.72302408470364e-15	26.8282726852853
CHP2	1.72189868248264	8.49588459536765	1.05916552360634e-16	1.72424513617717e-15	26.8257978538848
PACSIN3	1.65639132100777	8.49277551362341	1.08533495140292e-16	1.76366929602974e-15	26.8017503272216
SLC9A3	0.722312309892649	8.48859215303356	1.12155726012587e-16	1.81925850004259e-15	26.7694051120969
SH3GL1	1.66977287758149	8.48124739334991	1.18806493606152e-16	1.92368578804943e-15	26.712648111431
LDB1	1.59747881203982	8.47229995664029	1.27436783674134e-16	2.05973406170984e-15	26.6435610345789
ING4	1.76908319443735	8.46592509832329	1.33960700994654e-16	2.16131238122625e-15	26.5943746271626
RAPSN	0.823661071833159	8.46361258498477	1.36407946020325e-16	2.19687307004214e-15	26.5765395435272
CHRNB4	1.01146866597914	8.46054935674919	1.39717762794395e-16	2.24617435382092e-15	26.5529208135145
HSF1	1.33596047278513	8.45507052743362	1.45836665576215e-16	2.34038059232878e-15	26.5106944042827
EPM2A	-0.761521225169615	-8.45268563961586	1.48582175113542e-16	2.38021268111854e-15	26.4923206550928
WDR1	1.72419914493918	8.4367161636576	1.6832865404381e-16	2.69176883059437e-15	26.369398180344
SLC12A9	1.1694496572189	8.43512337407942	1.70434919754256e-16	2.72063515897473e-15	26.3571484609123
BEST2	0.609843615666713	8.43434408964156	1.71474890281158e-16	2.73240852502692e-15	26.3511558879653
BCAM	2.5159181402198	8.41664740533856	1.96853790715219e-16	3.13129225195776e-15	26.2151943059953
KCNN1	1.03513485315343	8.41586687848732	1.98054770971773e-16	3.14485914891031e-15	26.2092030402483
CEBPA	2.09343684557399	8.41214629402898	2.03879770982752e-16	3.23167321198098e-15	26.1806504227845
FRS3	1.0966836284113	8.40086616499855	2.22594235077788e-16	3.52213470039898e-15	26.0941479136352
LIME1	1.84650318010746	8.39579782190294	2.3154605210542e-16	3.65737514121061e-15	26.0553121958179
ARHGAP1	1.16960325487371	8.39369257941418	2.35368065879984e-16	3.71125737386677e-15	26.0391866645171
ASB6	1.41259637335496	8.38660669893272	2.48695884507317e-16	3.91457720648712e-15	25.9849355064351
TBKBP1	0.742103748675051	8.38410837993797	2.53570516757524e-16	3.98436455461605e-15	25.9658168308328
PSMD14	-1.17106219941549	-8.38154935598759	2.58661424314224e-16	4.05730202895663e-15	25.9462384903155
ARTN	1.04133805013583	8.37942354392916	2.62967162445607e-16	4.1176920497332e-15	25.9299782878269
DPEP1	1.19410667014844	8.36636372218884	2.91016208244439e-16	4.5490163347552e-15	25.8301594607405
ARVCF	1.42288786529262	8.35874324057731	3.08727368637008e-16	4.8175332912528e-15	25.7719741663989
TUBD1	-1.15297286815799	-8.35211306478785	3.2500009838714e-16	5.06031193443422e-15	25.7213859719152
MYBPC3	1.15572044534571	8.35195199443165	3.25405781284591e-16	5.06031193443422e-15	25.720157420087
H1FX	2.19358320408144	8.35060094050572	3.28828388600457e-16	5.10474998454489e-15	25.709853132624
PRKY	1.06078073032841	8.35024648039759	3.2973220949716e-16	5.11000087960007e-15	25.7071499468387
OR10C1	-0.539607396310799	-8.3262797157173	3.96888630287623e-16	6.1402205045354e-15	25.5245951701504
EMX1	1.10738226400412	8.32385495528471	4.04392760257172e-16	6.24562151952744e-15	25.5061500212318
STX1A	1.20730973142016	8.32310765144648	4.06733629856101e-16	6.27105519752539e-15	25.5004661806839
ZSCAN18	1.7470642073177	8.31844913965434	4.2163070928498e-16	6.48966517613253e-15	25.4650440383729
ALX4	0.972790768694432	8.30750323311258	4.58787187367041e-16	7.04956162901568e-15	25.3818789239019
SIT1	1.56173512465844	8.29756233600737	4.95323532260272e-16	7.5980443361147e-15	25.3064284938234
MED22	1.17483922369285	8.25972339460636	6.62618470481438e-16	1.01470472555929e-14	25.0199216346984
ITGB4	1.51835862126462	8.25470005645234	6.88661059581213e-16	1.05280079074725e-14	24.9819681014181
MAP7D1	1.80833314070255	8.24477834330456	7.43102828875219e-16	1.1341104829202e-14	24.9070616595801
KRT85	1.19315690835748	8.22915493162796	8.37560870515047e-16	1.27611508686399e-14	24.7892609258097
CNOT3	1.16443088954051	8.2221529448257	8.83651440862417e-16	1.34407251989763e-14	24.7365262695141
KLF15	1.3260654212822	8.20417444744371	1.01377758226851e-15	1.53940847996572e-14	24.6012947188075
YY1AP1	1.4990972164636	8.19862262387802	1.05765768190698e-15	1.60334516040765e-14	24.5595846354941
ASCL2	1.9559421862105	8.1951671492574	1.08590991316716e-15	1.6434164263761e-14	24.533636027351
RASSF7	1.69484252548791	8.18315291362373	1.19006039749988e-15	1.79802603535308e-14	24.4434871564643
GTDC1	-1.1777023737013	-8.17545958600413	1.26186920341501e-15	1.90333693703749e-14	24.3858182385052
SCAMP5	-1.2207737666779	-8.16478607287169	1.36862504828268e-15	2.060921218539e-14	24.3058849956349
UPF2	2.02817547840169	8.16117927466374	1.40667758760666e-15	2.11469750482964e-14	24.278893645015
DNAJB2	1.50063316972804	8.14609146902902	1.57750301979152e-15	2.36756474814225e-14	24.1660926597611
HEXB	-1.455623810659	-8.13854251077366	1.67050097041322e-15	2.50298113891931e-14	24.1097198936752
TNFRSF1A	1.54123244137694	8.1361444817979	1.70116012911716e-15	2.54469896797576e-14	24.0918214709354
EMD	1.64637002988035	8.13336561296777	1.7373834772136e-15	2.5945883829132e-14	24.0710860539478
ARIH2	1.01350305648649	8.13230427508348	1.75141829358571e-15	2.61123172979322e-14	24.0631681067207
TRAF2	1.0832212185301	8.12979015813336	1.7851122183103e-15	2.65708218985725e-14	24.0444153762742
VAMP8	1.76434526861062	8.12444967124911	1.85882183782855e-15	2.76224593828634e-14	24.0045969332183
CRYGD	1.73709067938235	8.12010189144839	1.92104138680106e-15	2.85001788665806e-14	23.9721962477839
APC	-0.883777037625801	-8.11495042478329	1.99742654337819e-15	2.95848341301998e-14	23.9338250953284
RER1	1.20228905366218	8.10813377539466	2.10312645780915e-15	3.10994231527098e-14	23.8830820329918
B3GALNT1	2.00105453892567	8.1070309275903	2.12073846344949e-15	3.13086144072976e-14	23.8748758033755
GPD1	0.918284610157049	8.10124021483993	2.21562944779381e-15	3.26561371302073e-14	23.8318027780204
THAP7	1.33704015160418	8.10019263759547	2.23323788950995e-15	3.28620591721863e-14	23.8240133450681
FASTKD2	-1.17976785410163	-8.09939914055582	2.24666741100587e-15	3.30059187942082e-14	23.8181137291694
SSBP3	1.96188275509559	8.09313743072742	2.35547686532045e-15	3.45482686333932e-14	23.7715751841751
PSMA4	-1.34854610050545	-8.09191291887878	2.37735511906757e-15	3.48126474891013e-14	23.7624778423937
MAPK12	1.0504691144586	8.08918348294988	2.42684590915987e-15	3.54798588822968e-14	23.7422040280607
ASGR2	0.940631141348733	8.07686997635065	2.66305536703226e-15	3.8870283103613e-14	23.6508125758311
ERCC2	0.98854970377849	8.07275349889851	2.74697249346384e-15	4.00304781910416e-14	23.6202859252031
MARCKSL1	2.13911414312342	8.06699709558952	2.86871175248763e-15	4.17372152717001e-14	23.577619939109
JAG2	1.91494358149606	8.06308361457591	2.95450005580786e-15	4.29162508106495e-14	23.5486281264604
FCN3	0.945064674197613	8.05958295251536	3.03338059961637e-15	4.39913221790271e-14	23.5227045614626
IL21R	0.90857535961673	8.05078266552174	3.24097228406531e-15	4.6926577863029e-14	23.457577262817
MAP2K1	1.18410734604403	8.04808070608698	3.30747713956451e-15	4.78128895295445e-14	23.4375931638363
OR2H1	-0.761559467038697	-8.04278734995974	3.44169181623868e-15	4.96736191049783e-14	23.3984590376283
PAOX	1.15650902761299	8.03859457334756	3.55180212059792e-15	5.11810720248839e-14	23.3674769207401
SEPHS2	1.79811677592308	8.03642981050702	3.61000599980457e-15	5.19369493761693e-14	23.3514859292623
RERE	1.64190285191893	8.02328388191914	3.98421569144817e-15	5.72295528970337e-14	23.2544553798333
PLEKHH3	1.71491170870954	8.02279402074313	3.9988757711854e-15	5.73489564962858e-14	23.2508422787574
PDGFRB	1.66753690938299	8.02164707570785	4.03340888340109e-15	5.77525344873675e-14	23.2423834069728
CLIC1	1.62858628052273	8.01079310597907	4.3751223689417e-15	6.25462509547283e-14	23.1623843015978
LYL1	0.955446008602208	8.0097061657355	4.41087632027404e-15	6.29577686471974e-14	23.1543780358453
ABCG4	1.07366720202121	8.0092551009804	4.42579818456591e-15	6.30711145071814e-14	23.1510558176946
NPDC1	2.13602789433879	8.00840802257767	4.45395543253624e-15	6.33724209967952e-14	23.1448172736024
ARMC7	1.07846661670295	8.00753284523741	4.48323229725745e-15	6.36886852291212e-14	23.1383723702082
MSX2	1.3164905088402	8.00144626407365	4.69216128904249e-15	6.65520835894803e-14	23.0935665044852
STRN4	1.28654256312887	7.99795422023206	4.81633543421981e-15	6.82062549344452e-14	23.0678730569513
IARS	-1.27732469423766	-7.99732694109621	4.83898187617576e-15	6.84197202679937e-14	23.0632587189508
COL13A1	1.85564123697213	7.97688413346528	5.63737272484744e-15	7.95838477640572e-14	22.9130458818236
HMGN1	1.35418419590312	7.97606739645463	5.67183549812106e-15	7.99454504298343e-14	22.9070512627959
RUSC1	1.70845367621621	7.96452441244468	6.18170772525667e-15	8.69964630805203e-14	22.822384339112
AXIN1	1.80957272439477	7.96389662873194	6.21069837740847e-15	8.72685223015328e-14	22.817782556018
ADRA1A	0.555744024242116	7.95912699470328	6.43538048296759e-15	9.02851904714475e-14	22.782830150819
GMPPA	1.34552470075445	7.94577768777483	7.1077224987135e-15	9.956321360601e-14	22.6850988371939
SNAPC2	0.842872978449815	7.93573706143285	7.65863463845094e-15	1.07114185694124e-13	22.6116818406297
VEGFB	2.17833731659397	7.93430721852523	7.74043832799417e-15	1.08090974178404e-13	22.6012332112984
METRN	1.77851972052247	7.93324500226116	7.80176675305991e-15	1.0877926329305e-13	22.5934720559749
C17orf62	1.52020699151433	7.93149715063439	7.90372580977211e-15	1.10031067320942e-13	22.5807031684618
HTR1F	-0.988792274082486	-7.93104026086062	7.93059391338685e-15	1.10235255396077e-13	22.5773657629254
SCO2	1.51341350314365	7.93027830458794	7.97560242047228e-15	1.10690580443882e-13	22.5718003240146
ACTR1B	1.6366345799121	7.92990092440696	7.99798732661852e-15	1.10831005361961e-13	22.5690440517044
FETUB	-0.422536727789513	-7.91836088773835	8.71323727619702e-15	1.2055757854585e-13	22.4848125462849
FEZ2	-0.933124964170932	-7.90221645077272	9.82078732424989e-15	1.35674026719568e-13	22.3671471230939
EIF3E	-1.61261245352962	-7.89494516362018	1.03639027716346e-14	1.42958567239265e-13	22.3142181335841
UTF1	1.93494992562474	7.89020302738739	1.07339539277141e-14	1.47837307525757e-13	22.2797214785455
GJB1	2.07824561845203	7.88761555397506	1.09413290719657e-14	1.50464091575662e-13	22.2609063027484
NOL3	1.16972364746466	7.88593551360229	1.10780872480422e-14	1.52113249674866e-13	22.2486924483155
PLSCR2	-0.775280296019776	-7.8822564140395	1.13834863938565e-14	1.56069498586485e-13	22.2219531670752
DUSP9	1.71877473642899	7.87977645674952	1.15940140441208e-14	1.58715025588836e-13	22.2039350727431
LIM2	0.84890846724966	7.87922043879283	1.16417395962424e-14	1.59127257567399e-13	22.1998959905288
GIN1	-1.34558134499822	-7.87758937880971	1.17828612446506e-14	1.60812917440209e-13	22.188048869966
POLD4	2.09844556994654	7.87729435124704	1.18085669814167e-14	1.60920667687934e-13	22.185906174034
C14orf166	-1.16203021822476	-7.86715059497615	1.27268303845652e-14	1.73173061030944e-13	22.1122764527843
GRINA	1.53702663702444	7.86453802272926	1.29745163712363e-14	1.76277827690406e-13	22.0933257767408
ZCCHC4	-0.987792359667768	-7.86232649624954	1.31878906505376e-14	1.78907795837248e-13	22.0772883097111
ZYX	1.79615367941144	7.85990518652459	1.34254739371079e-14	1.8185780662934e-13	22.0597339238431
AGPAT2	1.45805701386881	7.85738802964111	1.36769354434725e-14	1.84986694209242e-13	22.0414895045098
STXBP2	1.2949810162275	7.85328818868089	1.4096481461331e-14	1.90376248136212e-13	22.0117843446787
GPR3	1.18688098054091	7.85218222877085	1.42118133382131e-14	1.91647363448889e-13	22.0037734252785
MAP3K10	1.29063128840704	7.83248221982728	1.64291790631505e-14	2.21218528816042e-13	21.8612384027383
PDSS2	-1.25436524394544	-7.8282729773322	1.69454429077436e-14	2.27830471237297e-13	21.8308227197437
SERBP1	1.14657261468415	7.82532160163038	1.7316934099599e-14	2.32479197013191e-13	21.8095045599228
PTGIR	0.861979078845467	7.81505396542791	1.86729623468632e-14	2.50311891400458e-13	21.7353932469351
FDXR	1.43362540745837	7.812667943904	1.90027698894278e-14	2.54355594001453e-13	21.7181828766446
GADD45B	1.62003802819116	7.80160151704158	2.06090582359509e-14	2.75447989884343e-13	21.6384190656816
YIPF4	-0.891282857296616	-7.77480584586934	2.50737867027241e-14	3.34625794474317e-13	21.4456808387123
TAZ	1.0717274234431	7.77438379888481	2.51512371692797e-14	3.3516434782366e-13	21.4426496093155
FLOT1	1.38875928129712	7.76771529408925	2.64067453924584e-14	3.51376943476969e-13	21.3947735816921
PIK3R5	0.669433894551683	7.76209425333644	2.7512864578694e-14	3.65556958041912e-13	21.3544448711988
ASPHD1	1.35941110660981	7.74948619588338	3.01626765866059e-14	4.00175892745939e-13	21.264077423599
LRFN4	1.25129922766539	7.74281105285684	3.16658240674162e-14	4.19502522652647e-13	21.2162843612151
ENTPD2	1.04841269115756	7.74133322558186	3.20084607582668e-14	4.23420853515286e-13	21.2057080692157
ADAMTS8	0.718342303527688	7.7372880395657	3.29651419021529e-14	4.35438679950222e-13	21.1767668787292
PPP2R2D	-1.14395390449538	-7.72298198426748	3.65800360753649e-14	4.82482665607185e-13	21.0745178484618
DBNDD1	1.08103230018331	7.71777895634187	3.7989374067192e-14	5.00201912502058e-13	21.0373704438115
ARFGAP1	1.14932365401311	7.71761671873678	3.80341686650707e-14	5.00201912502058e-13	21.0362124792149
WIZ	1.01476685061062	7.71385583003704	3.90872794261061e-14	5.13304606998356e-13	21.0093750948312
KRT37	0.916785773733815	7.7092961756385	4.04026477236449e-14	5.29808305055343e-13	20.9768527342108
XRCC1	1.7837726546026	7.70705287475008	4.10657071785048e-14	5.37722701967813e-13	20.9608580971768
HEBP2	1.81238087286549	7.69937377009614	4.34176422032519e-14	5.67696667592447e-13	20.9061364546501
FMO4	-1.3155170953466	-7.69658325689929	4.43047842157845e-14	5.78459140736435e-13	20.8862626532032
EHBP1L1	1.10350273881176	7.68897621719121	4.68148781713687e-14	6.10349818583429e-13	20.8321171526519
NEUROG3	0.718315428793973	7.68856596720301	4.69541597643024e-14	6.11283621715378e-13	20.8291983668723
RAMP2	1.11856674957607	7.68471714344611	4.82808937635996e-14	6.27651618926795e-13	20.8018217954675
GABRA4	-0.617873870547252	-7.67764956716333	5.08140430553298e-14	6.59633446846128e-13	20.7515807854676
PPCDC	1.61887261443314	7.67550544304813	5.16081048888631e-14	6.68980240560801e-13	20.736346730537
SMG5	1.13645550781282	7.67290293961448	5.25883626013279e-14	6.80710395563033e-13	20.7178607578074
RINT1	-1.17436945109971	-7.66336626497097	5.6339744168969e-14	7.28225448593183e-13	20.6501660587544
APOE	1.53557445123788	7.66275834945705	5.65876184097969e-14	7.30236915394972e-13	20.6458532957042
CLDND1	2.27503756509912	7.6624396205467	5.67180073682599e-14	7.30236915394972e-13	20.6435922392349
CCS	1.30015546665952	7.6623912228388	5.67378322752928e-14	7.30236915394972e-13	20.6432489138925
RRBP1	1.37307131298505	7.65959147701493	5.78963725453055e-14	7.4408780362281e-13	20.6233911315119
FCAR	-0.447699826497059	-7.65766935106407	5.87052118878607e-14	7.53411348589234e-13	20.6097616392475
ZNF384	0.998225833241481	7.64875088490833	6.26061750734504e-14	8.02335874877482e-13	20.5465604295881
GHRH	0.570531714018922	7.63584666975679	6.87063870462517e-14	8.79266582100402e-13	20.4552253885829
SLC7A8	1.12862970653524	7.63292290168662	7.0167884013643e-14	8.96699903908436e-13	20.4345494996778
DBH	0.609820573694523	7.62516795647837	7.41942985613929e-14	9.46815660313821e-13	20.3797419689928
NFIC	1.72258985383758	7.62199372551863	7.5907259552964e-14	9.67309012780014e-13	20.357322055714
HMOX1	1.91971570187995	7.62149575180854	7.61795007050191e-14	9.69410970239222e-13	20.3538055416812
NUCB1	1.23411985126587	7.61418257620763	8.02901376552987e-14	1.02028325417106e-12	20.3021851214969
TAS2R7	-0.674113053862768	-7.61247291911602	8.12821829071482e-14	1.03143893618832e-12	20.2901235343858
KCTD17	1.38052671477481	7.60782842230532	8.40385515684902e-14	1.06492049568206e-12	20.2573684281335
DKK3	1.69361293793833	7.60759719252164	8.41781593642625e-14	1.06519561604497e-12	20.2557381374423
NKX2-8	1.04476049487261	7.60642225269692	8.48910803882458e-14	1.07271456126965e-12	20.2474548534605
ZW10	-1.07023741942357	-7.60532052375611	8.55649798888371e-14	1.07972010236822e-12	20.2396886983248
CALML3	1.16024617649464	7.60072955173069	8.84303394178194e-14	1.1143209437099e-12	20.2073370197842
LY9	-0.676050379196624	-7.59936241082586	8.93017271352236e-14	1.12373412906232e-12	20.1977062774662
F11	-1.04055840956919	-7.59125898463702	9.46430226565275e-14	1.18929027774927e-12	20.1406526282731
PPFIA3	1.36049465656601	7.58185626068631	1.01235929983409e-13	1.27037031583347e-12	20.0745163760089
SMTN	1.23452164621472	7.57063330668258	1.09699136501244e-13	1.37466254963764e-12	19.9956690495126
RNF208	0.870817710747886	7.56894088580723	1.11034433969871e-13	1.38946829767006e-12	19.9837875622252
G6PD	1.47581107672723	7.56562942007339	1.13693599098933e-13	1.42077685734282e-12	19.9605463036514
SP1	2.02803588367583	7.55816418446548	1.19920506101615e-13	1.49652178539791e-12	19.9081841274477
GPC1	1.06492943530746	7.55394065961755	1.23590936364987e-13	1.54019877249332e-12	19.8785793841396
ALG9	-1.30872592454838	-7.5443972646293	1.32296829379894e-13	1.64642128574014e-12	19.8117373521205
ABCD1	1.11698269305534	7.54400275074415	1.32669431185849e-13	1.64878722250914e-12	19.8089757333323
HNRNPL	1.5539434143725	7.51625371220667	1.61640647305003e-13	2.00364793518063e-12	19.6150419809865
CREG1	-1.21913897304372	-7.5162309672235	1.6166677861059e-13	2.00364793518063e-12	19.6148832715247
SKI	1.4270703898152	7.51138069075667	1.67335243558101e-13	2.0710601719828e-12	19.5810485399163
RFXAP	-1.03370188327817	-7.50684117465346	1.72817570510267e-13	2.13598734549967e-12	19.5493986217246
FEV	1.37452295776026	7.49898457446231	1.82726762174536e-13	2.25537745388926e-12	19.4946605481372
GPR88	1.24394419825498	7.49605577479909	1.86562105610707e-13	2.29957520353716e-12	19.4742677823666
CNNM1	0.797737191890976	7.49294426091516	1.90723545664316e-13	2.34766653280258e-12	19.4526103092771
SAFB2	1.56548017944447	7.48948075232323	1.9546327418581e-13	2.40273562213442e-12	19.4285118943025
FOSL2	1.38471336103267	7.48114508670378	2.07350961232937e-13	2.545402085244e-12	19.3705532457136
FGF5	0.697390231326518	7.47422523207882	2.17757881289408e-13	2.66952843615984e-12	19.3224810384589
HSPB7	0.995648718748107	7.47166545293122	2.21736458896538e-13	2.71461911399759e-12	19.3047079596275
TAF5L	-0.90525890351641	-7.46602833403805	2.30752043655875e-13	2.82117011425011e-12	19.2655867444413
HPX	0.993841387253103	7.45959097513953	2.41489283482499e-13	2.94845361657348e-12	19.2209430031388
MYL2	0.602183504655599	7.45893169452928	2.42616310543921e-13	2.95821641803553e-12	19.2163726963074
GRIN1	0.734900628351444	7.45675159991993	2.46380129370937e-13	3.00005993108681e-12	19.2012621828439
COPB1	-1.0919436450779	-7.45360823196241	2.51908359053054e-13	3.06324633114985e-12	19.1794817947224
ACVRL1	1.10623196980054	7.44442720322677	2.6876356276091e-13	3.26125958244232e-12	19.1159117592757
PPARD	1.393642655977	7.44434781532138	2.68914044152687e-13	3.26125958244232e-12	19.1153623666134
CTTN	1.3398955568709	7.44280149495012	2.71861719243609e-13	3.29258798038339e-12	19.1046622839242
PMVK	1.90458837252076	7.43931804895426	2.78619047316042e-13	3.3699104317275e-12	19.0805648775596
KLC2	1.37808412460566	7.43482532019563	2.87578773677859e-13	3.47362863660355e-12	19.0494999172804
BCL2L1	1.3170613459944	7.42722958547171	3.03375985060647e-13	3.65954876505066e-12	18.99701602034
PF4V1	0.848252377190663	7.42570219361279	3.06654192206754e-13	3.6941608354507e-12	18.9864678560306
ZNF480	2.31863852321172	7.42465907100559	3.08913031579425e-13	3.71641709762996e-12	18.9792651287732
TNK1	1.07937388483968	7.42170502280841	3.15399125692321e-13	3.78940305934856e-12	18.9588722569275
CDC42	1.28810959200367	7.41645367802676	3.27261824265024e-13	3.9267072805239e-12	18.9226375864832
WBP11	1.49104366336543	7.41303568796552	3.35217778693894e-13	4.0168337274527e-12	18.8990650842973
ITGA4	1.64124858626759	7.40279978336683	3.60199523782365e-13	4.30754194706989e-12	18.8285282413327
APOA2	1.10640249958508	7.40270791046071	3.60431844159915e-13	4.30754194706989e-12	18.8278955149307
POLR3D	1.26162708293937	7.39991857207977	3.67555910832521e-13	4.38687933206318e-12	18.8086886374577
HOMER3	1.45161836492918	7.39604550494828	3.77678119851624e-13	4.50174381643723e-12	18.7820297601295
ATP4B	0.783617496408406	7.37821906518175	4.27917335519748e-13	5.09385128645708e-12	18.6594831873282
SPATA2L	1.83478703360423	7.37569041467837	4.35556656891126e-13	5.17703662301279e-12	18.6421208456511
JRKL	1.8537701723971	7.37552814325189	4.36051452143081e-13	5.17703662301279e-12	18.6410068253215
GLUD2	-0.947359290278547	-7.37287094089889	4.4423286659706e-13	5.26724927782735e-12	18.6227677014004
LY6E	2.64090710821906	7.37239034635126	4.45728641381976e-13	5.27805802737372e-12	18.6194694910326
EVPL	1.25415742300435	7.37084928799053	4.50558440994856e-13	5.32826638008969e-12	18.6088948130486
C6orf15	1.76852650935307	7.36541577288628	4.68001905548309e-13	5.5273166230444e-12	18.571625500702
PRKAR1A	2.79213235377207	7.36444643460251	4.71182910628433e-13	5.55422006077208e-12	18.5649791574248
POLD2	1.58960191249207	7.36434733061619	4.71509328900076e-13	5.55422006077208e-12	18.5642996858373
MYH7	0.698255188836638	7.36073537809789	4.835590206529e-13	5.6887444682278e-12	18.5395409979626
ASGR1	0.889191174291962	7.35500328336181	5.03306273746353e-13	5.91335784564149e-12	18.5002710196541
BRSK2	1.09000163181698	7.35394687764085	5.07031238445799e-13	5.94938602513999e-12	18.4930365814696
QPRT	1.93599473522452	7.35061060117159	5.18974176182226e-13	6.08162345240779e-12	18.4701951171586
GATAD2A	1.60472110206616	7.34783854284832	5.29107527295727e-13	6.19234003771619e-12	18.4512233300576
ZNF696	1.16305043870006	7.34390631927175	5.43816570158671e-13	6.35625189053505e-12	18.4243220633423
METTL9	1.79333449418091	7.34198611957654	5.51144803447622e-13	6.43358307383626e-12	18.4111900515338
SYNGR2	2.35302292797167	7.33278637507071	5.8762439003426e-13	6.85056305027038e-12	18.3483153338775
GOLGA2	1.21205703488777	7.33244379714487	5.8902771871056e-13	6.85807401874988e-12	18.3459753371898
ELK4	1.4761349236876	7.33192684973984	5.91151573718737e-13	6.87394397496627e-12	18.3424444796121
BRD3	1.35734405156499	7.32578912945773	6.16951112522958e-13	7.16472146740993e-12	18.3005390463257
STMN1	2.41399397910803	7.32230426818546	6.32089181816143e-13	7.33109853364422e-12	18.2767595917707
CASP10	-0.79533091992461	-7.31963180690695	6.43945209879063e-13	7.45903201443248e-12	18.2585303019077
IL10	-0.802761543373389	-7.31037533304007	6.86726126875513e-13	7.93921943798952e-12	18.1954349416138
SAP30BP	1.15448041318122	7.31028487908575	6.87157675761793e-13	7.93921943798952e-12	18.1948187169877
ELP4	-1.24685806454254	-7.30650596279887	7.05426926254039e-13	8.13988796769508e-12	18.1690804560047
PPP1R3D	-1.0084807767857	-7.3030579885892	7.22512560898465e-13	8.32640432106841e-12	18.1456063050099
RNF44	1.37317536858534	7.29354923462983	7.71768171140784e-13	8.88270754937195e-12	18.0809195092289
COL6A2	2.01482906787042	7.28184718047525	8.36935800258848e-13	9.62050248770826e-12	18.0014122505906
ZNF282	1.15992704541391	7.28056642001699	8.44388707465785e-13	9.69383986271076e-12	17.992717100669
ARHGDIA	2.17240401843991	7.277909835855	8.60056422107271e-13	9.86117991591268e-12	17.9746856399982
UBAP1	1.07000474872743	7.27707397603157	8.65044937827387e-13	9.9058061004695e-12	17.9690134544986
CNP	1.0867524200742	7.26827504578406	9.19315380513223e-13	1.05139423581481e-11	17.9093377678451
ZC3H7B	0.819550052267757	7.26803497549658	9.20842078974557e-13	1.05180887276045e-11	17.9077104522474
RNF216	-0.980414170800327	-7.26659657095132	9.30041803510784e-13	1.06097571903029e-11	17.8979612088258
MAPK8IP3	1.40462255240204	7.2635359505012	9.49918680575304e-13	1.08228439836039e-11	17.8772224532493
PKLR	1.04485502845248	7.2530738468112	1.02107009319591e-12	1.16188517531802e-11	17.8063885240457
CSF3	1.69299544655544	7.25283304519564	1.02276797673865e-12	1.16235329180298e-11	17.8047592141216
SPARC	2.7176357435243	7.25245017931294	1.02547326827863e-12	1.16350451162911e-11	17.8021687667954
TNFRSF14	1.47774861558129	7.25232539545739	1.02635649780676e-12	1.16350451162911e-11	17.8013245124509
PLK4	-1.38342602840048	-7.24335085905042	1.09187960319838e-12	1.23623210713e-11	17.7406382597202
CC2D1A	1.178174420917	7.23729203075033	1.13842324023917e-12	1.28731589180987e-11	17.6997050651196
TMEM161A	1.46107415259715	7.23551858915802	1.15241203462249e-12	1.30150534160178e-11	17.6877293953032
IGFALS	1.07294112167955	7.23061323428804	1.19199143843724e-12	1.34452467494139e-11	17.6546178675263
DEDD	0.860973977879972	7.2287242891112	1.20758644731821e-12	1.36041690168579e-11	17.6418725431022
PRODH2	0.976905550569979	7.22503135198505	1.23865677506644e-12	1.39368168900689e-11	17.6169634593282
NXPH3	0.911857261560439	7.22393975424191	1.24799044511596e-12	1.40243702383366e-11	17.6096026846243
GTPBP1	0.762442333933182	7.22355758214357	1.25127451010576e-12	1.40438077003796e-11	17.6070258806845
MTA1	1.20756567308861	7.22027313163294	1.27985085390245e-12	1.43467152171323e-11	17.5848852840365
GPR37L1	0.953553243010433	7.20793554631655	1.39304090396911e-12	1.55961890549702e-11	17.5017953845234
INSL3	1.4829437566195	7.20685769524602	1.40338468615308e-12	1.56925502962785e-11	17.4945422526166
GLTSCR1	1.05999412276258	7.20511758900026	1.42024348199482e-12	1.58614336957023e-11	17.4828346291565
MMP25	0.734958906937276	7.19933201789226	1.47774035925416e-12	1.64831903035325e-11	17.4439263583717
LRIG2	-1.12557546302444	-7.19647365393991	1.50698521111816e-12	1.67886700153546e-11	17.4247137441133
MAPK4	0.554525578250756	7.19500848087362	1.52219569205928e-12	1.69372390120143e-11	17.4148680944602
ACTN3	0.538740750250247	7.19049815080797	1.56997267612178e-12	1.74473593219683e-11	17.3845705903233
FLAD1	1.15044649366811	7.1880869026232	1.59611609653532e-12	1.77161043393079e-11	17.3683801531634
HAAO	0.813331072930368	7.1873383245601	1.60431909697163e-12	1.77853043449554e-11	17.3633547524778
GPATCH3	0.784755403992975	7.17931696689154	1.69486129614123e-12	1.87660193757794e-11	17.3095338704301
MYBPC1	-0.666212910762232	-7.17692276043732	1.72284658938024e-12	1.90418593857188e-11	17.2934796080694
MPP3	0.860525249618125	7.1768258352017	1.72398904012374e-12	1.90418593857188e-11	17.2928297776894
PSMC6	-1.42084882350944	-7.17578587881097	1.73629388737595e-12	1.91543532020046e-11	17.2858579230373
ABCA2	1.16383997221375	7.17549714682504	1.73972547164438e-12	1.91688044345207e-11	17.2839224234248
GPR35	1.06180328215719	7.14565283115136	2.1328375447773e-12	2.34716044056796e-11	17.0842285678627
MTCH1	2.2045239208339	7.143978586652	2.15730793848534e-12	2.37120160878529e-11	17.0730473728162
EFNA3	1.45962196944429	7.14028758431182	2.21223364913796e-12	2.42861859294793e-11	17.048405626239
CHMP1A	1.54631345497373	7.13771039581695	2.2513972159411e-12	2.46861333082863e-11	17.0312064691796
CTF1	1.48273097495941	7.13496697342469	2.29383568674932e-12	2.51209762785213e-11	17.0129038805315
KATNB1	0.924887097626676	7.13230031646035	2.33583977577889e-12	2.55448008143611e-11	16.9951193087958
HCFC2	-1.12231526015192	-7.13215248127191	2.33819040104888e-12	2.55448008143611e-11	16.9941335302615
SLC26A10	1.48035883185343	7.13127053128733	2.35226205890537e-12	2.56674972248913e-11	16.9882529775129
CLCF1	1.63264134682863	7.12856783693283	2.39590431332729e-12	2.61121778901231e-11	16.970236249548
SGCA	1.33741255085561	7.12796290815313	2.40578096131006e-12	2.61882301029354e-11	16.9662044831662
HSF2	-1.14412142570252	-7.12644377593466	2.43076051847209e-12	2.64283047946995e-11	16.9560809935366
IL17RC	0.853185979041494	7.12237272861245	2.49896560862687e-12	2.71372046561825e-11	16.9289608357047
ABCC2	-0.702778517848481	-7.11978091638778	2.54336419361585e-12	2.75861890628081e-11	16.9117019647688
MDH1	-1.3665259293628	-7.11743449854953	2.58422708373936e-12	2.79957934071764e-11	16.8960819016087
AP2S1	1.30135321751667	7.11612503463829	2.60731118138126e-12	2.82120437410535e-11	16.887366776164
CD151	1.75395774512467	7.11533517984365	2.62133311378483e-12	2.83298381376147e-11	16.8821105811962
CYP11B1	0.870412442950887	7.1146106823863	2.63425993044331e-12	2.84355298345942e-11	16.8772897631336
MMP27	-0.442106199170733	-7.10248721415829	2.86010199316384e-12	3.08365411792783e-11	16.7966835833317
ZNF629	1.27043405615182	7.10051562405377	2.89858584133454e-12	3.11908123004667e-11	16.7835862758799
B4GALT3	1.50100127388741	7.10045052163941	2.89986522771356e-12	3.11908123004667e-11	16.7831538535568
CBLC	1.17818933613369	7.0994773834832	2.91905551238024e-12	3.13598888874619e-11	16.7766905018985
NFKB2	1.39410892390737	7.09811065988452	2.94621815280626e-12	3.1614110463901e-11	16.7676143557195
PFN1	1.24379469054001	7.09439614903276	3.02130235240967e-12	3.23813366002626e-11	16.7429547199069
DDX51	1.03265848153831	7.09230895213635	3.06431418803597e-12	3.28034107688448e-11	16.729103329729
HAT1	-1.26678986074056	-7.09156391886112	3.07981268212899e-12	3.29303048319946e-11	16.7241598828064
SLC25A17	-0.964245588177468	-7.0861489220128	3.19479544722812e-12	3.41193579972885e-11	16.6882439114701
ZMPSTE24	-1.19496396593976	-7.08515252988729	3.21640770694202e-12	3.43096146779471e-11	16.6816377667524
MARK2	1.04142902813838	7.08405248321303	3.24043514653388e-12	3.45251551284594e-11	16.6743453283094
EIF4EBP1	1.8974663070967	7.08283391012323	3.26725736988495e-12	3.47699297254541e-11	16.6662683085803
PRKACG	-0.682350843601201	-7.07907710955912	3.35132926811638e-12	3.56226587499194e-11	16.6413748980291
ATP2A1	0.59006453206908	7.07756198650424	3.38583382853116e-12	3.59471311877544e-11	16.6313386158857
HAPLN2	1.01224988171637	7.07270584550642	3.49879372014837e-12	3.71028183820898e-11	16.5991838481315
FGF3	1.43840054848823	7.06836664361151	3.60285590186507e-12	3.81615510824747e-11	16.5704682956816
DLGAP4	1.03565078856248	7.06751032009977	3.62374848289308e-12	3.83379011041441e-11	16.564803220614
CAMK2B	1.07061199846811	7.06446426013185	3.69903548733629e-12	3.9088638161501e-11	16.5446566369548
INTS8	-1.23774152321399	-7.0584685521802	3.85174307954468e-12	4.06547882286053e-11	16.5050233234725
SFN	2.78350266123685	7.05068330034837	4.05930082970713e-12	4.2795546086819e-11	16.453604544999
STK25	1.22830983229121	7.04591935738209	4.19168722475557e-12	4.41397366849261e-11	16.4221649043581
ILVBL	1.90170740719526	7.04539024562236	4.20664998077880e-12	4.42457305894488e-11	16.4186741786245
TAF5	-1.3096595527782	-7.04513809041077	4.21379912793002e-12	4.42693896754044e-11	16.4170107077842
VASP	1.84605648844612	7.04053673748862	4.34637331579094e-12	4.56091555263312e-11	16.3866646794737
ZNF646	0.752176104935325	7.03329260220368	4.56343753589618e-12	4.78313899499095e-11	16.3389246062672
VPS4A	1.46204972625864	7.02641191734244	4.77945501538514e-12	5.00375157172709e-11	16.2936195748568
GOLGA3	1.19028075109506	7.02510169202344	4.82171294025612e-12	5.04215004805718e-11	16.2849969566246
ZAP70	1.0064399063997	7.02443681732501	4.84329689741314e-12	5.05886560325176e-11	16.280621941925
RNF207	1.45826309132336	7.01842708456239	5.04274746192893e-12	5.2611112377053e-11	16.2410930962075
TXNL4A	1.396516814055	7.01539898587764	5.1462782586667e-12	5.36293241834529e-11	16.2211870915018
PYCRL	1.40218449822217	7.01320828195162	5.22247716331544e-12	5.43606925928053e-11	16.2067906134226
STIM1	-1.34005439444658	-7.01003579305883	5.33479331037926e-12	5.54658890210318e-11	16.1859491987701
CEP250	0.665661768890213	7.00395203642188	5.55685379464788e-12	5.77082460168317e-11	16.1460055576843
PRCC	1.31599900078586	6.99033589446476	6.08726551352109e-12	6.31440228641367e-11	16.056717286975
MC2R	-0.71461903452646	-6.98744784181717	6.20600126884753e-12	6.43018594771072e-11	16.0377983757587
GLMN	-1.19948722403744	-6.98297385017403	6.39444386421328e-12	6.61784654217262e-11	16.0085039121225
TAOK2	0.980129934839469	6.98172487791511	6.44804579081123e-12	6.66568578031802e-11	16.000328924431
MAPK3	1.02707100732442	6.97852498255036	6.58739664845668e-12	6.80195756786356e-11	15.9793902727839
UBE2L6	2.04099969402306	6.97721192703227	6.64543025854273e-12	6.85268128260031e-11	15.9708006746335
ROGDI	1.30947726588424	6.97707097959415	6.65168952389648e-12	6.85268128260031e-11	15.9698787248908
IRF5	0.756668011739163	6.97396653085906	6.79103081870519e-12	6.98826462949902e-11	15.9495763927433
PITX1	1.16263480978297	6.96461923305579	7.2281145762544e-12	7.4295807959566e-11	15.888495238137
ACTA1	1.00734706189226	6.96185122377647	7.36276792966766e-12	7.55938730051674e-11	15.8704211137124
C6orf25	0.996552896352564	6.95613524406314	7.64867071603866e-12	7.84401134159016e-11	15.8331177421831
NDUFB5	-1.62934845309496	-6.94559816567812	8.20456375372312e-12	8.40456162300322e-11	15.7644216467258
GAA	1.52313402227991	6.9439235132641	8.29649055591487e-12	8.48910443631833e-11	15.7535122349003
HTR1A	0.840898624378724	6.94291731725592	8.3522092662944e-12	8.53644917658031e-11	15.746958549187
LY6H	1.34280300532975	6.93191427427951	8.98600198906422e-12	9.17384496849664e-11	15.675346561113
ETFDH	-1.20062980954124	-6.9228950381259	9.5405388250516e-12	9.72898061900014e-11	15.6167203868529
DGKQ	0.817985876064774	6.91623923851155	9.97117190907058e-12	1.0156655941201e-10	15.573499878549
MYBPH	0.702773847430433	6.91478019103115	1.00680924332342e-11	1.02438305331386e-10	15.5640302032135
KCTD2	0.819140631699307	6.91228366482672	1.02360791228608e-11	1.04030342941561e-10	15.5478310408666
ABCC8	0.518345560176463	6.91192923926109	1.02601497162641e-11	1.04157812007243e-10	15.5455317033998
PDZD3	0.78331689030882	6.9116672409853	1.02779788763769e-11	1.04221704992217e-10	15.5438320550484
TRDMT1	-1.26440379750489	-6.91087275122796	1.03322305893702e-11	1.04654375980897e-10	15.5386783476802
VN1R1	-1.0456164992271	-6.90912349227499	1.04526714051903e-11	1.05755751563152e-10	15.52733306657
CLDN7	1.82131072193373	6.90859695583248	1.04891938302728e-11	1.06006561808182e-10	15.5239185699629
FPGS	1.13729090151938	6.90546989766456	1.07086928398326e-11	1.08103955092612e-10	15.5036448617031
ERCC4	-0.953462766227022	-6.89956925013402	1.11352287446355e-11	1.12284365745293e-10	15.4654110888455
HN1L	1.86006170405069	6.89769704437428	1.12740160696669e-11	1.13557118382876e-10	15.4532859738385
SYT5	0.82353140552439	6.89442794045101	1.15204379418059e-11	1.15909974169506e-10	15.4321209583297
GPR31	-0.556538594466944	-6.89319504526854	1.16147387501229e-11	1.16728770419756e-10	15.4241411721979
ECE1	1.08841225013665	6.88808887214533	1.20134284158298e-11	1.20601473041135e-10	15.3911053697935
CARD10	0.725490557397634	6.88712076468488	1.20905186941972e-11	1.21240661933487e-10	15.3848443601525
PELP1	1.13492098467857	6.88581952099828	1.21949019118408e-11	1.22151816822041e-10	15.3764300898916
N4BP3	0.971299932523573	6.88217804600564	1.24917376232038e-11	1.24986544214448e-10	15.3528905523536
ARID3A	1.26313812987319	6.87352715728967	1.32256436930074e-11	1.32183286245931e-10	15.2970126919779
DHX34	0.652404624047223	6.87165422234842	1.339002233463e-11	1.33678289274455e-10	15.2849231726424
CDKN1C	1.24157731112309	6.86850333457429	1.36710959921698e-11	1.36333722173569e-10	15.2645912033618
ARF3	1.34390064145807	6.86734125906401	1.37762132892537e-11	1.37230525985013e-10	15.2570946650866
TAF1A	-1.22791746064329	-6.86496873475561	1.39932923609925e-11	1.39239423437849e-10	15.2417930023393
TMEM184B	1.18626952919392	6.86298636100786	1.41772451515842e-11	1.4091464240326e-10	15.2290111987113
RAB5B	1.66958446567403	6.86046140242434	1.44149860876385e-11	1.43120219012982e-10	15.2127356660354
KCNAB1	-0.715312995196594	-6.85639671217893	1.48059452834473e-11	1.46840522103125e-10	15.1865463223898
SLC25A16	-1.11711171479641	-6.85581083895522	1.48631483197322e-11	1.47246211698224e-10	15.1827725905575
TXNRD2	0.927211958271752	6.85311055739898	1.51296119828856e-11	1.4969747726808e-10	15.1653831864527
LILRA3	0.889855523755628	6.85296891171347	1.51437182316575e-11	1.4969747726808e-10	15.1644711763581
CTBP1	1.55637723672991	6.85239139116172	1.52013662097474e-11	1.49985810358688e-10	15.1607528829755
FAM65A	1.43698449349883	6.85234418636814	1.52060876910413e-11	1.49985810358688e-10	15.1604489730636
GRAP	0.766984807404123	6.84948239971014	1.54950312506565e-11	1.52669146510013e-10	15.142027907204
MAGEA8	1.88859458506831	6.8400930535158	1.64813883535527e-11	1.62210614133277e-10	15.0816371630563
GIPR	0.898529418914371	6.8353235120236	1.70057696486708e-11	1.6718947636098e-10	15.050988227229
ITIH1	0.474906793300487	6.83074670579878	1.75243369297435e-11	1.71999922430737e-10	15.0215955304856
PSMA1	-0.930035493472147	-6.83067015526332	1.75331409583518e-11	1.71999922430737e-10	15.0211040631197
IL32	2.32180052572805	6.82946595950969	1.76722071876403e-11	1.73176130087126e-10	15.013373562349
YIPF2	1.06764556297366	6.82586887154311	1.80940924209691e-11	1.77118228627796e-10	14.9902887199659
KIAA0586	-1.04626177525685	-6.82125973234931	1.86491439719e-11	1.82353913188438e-10	14.960724573221
BASP1	2.88102260832852	6.81066272838893	1.99894075208417e-11	1.95247888595464e-10	14.8928196357969
PIGZ	1.52592337531031	6.80434290291398	2.08332271735603e-11	2.03270202497967e-10	14.852366953231
TIMM17B	1.40512773246695	6.80131839226007	2.12493262286649e-11	2.07106432012931e-10	14.8330190411367
TEF	0.91699326253858	6.79574142771107	2.20380647063335e-11	2.14562407997546e-10	14.7973629001419
RXRA	0.891683809608006	6.7939117454187	2.23030360987382e-11	2.16908429657803e-10	14.7856705139969
C1orf115	1.78119427482225	6.79296640937359	2.24411599428064e-11	2.18017075358339e-10	14.7796305361856
NLRX1	1.06698850839087	6.79263370114009	2.248997157662e-11	2.18256598490614e-10	14.7775049604295
B3GNT4	0.798136841782606	6.78435871388557	2.37380658501877e-11	2.30121700597045e-10	14.7246680747425
LIG1	1.44607605830756	6.78364474876185	2.38488815508344e-11	2.30948172359902e-10	14.7201119799017
C1orf216	1.21197766942432	6.77855593710429	2.46535563675729e-11	2.38346610151948e-10	14.6876505258327
MDM1	-1.21432538561348	-6.77848075183729	2.46656425558463e-11	2.38346610151948e-10	14.6871710815143
ZNF281	-1.17235367828661	-6.77782521056623	2.47712687266109e-11	2.39111552291592e-10	14.6829909997174
DEXI	1.61694056083099	6.77439545023651	2.53311743684516e-11	2.44255240575197e-10	14.6611268384247
TEAD3	1.14284929352695	6.77391015789211	2.54113938337452e-11	2.44767530157663e-10	14.6580339690261
RSAD1	1.44541099535783	6.77222039799325	2.56926624762991e-11	2.47213211366733e-10	14.6472663047621
THUMPD2	-1.04333033149144	-6.76009530488929	2.78024804867966e-11	2.67229160849157e-10	14.5700711912678
SLC25A10	1.0429010204875	6.75865653408521	2.80638418448761e-11	2.69454634504204e-10	14.5609192919312
ADAMTS13	0.6993179565682	6.75739082141774	2.82957574546201e-11	2.71392960299886e-10	14.552869625261
AKAP7	-0.880403155112833	-6.75614151104313	2.85265105966698e-11	2.73316037371062e-10	14.5449255813641
MYL9	2.23397279298829	6.74815824827165	3.00452438505308e-11	2.87562265031299e-10	14.4941927434717
XPOT	-1.26867893064043	-6.74547102896222	3.0574082510187e-11	2.92314111618561e-10	14.477127671151
SEC22A	-0.907470495142982	-6.74514908711426	3.06380490536445e-11	2.92616039323127e-10	14.4750835965108
CNTFR	0.941295107034442	6.74166678308495	3.13383897478046e-11	2.98988755408041e-10	14.4529792531874
GCM1	-0.664843837100507	-6.73815889337177	3.20597427148943e-11	3.05548286317585e-10	14.4307227151796
TEX12	-0.573791778775845	-6.73736699415242	3.22248258481917e-11	3.06797999513606e-10	14.4256997638586
C20orf27	1.49275262473715	6.7366418768442	3.23767182443073e-11	3.07919630881386e-10	14.4211008629698
PYCARD	2.06147865192287	6.73064417644267	3.36602889982942e-11	3.19790442796622e-10	14.383078536448
TRIP10	1.28352546431994	6.73047641347236	3.36969002176739e-11	3.19801988935592e-10	14.3820154367947
NRL	0.594711840745425	6.72723122270983	3.44128366544768e-11	3.26253913088351e-10	14.3614555556461
PDLIM7	0.957874125719981	6.72696663848942	3.44718610848852e-11	3.26470927570165e-10	14.3597796714248
ZNF148	-1.51213247384343	-6.72217608212402	3.55578886955543e-11	3.36403690433857e-10	14.3294462423996
LETM1	0.932240526257946	6.72025651244353	3.60024117243156e-11	3.40252918335975e-10	14.3172970473638
CLDN9	1.15956232508978	6.72007304900692	3.60451813333124e-11	3.4030116337145e-10	14.3161360453622
PITPNM3	0.898569897937538	6.715895937544	3.70325556505803e-11	3.49257975264085e-10	14.2897098470297
IMP3	1.37467125635266	6.70575458226357	3.95414189305874e-11	3.72530469278266e-10	14.2256118572044
COL9A2	2.27497391424149	6.69881312868019	4.13539633449594e-11	3.89201102939279e-10	14.1817881882699
MYBPC2	1.00428210297883	6.69494637118596	4.23987167580353e-11	3.98618528521175e-10	14.1573935288258
MYH9	2.03204999870562	6.68533849830215	4.51079743092323e-11	4.23649218174547e-10	14.0968332959179
ARHGAP28	-0.699801946753162	-6.67244512128295	4.90118896198533e-11	4.59836368344106e-10	14.0156851219033
CCDC130	1.17694457136142	6.66705526178981	5.07403300181541e-11	4.75559005927409e-10	13.981803683882
APLP2	1.6514799835108	6.65387986915462	5.52209397735919e-11	5.17016778087464e-10	13.8990835583964
C11orf21	0.647745701561142	6.65257122505037	5.56865957533744e-11	5.20836845374469e-10	13.8908753232438
ZNF701	1.7331477775772	6.64892023122526	5.70061742472107e-11	5.32627491544518e-10	13.8679826983954
PTPN18	1.24505969692538	6.64765483120968	5.7470641240933e-11	5.36412441747758e-10	13.8600509345525
VKORC1	1.20495122433674	6.64450884698679	5.86415127236247e-11	5.46776127407584e-10	13.8403371270331
CD79A	1.10215647348962	6.64428064824095	5.87273473141764e-11	5.47011941220189e-10	13.8389074784078
IL4	-0.484242041250082	-6.6433961711956	5.90611992670183e-11	5.49555031284769e-10	13.8333667057823
KLK14	0.786885608541491	6.64095174829955	5.99935675116836e-11	5.5765625768319e-10	13.8180571191938
CENPE	-1.54861666697918	-6.64046680181597	6.01802464599936e-11	5.58816574271369e-10	13.8150204612936
PAX1	0.579967548270537	6.63732157834618	6.14048871767081e-11	5.69602829200778e-10	13.7953303527538
ANXA11	1.3873247064897	6.63254761734763	6.33105097333187e-11	5.8667739019542e-10	13.7654596593223
IKZF5	-1.09209112186002	-6.63206768799957	6.35052591508547e-11	5.87879115192595e-10	13.7624577957105
ZNF318	-0.982406118550316	-6.62960717085035	6.45129644212102e-11	5.96596349586115e-10	13.7470707764435
IFNA2	-0.550279176626487	-6.62747413062229	6.53992198967818e-11	6.04173774813316e-10	13.7337357629158
HOXD12	0.51304231296594	6.62662751452189	6.5754277895765e-11	6.06833402235175e-10	13.7284440754006
NAP1L1	2.29449621214085	6.61679710618137	7.00178795178498e-11	6.45521981065074e-10	13.6670441038505
DZIP3	-1.30864134917241	-6.61661264820829	7.01004169135744e-11	6.45624125192808e-10	13.665892768018
MYL7	0.876090363009811	6.61561935080952	7.05465185977248e-11	6.49071074878252e-10	13.6596933699202
NEBL	-1.04074880661099	-6.61300385973037	7.17345158471776e-11	6.59329959999236e-10	13.6433734449206
ETFB	1.24960133716524	6.61234215873221	7.20381646089015e-11	6.61447985001449e-10	13.63924552712
XCR1	0.597236314584293	6.61035231037894	7.29588971211183e-11	6.68934998550501e-10	13.6268343833423
LEMD3	-1.15898460108341	-6.61026051333774	7.3001650090846e-11	6.68934998550501e-10	13.6262619041392
C6orf47	-1.15149783114206	-6.60853200111497	7.38112747886748e-11	6.75668558982448e-10	13.6154836030282
SCAMP3	1.13576654575037	6.60766366797941	7.42213104304209e-11	6.78734351962402e-10	13.6100699756596
RECK	-1.03681413725809	-6.60531628981734	7.53409710235702e-11	6.88276717085902e-10	13.5954384010967
UTP20	-1.11972893841606	-6.59995344071082	7.79614248450334e-11	7.11496437853411e-10	13.5620282736903
TOMM20	1.2545713970588	6.59843672039258	7.8718602937293e-11	7.17681712955038e-10	13.5525836041712
FAAH	1.30036373975518	6.59122704015356	8.24174899747118e-11	7.50647199517663e-10	13.5077150849093
SLC22A13	0.489327173454823	6.58972536216306	8.32090767799964e-11	7.57093664357772e-10	13.4983750765105
HIST1H4I	-0.866130069760173	-6.58456897230311	8.59843067051537e-11	7.81557556419581e-10	13.4663182197449
LAMA5	1.65106326686468	6.58223528960019	8.72699393498318e-11	7.92446132689176e-10	13.4518172449183
XPO4	-1.02094770338298	-6.57563298330986	9.1010040952963e-11	8.25578032138575e-10	13.4108167953637
COL16A1	1.71910009951922	6.57197006810778	9.31522862337804e-11	8.44163396311139e-10	13.3880858198348
COPS7A	1.35746844120549	6.57107422685554	9.36836887911517e-11	8.48128384998052e-10	13.3825282085026
GALC	-1.11453110650499	-6.56963787736544	9.45419186782832e-11	8.55041276534823e-10	13.3736188052883
NPHS1	0.950495444979026	6.56790208707107	9.55893491147041e-11	8.63649769251352e-10	13.3628543419829
MKRN1	1.05084521264767	6.56164246700263	9.94618706698847e-11	8.97740261241167e-10	13.3240564930129
CRIP2	1.70464697916296	6.55892358260011	1.01191401098872e-10	9.12439430068169e-10	13.3072147974313
RBM15	-1.34071819046979	-6.55212850553966	1.0564371707008e-10	9.51636075501671e-10	13.2651509669233
GOLGA1	-0.766680085261549	-6.54889186308526	1.07831371730397e-10	9.70374943808898e-10	13.2451287119698
NOC3L	-1.09994679110532	-6.54720814894573	1.08986881288127e-10	9.7979748501316e-10	13.2347165419716
APBA3	1.08393986466325	6.5396848587238	1.14299918308392e-10	1.0265405188035e-09	13.1882213012291
EHD2	1.90032299974301	6.53936290708263	1.1453285688377e-10	1.02761108435438e-09	13.1862326473122
BRD4	1.09693959738703	6.53863782495178	1.15059172674425e-10	1.03130915189824e-09	13.1817542277693
MED16	1.05138097918981	6.53633579251696	1.16745898243526e-10	1.04539067455923e-09	13.1675388177539
MYO7B	0.58431764461373	6.53475463354604	1.17918436750123e-10	1.05484462973997e-09	13.1577774992136
FRAT2	1.20786663361091	6.53153432334508	1.20342297735098e-10	1.07546257174739e-09	13.1379033567633
ACRV1	-0.539932936967837	-6.52890600827755	1.22356683614523e-10	1.09238402811978e-09	13.1216891858474
RAB3IL1	0.817738980733841	6.52164561664025	1.28094340020434e-10	1.14248012051789e-09	13.0769298103475
CNKSR2	-0.794303584403093	-6.5201810091213	1.29283306989856e-10	1.15194741484551e-09	13.0679060784214
SLC9A3R2	1.90479538491111	6.51764065203878	1.31371247881498e-10	1.16826398907261e-09	13.0522587315384
KLF8	-1.10808016335067	-6.51763838221238	1.3137312815692e-10	1.16826398907261e-09	13.0522447529593
CCL17	0.910899495854266	6.51348717381544	1.34856370239401e-10	1.19806028034709e-09	13.0266870718864
WNT11	1.82125682256908	6.51133191690614	1.36700331924439e-10	1.21324901663783e-09	13.0134235642254
MTNR1B	0.734905001625588	6.51030896357074	1.3758415318489e-10	1.21989482239988e-09	13.0071296531601
MYH14	1.51059718511263	6.50988520919604	1.37951909585145e-10	1.2214148817014e-09	13.0045226838547
GAPDHS	0.633590549305211	6.50980001118991	1.38025965048935e-10	1.2214148817014e-09	13.0039985574906
MEG3	1.52397107416299	6.49834627489794	1.48344383617766e-10	1.31143982973241e-09	12.9335924889716
MOSPD3	0.878703255635345	6.49698134415728	1.49623290519687e-10	1.32145301060154e-09	12.9252096456137
BRD2	-1.30533332693454	-6.49595822101623	1.50589005199443e-10	1.32868326364938e-09	12.9189270748105
RORC	0.87796983892391	6.49428970279551	1.52177008902376e-10	1.34138465895899e-09	12.9086832979911
KCNJ14	0.800317735701797	6.4935477470732	1.52888417413002e-10	1.34634196035719e-09	12.9041288558671
IARS2	-1.00829111388928	-6.49058347851794	1.55763279985735e-10	1.37032252645678e-09	12.8859375415621
GPR157	0.903792331000894	6.4895677804129	1.5676046642942e-10	1.37775371030137e-09	12.8797060460126
MS4A5	-0.717166008183137	-6.4877671794067	1.58543635355563e-10	1.39207166709185e-09	12.8686611664818
GOLPH3	1.03073321795867	6.48529363261206	1.61025652275124e-10	1.41249200806383e-09	12.8534929028099
GDI1	1.34949704328786	6.48399365511141	1.62345291568057e-10	1.42268642998777e-09	12.8455232621476
GNRHR	-0.651946411519516	-6.4833290390609	1.63024044410403e-10	1.42724399762346e-09	12.8414493189519
TRIM8	1.83382789669108	6.48317544488126	1.63181300447707e-10	1.42724399762346e-09	12.8405078750929
COQ6	-0.911140710219978	-6.48174926915264	1.64648587874907e-10	1.43837582343862e-09	12.8317671905438
DUS4L	-1.10930345243014	-6.48162945925934	1.64772437992139e-10	1.43837582343862e-09	12.8310329830226
A4GALT	0.86636900011073	6.47202746839204	1.75000516870726e-10	1.52618694008399e-09	12.7722304035409
DHX29	-1.23810038197463	-6.46900656068754	1.78345077463291e-10	1.55322401217207e-09	12.7537464759674
CCDC40	0.939776517370494	6.46891756430655	1.78444551702779e-10	1.55322401217207e-09	12.7532020537022
CSTF2T	-1.1049739667289	-6.46180069941392	1.86577654527357e-10	1.62245342507668e-09	12.7096873504883
HPRT1	-1.719728464584	-6.45290468391558	1.97255610556685e-10	1.7136581167112e-09	12.6553545842158
SHH	0.715024055706919	6.44943484741219	2.01580694545623e-10	1.74955002422642e-09	12.634180562923
JAK3	0.910203054587956	6.44290447238293	2.09973873499062e-10	1.82001470955716e-09	12.5943578053218
ITPKC	1.19667156051258	6.44280645735561	2.10102417495088e-10	1.82001470955716e-09	12.5937603765569
PAX8	1.6073973778251	6.44195624202005	2.11220688203119e-10	1.82794915509117e-09	12.5885784194687
ANKRD2	0.967876722911315	6.4397245393598	2.14183790533071e-10	1.85012817641231e-09	12.5749793784842
GCK	1.12727217573368	6.43966150878412	2.1426806629579e-10	1.85012817641231e-09	12.5745953583303
ZBTB11	-1.03761572251874	-6.43956452080501	2.14397808600297e-10	1.85012817641231e-09	12.5740044558305
PTRF	1.5784141693713	6.4380412204155	2.16445667684757e-10	1.86601775527842e-09	12.564724741807
ENG	0.798633139834481	6.43458158069363	2.21168038072417e-10	1.90491251094785e-09	12.5436564390018
HFE	-0.623954920092427	-6.43317119515238	2.23122003053325e-10	1.91991171198742e-09	12.5350704663224
TCEAL4	1.41364132432803	6.43210680925483	2.24607793346816e-10	1.93085767163509e-09	12.528591942961
ARC	1.07664622445758	6.43090776570733	2.26293154568897e-10	1.94349681704371e-09	12.5212949571308
MAP3K11	1.29257630828666	6.42620950943543	2.33017051404917e-10	1.99934383612861e-09	12.4927146402949
LIMS2	1.02724984683732	6.42535433700207	2.34261790192001e-10	2.00811695861928e-09	12.4875144872544
EPS8L2	1.65608159642105	6.42487141700641	2.34967572811268e-10	2.01225783919413e-09	12.4845782093974
CD19	0.982901330494277	6.42384579046435	2.36473425899395e-10	2.02323617708431e-09	12.4783427912673
NMUR1	0.830549812043547	6.42039697939581	2.41606670859788e-10	2.0651998781629e-09	12.4573818709525
NGLY1	-1.31453033064179	-6.41792303764524	2.45355921225845e-10	2.09526535753829e-09	12.4423521430744
MTX2	-1.00135439885936	-6.41723542287645	2.46408072245197e-10	2.10226339257352e-09	12.4381756564502
CREM	-1.03547691419341	-6.41564309649061	2.48861545390953e-10	2.12119251189364e-09	12.4285056019212
GLS	2.33104307542272	6.41542229576764	2.49203639349077e-10	2.12210639162951e-09	12.4271648686518
PI4K2A	-0.816166892063317	-6.41411990338959	2.51230862596195e-10	2.13735484327365e-09	12.4192573981248
NME4	1.61899882851511	6.41046014435673	2.57014201146373e-10	2.18449981877468e-09	12.3970448794645
HYOU1	1.57142006574044	6.40994616917163	2.57836774355809e-10	2.18943163186535e-09	12.3939262707217
G0S2	1.71078140760053	6.40643348392814	2.63527905168366e-10	2.23565692318891e-09	12.3726186080733
SLC38A2	-2.01381000398862	-6.4053009629285	2.65388846143894e-10	2.24933229353666e-09	12.3657510576943
EXTL1	0.403802225763458	6.40378275975215	2.67903721262147e-10	2.26851932671369e-09	12.356546455885
RBCK1	1.42775814609212	6.40162100449512	2.71524915816253e-10	2.29702960149799e-09	12.3434434821578
GALE	1.47382973874488	6.39866641915196	2.76551762213445e-10	2.33736685837088e-09	12.3255413634517
EML3	1.1874557666316	6.3956957852201	2.8169768984835e-10	2.37863423156995e-09	12.3075494684885
TIE1	0.824922401713593	6.39523920439	2.82496871734678e-10	2.38315521580095e-09	12.304784811781
CLN3	1.26937804485532	6.39460685888929	2.83607370601724e-10	2.39029159830838e-09	12.3009561690114
ECHDC2	1.65029570859433	6.39317336864341	2.86140647917772e-10	2.40939492445207e-09	12.292278115891
ZNF202	-0.886319177102713	-6.38990541252499	2.91998870859086e-10	2.45643370410786e-09	12.2725011031568
BNIP1	-0.870344240156827	-6.38881555311328	2.93978552498117e-10	2.47078718308883e-09	12.2659075080663
FLVCR2	-0.704251798644601	-6.3751152260025	3.20013080303089e-10	2.68709868079778e-09	12.1831071956233
MTF1	-0.941829530711596	-6.37474039722692	3.20756172309142e-10	2.69083752721736e-09	12.1808440919249
SPI1	0.981691282322831	6.37147399618997	3.2730362256731e-10	2.74321728190691e-09	12.1611275920834
PHTF2	-1.20553142600311	-6.36981580539457	3.30677297711609e-10	2.76892436035625e-09	12.1511219643023
ITGB5	1.53425353775996	6.36573707040505	3.39121119075823e-10	2.8369993618982e-09	12.1265205573267
LTB	2.30254329099962	6.36302984976102	3.44841711771193e-10	2.88141249173799e-09	12.1101994157094
C19orf57	0.892740754613	6.36292372160367	3.45067882242447e-10	2.88141249173799e-09	12.1095597229917
TMEM41B	-1.13090836366123	-6.36076570448019	3.49698451793986e-10	2.91738274419082e-09	12.0965542437203
GRB2	1.06667481247909	6.35464339616146	3.63168779027968e-10	3.02696486948126e-09	12.0596791552018
ADAMTS2	0.690264427718525	6.35445853367815	3.63583310193429e-10	3.02762691944482e-09	12.0585662110754
WDR6	1.38244698860246	6.35427727854208	3.63990201718717e-10	3.02822419201529e-09	12.0574750127861
HCCS	-1.20335408819929	-6.35238347753139	3.6826824103739e-10	3.06099683327766e-09	12.0460755581449
VBP1	-1.1476113559523	-6.351167727553	3.71040465199621e-10	3.08120459841781e-09	12.0387591380195
C1orf112	-1.17799704593525	-6.35077421025997	3.71942151778269e-10	3.08585614445975e-09	12.0363912082248
C5	-1.17450991610066	-6.3494683215806	3.7494978825526e-10	3.10795535494154e-09	12.0285341672469
LLGL2	1.51027711730215	6.34876996162905	3.76567954615088e-10	3.11850730517628e-09	12.0243329930912
FBXO41	0.890634341320802	6.34783507246203	3.78744879260043e-10	3.13366298911583e-09	12.0187095622316
PWP1	-0.90706767788046	-6.34442174018847	3.86797972319904e-10	3.19736475746599e-09	11.9981844137675
DCTN5	1.23793464580233	6.34366385072173	3.8860865955514e-10	3.20939601378491e-09	11.9936283950102
MAPK11	0.895107848700377	6.34096197752	3.95131470496649e-10	3.26028569491984e-09	11.97739017962
RIC8B	-1.01900544268597	-6.34022167332646	3.96937311589621e-10	3.27219763705495e-09	11.9729420467436
KLF11	1.34651774996659	6.32882771526122	4.25770635489594e-10	3.5066888711472e-09	11.9045400265149
KCNH6	0.380312173497577	6.32634082615516	4.32331070529949e-10	3.55747834447914e-09	11.8896250257364
CTNNB1	-1.05839263678801	-6.32531954451521	4.35053765867185e-10	3.57391302367125e-09	11.8835014617597
ATP1A3	1.01408260184538	6.32529497978447	4.35119460546582e-10	3.57391302367125e-09	11.883354183548
TEX13B	0.469724690376899	6.32507644756037	4.35704319373982e-10	3.57546641738776e-09	11.8820439929306
MFSD5	1.2757822069393	6.3210671851151	4.46571789404229e-10	3.66132134053286e-09	11.8580140293351
MLN	0.880274844114384	6.32080962579119	4.47278918097745e-10	3.66379422032015e-09	11.8564707864697
TSPAN31	1.18837203938622	6.31986845947344	4.49872212961336e-10	3.68098891372708e-09	11.8508319903997
SDF4	1.2403546760425	6.31975244768351	4.50192888729211e-10	3.68098891372708e-09	11.8501369828621
DHX16	-1.27710707290513	-6.31673816926657	4.58603661447242e-10	3.74636897032173e-09	11.8320829541849
ZMYM5	-0.822256594098289	-6.31632070718084	4.59780559264874e-10	3.75259020140753e-09	11.8295831738701
SERTAD3	1.48399485803901	6.31597229928994	4.60765042183287e-10	3.75723118783935e-09	11.8274970065611
COL2A1	1.82826817635871	6.31489878483973	4.63811410904249e-10	3.77866194546428e-09	11.8210697574901
PHLDB1	1.1804177784707	6.31341171396911	4.68063913543137e-10	3.80987158456058e-09	11.8121681221216
CDK10	1.34786813281209	6.31251516410173	4.70646131766287e-10	3.82744176463403e-09	11.8068022671195
CNKSR1	1.10570684617894	6.31194895532536	4.72284082611891e-10	3.83730817122162e-09	11.8034138577611
MGAT1	1.45410471567655	6.30987110536416	4.78342872571007e-10	3.88304389369187e-09	11.7909815506685
ADAM15	1.34121267287171	6.30751757525756	4.85297347848555e-10	3.93596188313437e-09	11.776904221121
EIF5A2	-0.860541654710993	-6.29984085647398	5.08675616731357e-10	4.12186923512808e-09	11.7310197450609
CLCNKB	0.82184494468628	6.29957408054295	5.09507535477868e-10	4.12491091670478e-09	11.7294261029836
RGS3	-0.97431990991419	-6.29554029314995	5.22249909325374e-10	4.2242864196551e-09	11.7053368196672
NFIX	1.41255069283053	6.29430234405417	5.2622259544307e-10	4.25261283526667e-09	11.697946721164
SET	1.7223873640043	6.28673650080256	5.51152093650023e-10	4.45009755686145e-09	11.6528098295247
STAT3	-1.22059000492268	-6.28156328734764	5.68858788590302e-10	4.58896353117266e-09	11.6219751747677
SPEF1	1.1368469872983	6.28112411284066	5.7038733886196e-10	4.59718965799983e-09	11.6193585504912
CETN1	-0.784509094953761	-6.27822399553784	5.80582516552793e-10	4.67518987259758e-09	11.6020836336102
GNA11	1.32487880636723	6.27635723561037	5.87239017584277e-10	4.72458105420654e-09	11.5909678372956
IFITM1	2.26534420652354	6.27519187870488	5.91432220890391e-10	4.75408373286894e-09	11.5840301183253
SLC35A5	-1.03737370242648	-6.27401342441737	5.9570231656927e-10	4.78415149351409e-09	11.5770156052217
SPG21	0.774310385860765	6.27317333059127	5.98764760299033e-10	4.80447567433549e-09	11.5720158385723
ITPKA	0.577130078717106	6.26966439232615	6.1172336027077e-10	4.90409987581758e-09	11.5511391208746
PES1	0.991821485741976	6.26895681374871	6.14369489043683e-10	4.92094710417524e-09	11.5469305970354
SHQ1	-0.841664367786143	-6.26635847181938	6.2418283937592e-10	4.99512130536885e-09	11.5314798894129
IL1RL1	-0.772904777864018	-6.26576146968338	6.26459139388224e-10	5.00890117201115e-09	11.5279307069116
CLDN3	1.65904942750555	6.26475620358916	6.30310453742327e-10	5.03523868219446e-09	11.5219550794692
DCLRE1A	-1.05951266919991	-6.25863969284443	6.54247453912347e-10	5.22184253188874e-09	11.4856151547831
DCTD	1.03762282359986	6.2551676863282	6.68228196399612e-10	5.32872176034466e-09	11.4650011952528
CLIP2	1.11142617831205	6.25356023306047	6.74799435896756e-10	5.37637822162891e-09	11.4554609282612
TAS2R9	-0.604437446993737	-6.25331723903392	6.75798271585426e-10	5.37959240861174e-09	11.4540189459547
ZMIZ2	0.786417569087759	6.25085825811731	6.85987661770084e-10	5.45589658810978e-09	11.4394296270656
REV1	-0.998255529743266	-6.24709204908409	7.0188566693943e-10	5.57742920034982e-09	11.4170944412272
PYHIN1	-0.733462264665743	-6.24557181003096	7.08404465005628e-10	5.62428325248317e-09	11.4080822251206
IGFBP4	2.15728714333865	6.23409544227023	7.59561848440632e-10	6.02514600584821e-09	11.3401122572372
GNPAT	-0.966332658224997	-6.22888278408726	7.83974018313439e-10	6.21333794338765e-09	11.3092769434688
SLC22A18AS	1.27831988257792	6.22868735647019	7.8490401298601e-10	6.21525657960438e-09	11.3081213495611
GML	-0.485704925821623	-6.22563042861967	7.9959234166426e-10	6.32602172236129e-09	11.2900495116286
PLEKHG6	1.04369872708338	6.22442279391629	8.05468673956269e-10	6.36693741836824e-09	11.2829124622405
FSHR	-0.459043730148256	-6.22072539218597	8.23723832821685e-10	6.50015916632848e-09	11.2610687955273
OR2F2	-0.656499032597708	-6.22071791063235	8.2376117824528e-10	6.50015916632848e-09	11.2610246075457
PTPRH	0.824363478962489	6.21994408137701	8.27632826046179e-10	6.52501098021573e-09	11.2564544314185
RELB	0.868794939140725	6.21631747392653	8.46015840002618e-10	6.66412651649839e-09	11.2350427946172
FBXO46	1.15108308204861	6.21532958870844	8.51092126214693e-10	6.69827296197713e-09	11.2292122310435
ATG2B	-1.17651115115602	-6.21478036245311	8.53927208616386e-10	6.71473657950309e-09	11.2259710228141
MYO16	-0.653908163549552	-6.2119481488255	8.68694116737998e-10	6.82491421280679e-09	11.2092610732496
CCNG1	-1.46623513968153	-6.21113654034446	8.72971576196699e-10	6.85256141697408e-09	11.2044738807231
ARHGAP10	-1.00265614218541	-6.21013610841959	8.78272530911957e-10	6.88818777499092e-09	11.1985737076965
CTDP1	0.718597989831526	6.2097529507041	8.80311075404595e-10	6.89818782851736e-09	11.1963142138308
SLC35C2	1.07693213075317	6.20303175934961	9.16831527684114e-10	7.17813938702424e-09	11.1566995654745
ANGEL2	-0.891336725672693	-6.20288206031018	9.17661562709209e-10	7.17841750569499e-09	11.1558176809144
LIPT1	1.27965554396041	6.20148953132552	9.25417975296216e-10	7.23282993667934e-09	11.1476151423564
SRM	1.15349963299368	6.20125137809264	9.26750892783353e-10	7.23698730881382e-09	11.1462124932802
UCP1	-0.674182811613271	-6.1974084918926	9.48520271772761e-10	7.40058778537728e-09	11.1235857954912
AKT1	1.41323987495296	6.19577130512883	9.57945749553099e-10	7.46767890182248e-09	11.1139499746323
HMHB1	0.809203679291161	6.19323765135733	9.72712971403666e-10	7.57626008330355e-09	11.0990424372965
SUPT5H	1.44084224530635	6.19165071018136	9.82075390483891e-10	7.64259358572089e-09	11.0897079783585
CETN2	-1.14744356393279	-6.1898780633356	9.92637532726495e-10	7.71814122907391e-09	11.0792837419075
CTSB	1.34231966899581	6.18630429138401	1.01427003583819e-09	7.87956128443512e-09	11.0582759867529
PITX3	0.783440736408268	6.18205405246949	1.04059741662821e-09	8.07714575535728e-09	11.0333059973951
PTGDR	0.743004445363657	6.17597514269795	1.07941597080546e-09	8.37126463195476e-09	10.997619552806
KRT36	0.598394863815249	6.17351920009654	1.09549718747995e-09	8.48869390127045e-09	10.9832108460448
KLK15	0.537895082621814	6.16569744268781	1.14828851696194e-09	8.89013431940972e-09	10.9373560538351
NRIP2	1.07328652397043	6.16515556021472	1.15203651000153e-09	8.9115152978286e-09	10.9341812298821
BTG2	2.01783445904052	6.15957049276166	1.19136933346577e-09	9.20788873213281e-09	10.9014736756591
RNF7	0.839391616840073	6.15816348945301	1.20148320314615e-09	9.27812029096194e-09	10.8932381330978
NOL11	-1.06287553582292	-6.15673950256764	1.2118045369856e-09	9.34983261457296e-09	10.884904911427
RMND5B	1.1241599540258	6.15647057991421	1.21376344019282e-09	9.35695621343182e-09	10.8833313619216
TUBGCP4	-1.01953547543603	-6.1562345194735	1.21548551550933e-09	9.36224350607569e-09	10.881950150534
VAMP5	1.14623258903298	6.1521751404025	1.24547506431523e-09	9.58506576327777e-09	10.8582058337084
CROT	-1.29578258951331	-6.14700629192897	1.28470875630887e-09	9.87340467903696e-09	10.8279924310339
SH3BGRL3	1.38784998976342	6.14684158270961	1.28597861053219e-09	9.87340467903696e-09	10.827030035553
SMARCC2	1.32689649371013	6.14681029636623	1.28621995652756e-09	9.87340467903696e-09	10.8268472321743
EXOC1	-1.19819770331315	-6.13906281533569	1.34736699063501e-09	1.03340074366616e-08	10.7816052559459
LGALS3BP	1.7394931648658	6.13643258051689	1.36876469435734e-09	1.04892188409827e-08	10.7662575332162
VGLL4	1.51042508850376	6.13366374282374	1.39164852562696e-09	1.06555461263047e-08	10.7501074689737
TAF1C	0.797891466860772	6.13296325419931	1.39749687689034e-09	1.06912652690129e-08	10.7460227061604
REXO4	1.13059751487159	6.13153940052482	1.40945865235709e-09	1.07736539120527e-08	10.7377210807934
UBE2L3	1.06443464876316	6.12707597344606	1.44760751575002e-09	1.10559035543546e-08	10.7117088424347
COX6A2	0.991625933875942	6.1258709091453	1.45807888801886e-09	1.1126471919975e-08	10.7046888293885
RHAG	-0.369126856429501	-6.12513172392955	1.46453858266947e-09	1.11663342568934e-08	10.7003833782499
MGST3	-1.56370574878555	-6.12340399638702	1.4797462886225e-09	1.12727721059901e-08	10.6903219049958
OR52A1	-0.599004204348121	-6.12298721797923	1.48343785713693e-09	1.1291374085284e-08	10.6878951676226
FAM3A	1.00634548523532	6.12156586781128	1.49609507015172e-09	1.13781304367178e-08	10.6796203256272
GYPE	-0.418661949919287	-6.12131809912214	1.49831223455021e-09	1.13854087797823e-08	10.6781780392019
PSTPIP1	0.83885211992468	6.12020291783521	1.50833124971142e-09	1.14519099505401e-08	10.6716871103796
PCOLCE	2.18720471038034	6.11447267005925	1.56085370945761e-09	1.18407332199408e-08	10.6383509864086
GNG13	1.56502862176478	6.11430119520032	1.56245262808832e-09	1.18429190392433e-08	10.6373538544031
ENPEP	-1.25422211699136	-6.10886435110779	1.61398615069819e-09	1.22232731530244e-08	10.6057515397188
COMT	1.44370971493608	6.10822598699624	1.62014473645626e-09	1.22596379345748e-08	10.6020426392013
RCHY1	-1.13980908534774	-6.10616250026425	1.64020950212695e-09	1.2401081884282e-08	10.590056163506
CANT1	1.1455577101648	6.10555859759356	1.64612743927926e-09	1.24354192423814e-08	10.5865488791967
CIAO1	0.762346632311403	6.10335726944185	1.66787636365317e-09	1.25891921015926e-08	10.5737668871251
HMGN3	1.34218593149442	6.09738219732944	1.72833363648973e-09	1.30346363987351e-08	10.5390937078419
SEMA3B	1.80247675213074	6.09461446724459	1.75705832373965e-09	1.3240218477888e-08	10.5230430608037
FLNA	1.78883315355384	6.09399505959938	1.76355034780519e-09	1.32735475713316e-08	10.5194518891202
HIF1A	-1.32567363682219	-6.09391229758513	1.76441954988038e-09	1.32735475713316e-08	10.5189720805341
PTCD2	-1.36951919851439	-6.09263370974891	1.77790109214519e-09	1.33638405719898e-08	10.5115602816361
ALS2CL	1.18173789583576	6.08743366011856	1.83377470653379e-09	1.37723644834022e-08	10.4814308095012
POMT2	-0.703393021135817	-6.08688444227205	1.83977509674132e-09	1.38059534875896e-08	10.4782499603207
SCAMP2	1.01773663996085	6.0867325502957	1.8414379487913e-09	1.38069642052526e-08	10.4773703088587
NUP133	-1.21140222011538	-6.08241657644374	1.88930552881754e-09	1.41377560739614e-08	10.4523835295183
CD83	1.18220228480514	6.08238842735788	1.88962167717407e-09	1.41377560739614e-08	10.4522206166485
DLX4	0.698399148424608	6.08233249087244	1.89025006500779e-09	1.41377560739614e-08	10.4518968861947
SPCS1	-0.941665946627543	-6.08184711341038	1.89571134500678e-09	1.41668751051582e-08	10.4490878942739
IGFBP5	1.77638469835464	6.08025579697646	1.91372448076395e-09	1.42896699865308e-08	10.4398800005684
SLC27A5	1.25206796032724	6.07888724027116	1.92934961779312e-09	1.43944457446415e-08	10.4319628147547
SEMA3F	1.09911629933888	6.07829308355793	1.93617195513342e-09	1.44334270747776e-08	10.4285260835262
PRSS22	0.993848239800609	6.07814222242992	1.93790794663405e-09	1.44344586132223e-08	10.4276535184793
IMPDH1	0.933766748234356	6.07604696074388	1.96217625498224e-09	1.4603181601124e-08	10.4155367707732
RNF40	1.37308971186588	6.07097079597136	2.02220744502547e-09	1.50375672969589e-08	10.3861973603839
FES	1.11784264356184	6.069871720632	2.03543938903806e-09	1.5123515526282e-08	10.3798478077124
WT1	2.17551048899295	6.06616505232619	2.08069071206001e-09	1.54470341688267e-08	10.3584414068522
CDV3	1.58239331504897	6.05925318388114	2.16770886091741e-09	1.60798436439974e-08	10.3185562761146
BLVRB	1.47768686750669	6.05644255154108	2.20410087449104e-09	1.63363834298823e-08	10.3023492260192
SLCO1B1	-0.66470044915293	-6.05137962529531	2.2711659717534e-09	1.68077342064598e-08	10.2731718851928
SLC30A5	-0.774148193337158	-6.05136102515697	2.27141598960570e-09	1.68077342064598e-08	10.2730647344781
MVP	1.42047158805141	6.04784698354047	2.31913587729593e-09	1.71468024970284e-08	10.2528265806566
LTBP3	1.38143143802924	6.04536166388143	2.35347525786027e-09	1.73864668477249e-08	10.2385195002383
CSNK1G2	1.29008604982812	6.03982702385599	2.43173945868969e-09	1.79499722297887e-08	10.2066777468157
AKAP4	-0.557095485793152	-6.03454089166913	2.50885809488279e-09	1.85041084794009e-08	10.1762903907418
GLRB	-1.19497848726392	-6.03420472521088	2.51384228935765e-09	1.8525746398325e-08	10.1743587521588
TELO2	0.914428368114235	6.03139123458592	2.55593730957753e-09	1.8820614174436e-08	10.1581960424144
FLT3	-0.800554363689489	-6.02491300926626	2.65549602400147e-09	1.95377903720304e-08	10.1210064584691
TRIM17	1.13208502574425	6.02372369309674	2.67418037607234e-09	1.9659251178042e-08	10.1141828829782
TSPAN15	1.16511065911521	6.02299989142927	2.6856141473527e-09	1.9727255139294e-08	10.1100307457325
SMR3A	-0.782114572806889	-6.0194081483884	2.74306173257718e-09	2.01328698243987e-08	10.0894331645823
MTRF1	-1.06252392104065	-6.01821244226179	2.76245098013714e-09	2.02587212707297e-08	10.0825786175985
UCHL3	-1.14405790660014	-6.01712362441073	2.78022324748916e-09	2.03725199035398e-08	10.0763378968212
NEIL3	-1.07778574669265	-6.01534744941188	2.80945464115229e-09	2.05700345889878e-08	10.0661596855272
MYO5A	-0.91960453914786	-6.01237467764806	2.85905134397063e-09	2.0916217726943e-08	10.0491305845381
KCNK3	1.14122761288585	6.00921647564532	2.91267752419907e-09	2.1291295656261e-08	10.0310476410448
RRAS	1.51544730517339	6.00440801124045	2.9962147008221e-09	2.18842359110167e-08	10.0035323350778
NSL1	-1.07139829086443	-5.99364125897384	3.19183134777567e-09	2.32941811204791e-08	9.94199463791032
TMEM158	2.25050830653173	5.99225803276066	3.21784860141641e-09	2.34651025938638e-08	9.93409603551463
SPATA5L1	-1.14016402015143	-5.98522835521355	3.35330126115054e-09	2.44331265278186e-08	9.89398022792017
SLC26A1	0.84442010047918	5.98444617170557	3.3687124492246e-09	2.45256381778761e-08	9.88951923564941
PADI4	0.451612540856206	5.983972986767	3.37806902568465e-09	2.45628055336683e-08	9.88682079818639
TBC1D12	-1.29289235569057	-5.98391310966967	3.37925481774761e-09	2.45628055336683e-08	9.88647935015349
PLXNB1	1.16862822383125	5.98338556086334	3.38971983481811e-09	2.46190664851942e-08	9.88347114701962
AQP5	1.69430844349857	5.97805947633413	3.49716020722204e-09	2.53789899375511e-08	9.853114096895
RBM19	0.672667688106099	5.97535363146335	3.55300913537741e-09	2.57635935298033e-08	9.83770101773608
CSTF1	-0.830702783491922	-5.97488534104674	3.56276261030147e-09	2.5813600789153e-08	9.83503417748513
TGFBRAP1	-0.768830881846795	-5.97250275091421	3.61279268261056e-09	2.6155113691816e-08	9.82146864243023
CPSF3L	1.1565979506863	5.97229858107031	3.61711161681404e-09	2.61654150984106e-08	9.82030640798131
TNIP1	1.09713075008166	5.97212897076978	3.6207033203044e-09	2.61704435991602e-08	9.81934093078025
GRN	1.59192063935281	5.97144529336796	3.63521632244245e-09	2.62543401065288e-08	9.8154494684267
TSHB	-0.756390614091251	-5.97025739684468	3.66056787128672e-09	2.64163184641178e-08	9.80868897525332
OSGEPL1	-1.28523554473726	-5.96579088762143	3.75744245459845e-09	2.70937690161987e-08	9.7832803542152
VAX2	1.18165883913395	5.96477229212625	3.7798825658075e-09	2.72338428884137e-08	9.77748829216796
WIPF2	0.827510274510704	5.96336460217597	3.81110986965117e-09	2.74369543205564e-08	9.76948519318679
ATP6V1E1	-0.949943508014145	-5.96182424300516	3.84556854430588e-09	2.76629871001621e-08	9.76072980086758
ADAT1	-1.02831915876638	-5.95652695112578	3.96640698579285e-09	2.85095362900863e-08	9.73063571817725
IKBKG	1.04895322608012	5.95636111726105	3.97024904948382e-09	2.85144675374295e-08	9.72969400330079
CALCA	0.605049055283882	5.95096000020316	4.0973864125205e-09	2.9404198758636e-08	9.69903590220501
IL21	-0.548691381670906	-5.94643340678935	4.20698907707092e-09	3.01667827867744e-08	9.67336129581998
STK11	1.01850014040538	5.94567605284183	4.2256040035504e-09	3.02762348707992e-08	9.66906735779211
CYP46A1	0.684797441920703	5.9447576917924	4.24828408003951e-09	3.04146170072559e-08	9.66386123172851
VPS37C	1.09460068312628	5.94412941180747	4.26386858245186e-09	3.05020210945784e-08	9.66029997671694
BRCA1	-1.08307893920924	-5.94142733836959	4.3315314576076e-09	3.09615401261746e-08	9.6449878208017
APOBEC1	-0.464450110822936	-5.9411085593156	4.33958275394963e-09	3.09945693137826e-08	9.64318177578647
ELK1	0.970157790560958	5.9406018453188	4.35241070472497e-09	3.10616356375909e-08	9.64031116539574
ALG6	-1.26580071708788	-5.93854157592594	4.4049502936993e-09	3.14117805079504e-08	9.62864172543438
TCOF1	0.900575217714795	5.93629429092083	4.46296426973871e-09	3.18003802658432e-08	9.61591722067154
GRIN2C	0.606582912932957	5.93544065914435	4.48519557944756e-09	3.19336028844041e-08	9.61108496244221
UTY	-0.601798556006144	-5.92854518004781	4.66877909482494e-09	3.32145032454672e-08	9.57207405692186
ILF3	1.17918680876844	5.92778505835274	4.68945922156534e-09	3.33353769211981e-08	9.56777622264188
CISD1	-1.24562001677131	-5.92534670460187	4.75640249099247e-09	3.37846670645574e-08	9.55399281404325
ARMC8	-1.00607923687416	-5.92494726295052	4.76745733462146e-09	3.38365883882992e-08	9.55173536142544
CRELD1	1.19966599239101	5.92205256540229	4.84832223526639e-09	3.43835097296953e-08	9.53538005772013
MYLK	1.88880514947778	5.91928418907135	4.92690852472307e-09	3.49134262908807e-08	9.51974528495512
TOP1	1.61881613670519	5.91459866968734	5.06275570130121e-09	3.58479606279439e-08	9.49329835366605
U2AF2	1.17893697121284	5.9124428997796	5.12647793375613e-09	3.62707346370295e-08	9.48113673585872
MAPKAP1	-1.24269711401455	-5.91020585964969	5.19342898285305e-09	3.67156735994345e-08	9.46852090521951
DENND2A	0.743830266500343	5.90802144440297	5.25962728488325e-09	3.71545993111182e-08	9.45620604800308
CTNNA3	-0.743806166421658	-5.90266734024015	5.42538073630209e-09	3.82955585566323e-08	9.42603928674051
ARL15	-1.0703544076294	-5.89987743103434	5.51375824698573e-09	3.88889974719095e-08	9.4103299027918
GNAO1	-0.905633714177176	-5.89820183402942	5.56750994990468e-09	3.9237482369258e-08	9.40089822424264
CYP11B2	0.589541106968094	5.8949530175276	5.67318835687063e-09	3.99510964959674e-08	9.38261808633319
VAMP2	1.13826408528616	5.89436274529304	5.69259767652518e-09	4.00565576381659e-08	9.37929778232145
RAB11FIP3	0.71514633802039	5.89177427259088	5.77847881096347e-09	4.06292265035447e-08	9.36474109991432
IL25	0.440102135901456	5.8882099085669	5.8988081681781e-09	4.1443026282651e-08	9.34470587205209
BANF1	1.05762943375171	5.88428886659939	6.03400015862185e-09	4.23599001034564e-08	9.32267852326194
SNTA1	0.725788019107021	5.88292258069752	6.08181353349554e-09	4.26624109278977e-08	9.31500624107587
MPZ	1.27672029951248	5.88252864256425	6.09566790643092e-09	4.27264232231213e-08	9.31279441077121
LSM12	1.45005121037192	5.88114659272164	6.14451677451365e-09	4.30354333780859e-08	9.30503573243839
PIP4K2B	0.704883922013892	5.88004359399523	6.18377608312493e-09	4.3276852758353e-08	9.29884480886626
XYLT2	1.09686407527185	5.8768791359	6.29777118775996e-09	4.40405283911852e-08	9.28108917618534
ULK2	-0.782793673300941	-5.87550882655977	6.34776773190757e-09	4.43558247933371e-08	9.27340313459707
LRRC40	-1.26684518971023	-5.87479124552715	6.37410320867251e-09	4.4505426963181e-08	9.26937888659278
COTL1	1.50328485454232	5.87458985474019	6.38151343785011e-09	4.45227597768152e-08	9.26824955252989
PSMA2	-1.25080344250992	-5.8709200086424	6.51802620926056e-09	4.54400978400225e-08	9.24767642900957
GNAI2	1.24452616971761	5.87045799314685	6.53541290801781e-09	4.55261801264001e-08	9.24508720490039
APCS	-0.600854786742736	-5.87018759369919	6.5456096159708e-09	4.55620823422929e-08	9.24357192031481
CBX7	1.39626797449071	5.86985413374854	6.55820567409654e-09	4.56146176023574e-08	9.24170334019261
PRTN3	0.909402405723078	5.86760823000393	6.64365950994134e-09	4.61734335940923e-08	9.22912068802309
ALDOB	-0.479580981762617	-5.86581835168648	6.7125382377495e-09	4.66162820738407e-08	9.21909605680155
SOX12	1.34678554919321	5.86528580205296	6.73316599022196e-09	4.67236211379842e-08	9.21611392652359
CHRM5	-0.740013077229267	-5.85951432797329	6.96071819506164e-09	4.82656092804159e-08	9.18381110715985
PTGER3	-0.676418350954332	-5.85490819455049	7.14768542146378e-09	4.95240320421206e-08	9.15805148271297
ALOX12B	0.52113618391242	5.8495032376919	7.37332269804861e-09	5.10185085059536e-08	9.12784802858459
STAT6	1.30871085945708	5.84947137590395	7.37467317197293e-09	5.10185085059536e-08	9.12767005707691
ST3GAL2	0.726010015922995	5.84917232702438	7.38736022431841e-09	5.10671764550243e-08	9.12599969234686
SUPT3H	-1.05995594189012	-5.84717795532575	7.47251631203812e-09	5.16163492960737e-08	9.11486193982614
OR1A1	-0.77839738804012	-5.84690213883063	7.48436820825479e-09	5.16587217429962e-08	9.11332188991497
MORC3	-1.0263145130876	-5.84543777887292	7.54759949409038e-09	5.20553904038982e-08	9.1051465946701
SLC16A8	0.739198264373581	5.84525751246717	7.55541931505709e-09	5.20695755236772e-08	9.10414032433567
FASLG	-0.637314738428071	-5.8437736031408	7.62009083627083e-09	5.24752444403254e-08	9.09585802675171
FMNL1	0.759260035744746	5.83719473407059	7.91336560041022e-09	5.44533573493574e-08	9.05916180929988
DTX2	0.973868700149649	5.83585344294548	7.97449351042779e-09	5.48322289701028e-08	9.05168486184418
ZNF236	-0.652845934584103	-5.83328042381767	8.09304644984112e-09	5.56050757979578e-08	9.03734610920157
TTC23	-0.91848643402636	-5.8331114402117	8.10089224429166e-09	5.56166880145708e-08	9.03640461035979
IQCC	0.584050298075737	5.83205599577067	8.15006376039576e-09	5.59117889712799e-08	9.03052472318272
ZCCHC8	-0.944246265079525	-5.83150117039978	8.17602869234614e-09	5.60473590556505e-08	9.02743417719168
HMP19	0.464257290626059	5.83067439880479	8.2148698506897e-09	5.62709242615477e-08	9.02282930594562
HTN3	-0.489755862467489	-5.83036699280755	8.22935736862394e-09	5.63274574435737e-08	9.02111729818186
FZD2	1.88131191582417	5.82426904932641	8.52194128572310e-09	5.82859496718457e-08	8.9871736135688
TLX3	0.541856393959491	5.82051298993844	8.70717714501083e-09	5.95078256468781e-08	8.96628196550129
DOPEY1	-1.15049776214858	-5.8173136176739	8.86804759719824e-09	6.05614588364974e-08	8.94849638170602
PSD	1.07981197748335	5.81423897367765	9.02537268759437e-09	6.15893068220659e-08	8.93141258674427
TTC26	-1.05690817391169	-5.81301838186962	9.08857961663159e-09	6.19738240273709e-08	8.92463283967045
SOX10	1.06315753773494	5.81285128543917	9.09726599535875e-09	6.19862732036699e-08	8.92370480782634
DNAJC8	-0.797843029079745	-5.81037488144815	9.22695188280455e-09	6.2822539759713e-08	8.90995403809228
DHODH	0.847603718649447	5.80999066539409	9.24723345186589e-09	6.29132185524159e-08	8.90782107472584
SLFN12	-1.15784605840537	-5.806059665762	9.4572494554728e-09	6.42936409557538e-08	8.88600565522826
PTGES	1.43814884098476	5.80118615960646	9.72407678497679e-09	6.60579201144852e-08	8.85897844022321
NDRG1	1.94387836613936	5.80063471446396	9.7547265714061e-09	6.62163445324223e-08	8.85592157261292
GARS	-1.12230246689178	-5.79781986404284	9.91265017247271e-09	6.7237833564783e-08	8.84032193539716
MEP1B	-0.482628678902417	-5.795650433986	1.00360596940649e-08	6.8023855465774e-08	8.82830387780374
CDT1	1.38603118324063	5.78916145867606	1.04141880952021e-08	7.05338751425418e-08	8.79238123576717
IL23A	-0.883076132817355	-5.78854018115359	1.04511108503857e-08	7.07153908140187e-08	8.78894380360213
PIP5K1C	1.16916168062047	5.78844729280364	1.04566421834564e-08	7.07153908140187e-08	8.78842989574208
GCDH	1.35994416685745	5.78781325995751	1.04944739093815e-08	7.0918153905207e-08	8.78492228940103
DBT	-1.17257203521481	-5.77799551153635	1.10975781822536e-08	7.49376822695528e-08	8.73065321265128
FAM120A	0.914192994851167	5.77730085191506	1.11415068021819e-08	7.51781284224895e-08	8.72681656785224
MYH15	-0.394107202450596	-5.77534867380562	1.12658664020474e-08	7.59605245839538e-08	8.71603683445939
RAD23A	1.51544797586208	5.77374856866487	1.1368804933971e-08	7.659742921583e-08	8.70720369693917
APOB	-0.966700823248418	-5.77274371522637	1.1433917082992e-08	7.69787189603823e-08	8.70165770006275
GPR68	1.07104896484361	5.7710614954285	1.15437346272692e-08	7.76601953517328e-08	8.69237515182398
PRKD3	-0.965508468949683	-5.77001680755179	1.1612449456375e-08	7.8064345861866e-08	8.68661177240168
RDH8	0.627697418982574	5.76529863972159	1.19277823873026e-08	8.0124545627717e-08	8.66059426519606
CLSPN	-0.862794811246235	-5.75819259741419	1.2418496697265e-08	8.33589284248063e-08	8.62144598101937
PCGF2	1.08610435538456	5.75634470292467	1.25492911544856e-08	8.41743471275259e-08	8.61127288078914
CEBPD	1.44855448371758	5.75452193580921	1.26796205899882e-08	8.49854391917979e-08	8.60124103921312
PCYT2	1.18649524627039	5.74778072017386	1.31731702058241e-08	8.82280154259603e-08	8.56416511634421
TNIP2	0.927202894440599	5.74146664545858	1.36523789390468e-08	9.13698101587314e-08	8.52947448893635
FOXJ2	1.09273507388015	5.73843243599585	1.3888656713821e-08	9.28823193259607e-08	8.5128164273049
DNAJC4	0.769239305860387	5.73697267899581	1.40037433842032e-08	9.35827081925119e-08	8.50480511188588
TRAF4	0.85527121621732	5.73648611769499	1.4042309556575e-08	9.3771076750669e-08	8.50213522170475
DLC1	-0.653463050825461	-5.73600525010265	1.40805259994115e-08	9.38975246411156e-08	8.49949677806404
PEX10	1.01831084819975	5.73598634491661	1.40820305355519e-08	9.38975246411156e-08	8.49939305246556
CHMP6	0.897224715225634	5.73581422268709	1.40957357819152e-08	9.39195964525103e-08	8.49844869735028
ARHGDIG	-0.669255269764117	-5.73213535824637	1.43917894549116e-08	9.58215311165264e-08	8.47827067135202
FBXO38	-0.96261676312141	-5.7287956570638	1.46657842579839e-08	9.75739033658944e-08	8.45996316918371
GAD2	-0.432701485063005	-5.72539133429629	1.49503042528786e-08	9.93936710263124e-08	8.44131148038839
NTAN1	-1.05554013160624	-5.71518226719372	1.5836128779894e-08	1.05205458475252e-07	8.38543866854625
PDCD6IP	-1.0268034929033	-5.7121398070507	1.61098563024788e-08	1.06945298819174e-07	8.3688053706383
LYST	-1.13453563438128	-5.709283466249	1.637102607771e-08	1.08599280919317e-07	8.35319698187407
PLOD3	1.28242247266155	5.70076643430915	1.71744793513666e-08	1.13845503257224e-07	8.30669837927619
GOLM1	2.18851215985488	5.6997472321261	1.7273158714188e-08	1.14415681072352e-07	8.30113832233726
DIP2C	-1.06843047678084	-5.69664799944583	1.75766286348794e-08	1.16340541916583e-07	8.28423666576899
ZNF500	0.806418914546601	5.69577977238078	1.76625696127743e-08	1.168238041372e-07	8.27950330265523
HAS1	1.13600272873228	5.69509764840233	1.77303759519586e-08	1.17156469188743e-07	8.2757849922041
CHAT	0.438191070195912	5.69501308982395	1.77387990979746e-08	1.17156469188743e-07	8.27532408530202
ALDH3B1	1.37728387188509	5.69049280339468	1.81947911431212e-08	1.20080305316363e-07	8.25069430557696
GLO1	-1.19704450449204	-5.6876737555231	1.84849204646646e-08	1.21906026568062e-07	8.2353431766385
EXOC2	-1.09519751180319	-5.68733168456091	1.85204303087293e-08	1.22026585843552e-07	8.23348090318151
LTA4H	-1.11915353556205	-5.68723755732379	1.8530213146359e-08	1.22026585843552e-07	8.23296848174766
DHX57	-0.85898043251874	-5.68465397827999	1.88007013420277e-08	1.23717652312615e-07	8.21890671182208
TSPO	1.53822091523701	5.68401439855104	1.88682531639341e-08	1.24071810288315e-07	8.21542654505119
NPAS1	0.710516054653744	5.68325559127864	1.89487040022639e-08	1.24510211389421e-07	8.21129808706977
EAPP	0.988796658395081	5.68263942560951	1.90142770229354e-08	1.24850285539405e-07	8.20794607392088
ABCB7	-0.895749868803668	-5.68026463484487	1.92690762261213e-08	1.26431447859845e-07	8.19503005225838
SRBD1	-1.10302814111567	-5.67832682557193	1.94794486386305e-08	1.27719026451398e-07	8.18449435521204
M6PR	1.10538188217212	5.67801255073466	1.95137768498695e-08	1.27851322580545e-07	8.18278598147681
CECR5	1.36927415236907	5.67597286016547	1.97380068715305e-08	1.29226733394404e-07	8.17170048873569
EXOSC9	-1.06760986092705	-5.67394982545857	1.9962881021625e-08	1.30604366423159e-07	8.16070912683799
PIAS4	1.05842799480854	5.67318181348522	2.00489018553375e-08	1.31072234633122e-07	8.15653737748656
ALDH3A1	0.875301620659367	5.67181556061173	2.0202820538463e-08	1.31982996070147e-07	8.14911733522933
GPR85	-0.82571679635154	-5.66952409829042	2.046355548446e-08	1.33589757082439e-07	8.13667621281533
CYP20A1	-0.973699742103338	-5.66602929890734	2.08675271139067e-08	1.36128597454258e-07	8.11771064723689
RAD51C	-1.16512171884792	-5.66033017746057	2.15429974145108e-08	1.40433608686944e-07	8.08680568703612
OR7C2	-0.846895005055989	-5.65860116010204	2.1752095515651e-08	1.4169443618162e-07	8.07743528493435
CALCB	0.829374077304724	5.65833809396953	2.17840818587379e-08	1.41800561666929e-07	8.07600982939398
GAS2L1	0.897349095025167	5.65626327140975	2.20379690332552e-08	1.43349928160879e-07	8.06476928448538
TNFRSF10B	-0.778249182919417	-5.65553576635845	2.21276703902159e-08	1.43829857536403e-07	8.06082885370489
GNAS	0.97921623264946	5.65498739137583	2.21955196446629e-08	1.44167160308792e-07	8.05785896366406
CACNB1	0.601378608978654	5.65268057686456	2.24831595246819e-08	1.45930564874642e-07	8.04536860840001
PDK3	-0.901541734230936	-5.65228626030479	2.25326888929483e-08	1.46147052510975e-07	8.04323403095653
EFEMP2	1.59109616615196	5.64903092153906	2.29456606643895e-08	1.48718826472568e-07	8.0256169320713
SCNN1D	1.0920724305656	5.64860386672595	2.30003799867795e-08	1.48966618767422e-07	8.02330650680977
PSMB1	-1.0102547542515	-5.64747757139145	2.31453037414459e-08	1.4979786483092e-07	8.01721386316025
ANAPC10	-1.24300100064464	-5.64578177352897	2.33651837104012e-08	1.51112694934485e-07	8.00804262494503
MBTPS2	-1.05156103900065	-5.64165841528215	2.39083346150385e-08	1.54514880720224e-07	7.98575316804255
LY6D	0.944923954205371	5.64071654301293	2.40341151728538e-08	1.55216748096307e-07	7.98066382788153
ATP6V1H	-1.11249250219956	-5.63829745154341	2.43601244228157e-08	1.57209802971528e-07	7.96759601324574
PHKA1	-1.01724313821673	-5.63792182455295	2.44111300560198e-08	1.57426523951562e-07	7.96556735609299
TMEM14A	-1.18835508989518	-5.63434570244935	2.49019546079296e-08	1.60477289502599e-07	7.94625992756406
TACR3	-0.485459602438658	-5.63380750574933	2.49766483414702e-08	1.60843918578178e-07	7.94335518565359
MLXIPL	0.86483048858416	5.63221781133462	2.51985488230036e-08	1.62157328073959e-07	7.93477681411235
CNTN2	0.583672073902046	5.62559634457961	2.61436192807853e-08	1.68119288399925e-07	7.89906971139547
CFD	1.46294058998471	5.6226263514013	2.65786347126738e-08	1.70795138427459e-07	7.88306617794831
CHD3	1.19793481260049	5.62157317358367	2.67345778305151e-08	1.71627426041442e-07	7.87739309118491
PPP2R1B	-1.0402805728855	-5.62144436949443	2.67537106860282e-08	1.71627426041442e-07	7.87669933728838
PIK3CD	0.629690435784008	5.62136746653336	2.67651403754722e-08	1.71627426041442e-07	7.87628513590301
TSSC4	0.803505481823927	5.62020463589938	2.69385456377483e-08	1.72616850948267e-07	7.87002273371979
GLUL	0.976511362513343	5.61828245537099	2.72275857538274e-08	1.74345313455585e-07	7.85967347692476
SIRT7	1.08574980320869	5.61682198007678	2.74492125282702e-08	1.75639968266942e-07	7.85181227234693
TECTA	-0.546304479526092	-5.61642512410826	2.75097377594061e-08	1.75902675623662e-07	7.84967646618614
UFM1	-1.13006786832547	-5.61584041173899	2.75991498082006e-08	1.76349588767392e-07	7.84652990389925
CAMKK2	0.630303150675577	5.61279038385365	2.80701491186301e-08	1.79232365573727e-07	7.83012141005156
UBE2N	-0.859628119451084	-5.61230319664797	2.81461030680956e-08	1.79590424590568e-07	7.82750120632345
ALG3	1.06169542123046	5.60988041272805	2.85267998377944e-08	1.81891063185937e-07	7.81447402664957
BBS4	-0.978495637003913	-5.60960839862995	2.85698532380125e-08	1.8203711142838e-07	7.81301174411522
EIF3H	-1.13459737935125	-5.60781255465939	2.88556822976483e-08	1.83728745284885e-07	7.80335935287151
CLSTN3	0.969651840807837	5.6062180601648	2.91117928497275e-08	1.85228907322033e-07	7.79479156516894
MAP2K5	-0.876481266409316	-5.60379376607541	2.95054266498814e-08	1.87601358044812e-07	7.78176925866436
CD3EAP	0.846451698233381	5.60314734780785	2.96112566537953e-08	1.88141845194824e-07	7.77829784091467
VEGFA	1.52326479877449	5.602890867129	2.96533492142344e-08	1.88276886964587e-07	7.77692058148943
APOBEC3C	1.10641438540616	5.6025341359243	2.97119912109985e-08	1.88445646919928e-07	7.77500508943207
HEATR6	-0.873498707436922	-5.60247548614945	2.97216432607523e-08	1.88445646919928e-07	7.7746901762742
RHOT1	-0.958025038330112	-5.60232462970479	2.97464838563936e-08	1.88470884742297e-07	7.77388018402658
MFSD7	1.05737035429502	5.60019280139273	3.00996840857604e-08	1.90575084593445e-07	7.76243591947368
DDX50	-1.09465419792127	-5.59980357663091	3.01646092941466e-08	1.90852412445808e-07	7.76034688176548
ATR	-1.11802969173146	-5.59927275354046	3.02533735011416e-08	1.91280076684965e-07	7.7574980760691
EHMT2	1.06014620706748	5.59787560374836	3.04882202454278e-08	1.92630118823385e-07	7.75000108038065
PLXNC1	-0.857996624905693	-5.59686791148806	3.06587021745394e-08	1.93444426950353e-07	7.74459495066771
SLCO4C1	-0.64573073998948	-5.59686070519557	3.06599246699397e-08	1.93444426950353e-07	7.74455629312639
IL1RAPL2	-0.689806478121312	-5.59612846854294	3.07843906651916e-08	1.94094186782977e-07	7.74062851060608
FCER2	0.534798895764072	5.59480027380228	3.10114126069199e-08	1.9538920007219e-07	7.73350516158883
PIGB	-1.20113254933092	-5.59458971104183	3.10475522192189e-08	1.95432078573748e-07	7.73237601810905
VPS8	-1.03799175997197	-5.59450863072079	3.10614792287662e-08	1.95432078573748e-07	7.73194123504536
SLC22A6	0.537448493319427	5.58938361591451	3.19542251403613e-08	2.00909133015424e-07	7.70447074179219
MGAT4B	1.49036441714149	5.58817350419839	3.21686312074387e-08	2.0211653891461e-07	7.69798782354643
KCNAB2	0.879919269570169	5.58188701083899	3.33051611762423e-08	2.09111974445691e-07	7.66433003307737
C8orf17	-0.551348314823247	-5.57874667929201	3.38874220983651e-08	2.12620040735228e-07	7.64752979527023
BRD1	0.828592282564955	5.57627310525909	3.43530111661585e-08	2.15391711232646e-07	7.63430271889898
POLR3F	-0.956330038921483	-5.57479369882104	3.46344376516842e-08	2.17005647838396e-07	7.6263943874309
HCRTR2	-0.464323089392095	-5.57172136120802	3.5226063014342e-08	2.20559583738448e-07	7.60997703246758
RBBP4	1.36448822023696	5.57113527238846	3.53400335176856e-08	2.21119946559757e-07	7.60684615165349
PVRIG	1.16001241899383	5.56974093228691	3.56126184236191e-08	2.22671285437646e-07	7.59939881823457
COL1A1	2.33891245795698	5.56557157360066	3.643994828828e-08	2.27686675508029e-07	7.57714001849177
CRB1	-0.481535829867018	-5.56444702490996	3.66662728951047e-08	2.28942484870263e-07	7.57113905857017
PTGER4	-0.813991456215821	-5.56223286894797	3.71158892935856e-08	2.31589820281454e-07	7.55932685905297
ELF2	-0.921484096532962	-5.56104845526642	3.73585964806785e-08	2.32943353487184e-07	7.5530099606524
ENPP4	-1.12963551889655	-5.56076411507747	3.74170919527127e-08	2.33147190201903e-07	7.5514936578146
ATAD5	-1.20181828090292	-5.56050268266684	3.7470953285344e-08	2.33321890374282e-07	7.55009957840024
KRT7	2.13562700903165	5.55939079463662	3.77008716590219e-08	2.34591856363129e-07	7.54417114720198
NGFR	0.996471214259289	5.55870536914966	3.78432876729272e-08	2.35315969803783e-07	7.54051709816066
OTUD4	-0.983125805279919	-5.55845178008736	3.78961101525525e-08	2.35482362605441e-07	7.53916530301843
POT1	-1.12046408985938	-5.55782768635546	3.80264138921913e-08	2.36129656024707e-07	7.53583871799932
ATG2A	1.1273644735704	5.55446117373849	3.87368471875425e-08	2.40375971386983e-07	7.51790024243662
CNNM2	-0.646636382073814	-5.55298692130868	3.90520029724316e-08	2.42004160021015e-07	7.51004783246007
ASB4	-0.411473280648863	-5.55298319867901	3.90528019159534e-08	2.42004160021015e-07	7.51002800679552
ATG4A	-0.929894532504332	-5.55265661896301	3.91229536651855e-08	2.42272711696334e-07	7.50828878393421
HPCAL4	0.578001955567148	5.55229461616919	3.92008576438e-08	2.42588869049132e-07	7.50636102305325
NIPSNAP3B	-0.903974075745112	-5.55105149550407	3.94695297991394e-08	2.4408432699194e-07	7.4997419566427
OR2F1	-0.652865412529492	-5.55062959116944	3.95611208021725e-08	2.44329918428798e-07	7.4974958132141
FOXK2	1.06420447162859	5.55061943454928	3.95633282414313e-08	2.44329918428798e-07	7.49744174311702
PRKCG	0.594089698946647	5.54779349248214	4.01821901277217e-08	2.47982300412545e-07	7.48240100883183
WDR4	0.696014985679461	5.54719170159085	4.03151877514228e-08	2.48633256883348e-07	7.47919896042858
B2M	1.21409242469276	5.54705360569783	4.03457676468608e-08	2.48652121889077e-07	7.47846421586537
HDAC6	1.30813258008598	5.54690987044176	4.03776202564678e-08	2.48678799602718e-07	7.4776994847378
PRKAA2	-1.34614589529425	-5.54670556025221	4.04229386931532e-08	2.48788318182996e-07	7.47661250125787
MPHOSPH10	-1.01262006383943	-5.54199859266268	4.14807909988554e-08	2.55125218975261e-07	7.45158041404955
AKAP8L	1.33890102637091	5.53858750140255	4.22641640377405e-08	2.59766477606112e-07	7.43345214547047
PAIP2B	-1.10134741913934	-5.53395477562691	4.33511433287927e-08	2.66266199847479e-07	7.40884795140017
PPM1F	0.77375559708013	5.53011945480933	4.42715325361191e-08	2.71734576402062e-07	7.38849308628924
QTRT1	1.18080170085945	5.52893725900339	4.45590401120451e-08	2.73313596342381e-07	7.3822215419909
TARBP2	0.980107186406167	5.52823428487205	4.47308610395274e-08	2.74181363291811e-07	7.37849285245456
COL4A3	0.574038684675812	5.52703134367419	4.50263780489258e-08	2.7580564452342e-07	7.37211326912223
TJP3	1.14460190586961	5.52617158031692	4.52387505217902e-08	2.76918774366107e-07	7.36755445174685
XPO1	-1.30303775001493	-5.52388956133949	4.5807167983332e-08	2.80208370162089e-07	7.35545742122703
TERF2IP	1.11837231064948	5.52284837762682	4.60688106230425e-08	2.81545412768042e-07	7.34993961373781
TBC1D5	-1.01108027973179	-5.52277198439035	4.60880648017636e-08	2.81545412768042e-07	7.34953480152436
KLK6	2.73968772555235	5.52206849516687	4.62657402997412e-08	2.82439840275785e-07	7.34580721361834
PDLIM2	1.38984682723616	5.52062507927852	4.66323795629931e-08	2.84485853714816e-07	7.33816033599233
SETD4	-0.877078023168154	-5.52022106084384	4.67355080194572e-08	2.84922614680024e-07	7.33602027135475
DTX3	0.994368451429837	5.51528776660922	4.80127712322379e-08	2.92512062092562e-07	7.30990050844508
IFNW1	-0.828394654429701	-5.51368634318881	4.84346326709905e-08	2.94883359961186e-07	7.30142625715246
PRMT3	-1.23351302243292	-5.51337116076411	4.85180838483774e-08	2.95192516882215e-07	7.29975867362014
CLEC4E	-0.887534699386185	-5.51267756841816	4.87022191171113e-08	2.96113425116488e-07	7.29608928861981
GBE1	-1.1621173307589	-5.51071370514369	4.92272759283255e-08	2.99104531279368e-07	7.28570196267168
TFG	1.11640557197403	5.50555949352374	5.06315868941881e-08	3.07430368003353e-07	7.25845637363244
EFNA2	0.924337826603697	5.505056517866	5.07706924630749e-08	3.08067969378027e-07	7.25579886122943
PRSS8	1.5474647201622	5.50461574811067	5.08928991388929e-08	3.08602244107313e-07	7.25347020272481
CLEC1B	-0.707125340472578	-5.50311494019278	5.13111554127582e-08	3.10929771397901e-07	7.24554247871878
DYNC2H1	-1.30479098826798	-5.4993723753571	5.23687556766324e-08	3.17125809342074e-07	7.22578179404513
LAMB4	-0.47399670635382	-5.4978964100418	5.27916389022053e-08	3.19472510034444e-07	7.21799212772831
CCDC121	-0.86542644974041	-5.49752917790385	5.28973697781277e-08	3.19898082962104e-07	7.21605429508955
C11orf68	0.896126803115147	5.4967061755007	5.3135070188406e-08	3.2112064157341e-07	7.21171185994322
PLAT	2.43550363321658	5.49524339084133	5.35601158702529e-08	3.23473025994475e-07	7.2039951998209
PLEKHG3	0.969225829543226	5.49474139749518	5.37067411217183e-08	3.24141887798747e-07	7.20134745973335
KIAA1107	-1.22083529542973	-5.49459924814269	5.37483317317527e-08	3.24176353268615e-07	7.20059774023862
MLH3	-0.845215933731829	-5.49306889366267	5.4198074340202e-08	3.26670848341378e-07	7.19252752710342
MAPK10	-1.04606584699792	-5.48768460053553	5.5809649677134e-08	3.36160123221937e-07	7.16415032672896
ARID5A	0.607732100641457	5.48481205041598	5.66883703593041e-08	3.41225467152773e-07	7.14902143273106
PLA2G6	0.890543762780164	5.48451258014854	5.67807486347425e-08	3.41553970649067e-07	7.14744462964703
KMO	-0.97616291576956	-5.48370352590408	5.70310509179852e-08	3.42831367294741e-07	7.14318510723674
MARCKS	1.34812015216658	5.48294222177791	5.7267558621991e-08	3.44024196908037e-07	7.13917750977455
FKBP1A	1.33623571121654	5.48183514629802	5.76131842340149e-08	3.45870511331777e-07	7.13335064571981
PIGN	-1.14987493996231	-5.480618169491	5.79954576780996e-08	3.47934236468546e-07	7.12694659099125
CTRC	0.738317287529227	5.47716318162433	5.90941984696298e-08	3.54290698854084e-07	7.1087726764442
CTDSP2	0.943994578221517	5.47543301364998	5.96519873258629e-08	3.57397682685127e-07	7.09967562625671
ADORA1	0.663379641141717	5.47250703798116	6.06069452472695e-08	3.62656341507513e-07	7.08429717305677
RMND1	-1.14210188242986	-5.47249784259282	6.06099696376696e-08	3.62656341507513e-07	7.08424885554343
RFX3	-0.916536743875836	-5.47018869276529	6.13741124597345e-08	3.66985510306884e-07	7.07211771254577
FKBP14	-1.18544262070624	-5.47003111739569	6.14265967594473e-08	3.67056416482544e-07	7.07129006087048
LTBP4	1.12867259014741	5.46384096992912	6.35232080804102e-08	3.7933389623695e-07	7.03879422935869
PHLDA2	1.63244559569182	5.4636471992308	6.35899473111327e-08	3.79481620842856e-07	7.03777755777695
CGREF1	0.990687898073348	5.46011418342019	6.48188044164442e-08	3.86559668582557e-07	7.01924644783848
ASCL3	-0.993909271419221	-5.45927379698613	6.51144849016375e-08	3.88066867471171e-07	7.01484014473761
TMC6	0.854509095608365	5.45754003176816	6.57286332927487e-08	3.91468821226094e-07	7.00575166787439
CRYZL1	-1.01392881939057	-5.45505199482974	6.66198001523485e-08	3.96262810318322e-07	6.99271392007121
NR2E1	0.515420296289018	5.45504790736176	6.662127381002e-08	3.96262810318322e-07	6.99269250554124
ZNF107	-1.28692289940783	-5.45437621314337	6.68638705207033e-08	3.9744412510168e-07	6.98917365387612
DUSP13	0.675345393166404	5.45166186527496	6.7852978681687e-08	4.03058292168995e-07	6.97495788373795
GPRC5B	1.24610091782363	5.44616803112386	6.98985815304913e-08	4.14936717561097e-07	6.94620519046552
ARHGAP26	-1.30556778679979	-5.44080016361477	7.19550313651034e-08	4.26863892569737e-07	6.91813761651465
HAMP	1.07041669964861	5.44064306947168	7.2016090536855e-08	4.26945786089557e-07	6.91731658563226
CEBPE	0.434592691072949	5.43909908614649	7.26188863200004e-08	4.29990308493045e-07	6.90924833470049
PLCH2	0.607179755686311	5.43908396041292	7.26248158008176e-08	4.29990308493045e-07	6.90916930401426
NUP37	-1.05702791321702	-5.43844405846717	7.28760964188592e-08	4.31195501731757e-07	6.90582605608853
SYNJ1	-0.935342216144257	-5.43764131259543	7.31925170017706e-08	4.32784287376307e-07	6.90163252341529
MYCT1	-0.759353538284813	-5.43487386361048	7.42936246250128e-08	4.39007781875076e-07	6.88717979391593
SULT1B1	-0.792524014344818	-5.43454919090251	7.44238536416599e-08	4.3948988081856e-07	6.88548466812783
DERL2	-1.12762037310062	-5.43310729961019	7.50048901884995e-08	4.42631732758389e-07	6.87795764135716
A4GNT	-0.810182490769046	-5.42836596399367	7.69467028909448e-08	4.53794687088568e-07	6.85321971396084
PPFIA2	-0.709371337594175	-5.42702199928128	7.75059395771568e-08	4.56794627579655e-07	6.84621120514642
TBC1D4	-0.945130215494325	-5.42535638120121	7.82044941286808e-08	4.60611215418925e-07	6.83752756288658
CYP39A1	-1.22007786942286	-5.42507233298354	7.83242311872956e-08	4.61015914512844e-07	6.83604693314092
EEF1D	1.14556910670346	5.42491041826826	7.83925639430103e-08	4.61117718245507e-07	6.83520296854438
PGF	1.12284203930988	5.42474746526763	7.84613932913409e-08	4.61222308644935e-07	6.8343536154856
NXPH4	1.17400260594292	5.42432271598039	7.86410779357125e-08	4.61977983842108e-07	6.83213982348036
CCNE2	-1.14290048653198	-5.42248402959553	7.94235264599935e-08	4.66271320055908e-07	6.82255844300996
C9orf40	-0.867802181154973	-5.42041009241949	8.03151521384365e-08	4.71199610110892e-07	6.81175477481374
GATA4	0.865620141691681	5.42010308854022	8.04479615956406e-08	4.71672506824538e-07	6.81015583775005
DOLK	0.862619019327116	5.41810661146118	8.13168482627729e-08	4.76457667998803e-07	6.79975983117847
TLR6	-0.604507335919793	-5.41666707983192	8.19489894361823e-08	4.79850369122428e-07	6.79226613351535
ALOX12	0.862762063079035	5.41514985287945	8.26204095082827e-08	4.83468523256045e-07	6.78436997321865
TBC1D13	1.02959108060292	5.4146428477943	8.28459625139722e-08	4.84474609264556e-07	6.78173180366205
CCL7	-0.944677401949852	-5.41385909106469	8.31958110138422e-08	4.86205790756833e-07	6.77765402332074
CACNA2D1	-1.28454966445086	-5.41235438595827	8.38714940828462e-08	4.89837717542673e-07	6.76982677525864
CLPTM1	1.04187551572345	5.41199123098795	8.40353635171578e-08	4.90477719236124e-07	6.76793799936256
PNMA3	0.835252007694259	5.41129152085343	8.4351975852664e-08	4.9200781267193e-07	6.76429912396975
PRR13	1.20683427814564	5.41007063908947	8.49071870989051e-08	4.94926732541037e-07	6.75795091250962
PALB2	-0.867030257967256	-5.4088068062583	8.54856653146062e-08	4.97977424962906e-07	6.75138076346072
VASH1	0.527388371640439	5.40727469997149	8.61920656457691e-08	5.01768887312837e-07	6.74341787343083
NDRG2	1.25335427967459	5.40631392720939	8.66379298945001e-08	5.04039727364332e-07	6.73842546668138
CREB3	1.1943850709207	5.40201384402314	8.86610317518052e-08	5.15477748955959e-07	6.71609124861643
RGS12	0.544107401855011	5.40178947863613	8.87678396790719e-08	5.15766836977758e-07	6.71492636741852
KIAA0922	-1.03999892604156	-5.39990553285793	8.96696199614727e-08	5.20671604339271e-07	6.70514688643988
CBX6	1.51344617211302	5.39943237214689	8.98974983769701e-08	5.21659536182354e-07	6.70269122525775
ART4	-0.532950273974173	-5.39900980085147	9.01014873109943e-08	5.22507662294502e-07	6.70049828675508
FASTKD3	-1.09035748074892	-5.39561540526439	9.17564435228899e-08	5.31763609512065e-07	6.68288879036879
KLK3	0.465628407654528	5.39351407786182	9.27956946601928e-08	5.37441731573617e-07	6.67199262503847
ANKRA2	-1.18294517834979	-5.39317724193307	9.29633415659526e-08	5.38067771331442e-07	6.67024637030656
MIS12	-0.988846222900627	-5.39270393375438	9.31994087494605e-08	5.39088769559139e-07	6.6677927744584
IL9	-0.525075157338994	-5.38937503782676	9.48762336931641e-08	5.48436833920498e-07	6.65054164170298
TEX264	0.972753583032825	5.38834025913728	9.54034063972003e-08	5.51131570843162e-07	6.64518117904679
INTS7	-1.08128882494628	-5.38790742900738	9.56247554674731e-08	5.52057294344166e-07	6.64293927211546
INPP5F	-1.14030709872366	-5.37848571152072	1.00568326245527e-07	5.79792931519363e-07	6.59417939348692
RAD17	-1.04655882836675	-5.37840008742366	1.00614370271603e-07	5.79792931519363e-07	6.59373662817291
EIF4G2	1.61956386917151	5.37838681908782	1.00621507097107e-07	5.79792931519363e-07	6.5936680177102
ASB1	-0.916939759886599	-5.37742730083863	1.01138920259372e-07	5.82402896458525e-07	6.588706771379
BEGAIN	0.947647649201476	5.37672520825534	1.01519152441246e-07	5.84220090641184e-07	6.58507707870218
CIZ1	1.20998051204222	5.37604225304249	1.0189035043858e-07	5.85983014775664e-07	6.581546743551
PSMC2	-0.953906932212536	-5.37373846440675	1.03152234259583e-07	5.9286287311408e-07	6.56964104979692
ST14	1.33494278262317	5.37295213296489	1.03586401117408e-07	5.94979741955361e-07	6.56557846742744
AMBP	0.650016004705224	5.3667269753525	1.07086690802496e-07	6.14693933545461e-07	6.53343560231813
SLC11A1	0.757983600848719	5.365758956202	1.07641193867177e-07	6.17353432086604e-07	6.52844044826178
POLG2	-0.873466476569773	-5.36567979180567	1.07686663969949e-07	6.17353432086604e-07	6.52803198253681
SACM1L	-1.00792698198838	-5.36474532436782	1.08224808933755e-07	6.20045116497448e-07	6.52321081838847
IRF7	1.62002680928731	5.35993862236395	1.11034381183899e-07	6.35738678071309e-07	6.49842405601046
APEX1	1.15311389618465	5.35800374363383	1.12185193811061e-07	6.41920979153222e-07	6.48845225594903
DUSP21	-0.588195618784763	-5.35667198008513	1.12984001150654e-07	6.4606914477277e-07	6.48159067206439
TPP1	0.932290650411159	5.3565571057629	1.13053161913199e-07	6.4606914477277e-07	6.48099888437501
MTMR6	-1.09744550256164	-5.35580255357016	1.13508465953094e-07	6.4826105555386e-07	6.47711201793059
SCARF1	1.01080878397547	5.35551358206981	1.13683304554066e-07	6.48849435657602e-07	6.47562359560505
CCR10	0.700222192688202	5.35475814798732	1.14141605035459e-07	6.51053915085461e-07	6.47173288857319
PPP1R3A	-0.60142075875016	-5.35442452273046	1.14344575856953e-07	6.51800153228749e-07	6.4700147824413
AKAP6	-0.767700959768879	-5.35387198962153	1.14681495747998e-07	6.53308520859495e-07	6.46716956082624
VPS28	1.35276521651917	5.35288544898521	1.15285456993668e-07	6.56335289185755e-07	6.46209013090179
LIPE	0.527151569138034	5.3525998789459	1.15460858086092e-07	6.56919932498642e-07	6.46061997004294
CCDC86	0.95478968357268	5.35222176109408	1.15693501500396e-07	6.57829317845235e-07	6.45867346978216
UTP18	-0.965181782831772	-5.34852322486102	1.17993185559254e-07	6.70483290269094e-07	6.43964061262257
ICOS	-0.891224332953156	-5.34556730132354	1.19862932795298e-07	6.80679822630749e-07	6.42443803832595
CD84	-0.6418225759777	-5.34490702534092	1.20284493455659e-07	6.82644722595401e-07	6.42104324441266
SLC3A2	1.22754563689553	5.34228181127031	1.21974855236806e-07	6.91803400542712e-07	6.40754960794721
TMEM62	-1.16617107046002	-5.34085960632725	1.22900200058209e-07	6.96614371095305e-07	6.40024201910839
CST5	0.689428145513824	5.33711587054949	1.2536868298546e-07	7.10160533400397e-07	6.38101453139045
F12	1.37893526575397	5.33696125068948	1.25471660454911e-07	7.1029852895371e-07	6.38022068635354
RIOK2	-1.08538173351759	-5.33640400443387	1.25843469509461e-07	7.11957261752025e-07	6.37735986468729
LSR	1.35490884018983	5.33489895587174	1.26853022676839e-07	7.17219687037073e-07	6.36963454609851
ZNF287	-0.660789443783135	-5.33454479563917	1.27091724162637e-07	7.18119904821405e-07	6.36781695754475
CWF19L1	-0.816817098367743	-5.33420034506089	1.27324299062733e-07	7.18984401269871e-07	6.36604930721505
PGGT1B	-1.40538712435698	-5.33382137809643	1.27580656285191e-07	7.19982029691878e-07	6.36410464797554
TRHR	-0.582709634360602	-5.33070314080984	1.29709111298229e-07	7.31536716965982e-07	6.34810835321697
MYF6	0.476607496140653	5.32473790282497	1.33877195713584e-07	7.5457296523533e-07	6.31753133479488
PCOLCE2	-1.09239086445726	-5.32268217749954	1.35343445246797e-07	7.62361613344643e-07	6.30700130977815
TTC27	-0.951068209264003	-5.32253221204453	1.3545101539486e-07	7.6249216454365e-07	6.30623329042209
EEF1A2	1.17172286755159	5.32206306650217	1.35788068659822e-07	7.63913574309771e-07	6.30383078087412
PGAP1	-1.37559801202717	-5.313254987794	1.42269150238683e-07	7.99876647421596e-07	6.25876076019804
PDE3B	-0.838108254130532	-5.30928206556968	1.45289651732451e-07	8.16350748384761e-07	6.23845437722745
MOAP1	1.10292906957548	5.30646486887005	1.47469050153957e-07	8.28081335078308e-07	6.22406366666193
BOLA1	0.995527502718903	5.30632848500813	1.47575357507112e-07	8.28163574581839e-07	6.22336717485772
CARHSP1	1.17625371221709	5.3054623284536	1.48252237569188e-07	8.3144566507611e-07	6.21894423143952
AP4S1	-0.656808707094499	-5.30495548527511	1.48649717412029e-07	8.33157690333547e-07	6.21635639698112
CHUK	-1.12314859091318	-5.30266166389641	1.50461543063408e-07	8.42789858386788e-07	6.20464749476718
NPVF	-0.724902819989265	-5.30086270718845	1.51897443912978e-07	8.5030570368882e-07	6.19546793419903
SLC2A6	0.996909423745135	5.30042037625417	1.52252534755411e-07	8.51765728492343e-07	6.19321128859089
PACS2	0.891640915340384	5.30028579992022	1.52360728354945e-07	8.51843552405276e-07	6.19252475336484
VWA1	1.37833117061559	5.29991611947555	1.52658319143139e-07	8.52979538316797e-07	6.19063892808631
NMI	-1.27258314118102	-5.29952363162279	1.52974886203248e-07	8.5422008457747e-07	6.18863689045037
PPP4R1	-0.930643624751497	-5.29924342781281	1.53201277939968e-07	8.54955865464861e-07	6.18720768556109
PAX7	-0.434945822320452	-5.29782880825429	1.54349191233239e-07	8.60830211600196e-07	6.1799933604641
HOXA6	0.790214800022688	5.29770137188533	1.54453009563333e-07	8.60877817029435e-07	6.17934354382393
CDC23	-1.04387319931516	-5.29737618960873	1.54718231873131e-07	8.61824429700208e-07	6.17768545763553
NSUN3	-1.02075348094571	-5.29723968265506	1.54829699938831e-07	8.6191394882769e-07	6.17698944446375
ITM2C	2.15137477046078	5.29704297804971	1.54990460727791e-07	8.62277594012066e-07	6.17598652850005
PPIH	-1.12751137788404	-5.29583515002521	1.55981133939637e-07	8.67255104704383e-07	6.16982906681351
HP1BP3	1.78278990897626	5.29541323192593	1.56328639461238e-07	8.68353948143929e-07	6.1676784511742
MAP1LC3C	0.715926844820784	5.29536187767709	1.56370987673511e-07	8.68353948143929e-07	6.16741669735564
BCL7A	0.790712606041224	5.29513150324554	1.5656109797274e-07	8.68875626648468e-07	6.16624250240905
CDH8	-0.538864859616218	-5.29132220005881	1.59737281915932e-07	8.8595846661169e-07	6.14683374213348
CIC	0.909879201673978	5.29018997997736	1.60693298743329e-07	8.90428164168277e-07	6.14106747125783
SEMA3G	1.1243539851119	5.29013452029125	1.60740269591418e-07	8.90428164168277e-07	6.14078505065448
ABI1	-1.36488717740384	-5.28843752167849	1.62183968603526e-07	8.9787509579219e-07	6.13214465308942
SRR	1.0043134350522	5.28752168567494	1.62968315398559e-07	9.0166486811144e-07	6.1274826727684
GH1	-0.581260808842278	-5.28632578252056	1.63998053887761e-07	9.06806864673148e-07	6.12139616355377
KIF3B	1.03567191968243	5.28510665807876	1.6505427495599e-07	9.12088913900531e-07	6.11519278501883
ZCCHC10	-1.16014203459939	-5.28400973465899	1.66010254488522e-07	9.16810910332391e-07	6.10961234718113
TAL1	0.847448077167112	5.28220467349782	1.67595071441527e-07	9.24997843906043e-07	6.10043170114281
SNAPC4	0.924442604414499	5.28207082731562	1.67713168369046e-07	9.25084539813387e-07	6.09975106757206
DUS1L	1.26507304449445	5.28055258141384	1.69058423920517e-07	9.31783029908123e-07	6.0920316154678
CCNH	-1.111126644094	-5.28046782357701	1.69133831660135e-07	9.31783029908123e-07	6.09160072878938
SNX16	-1.07726338715567	-5.27510451569973	1.73972330420831e-07	9.57854969745402e-07	6.06434812532106
KLRD1	-0.916300436776078	-5.27454384647278	1.74485810848403e-07	9.60097016452692e-07	6.06150067760165
PEX1	-1.1824137577938	-5.27436481254029	1.74650085403926e-07	9.60416020465288e-07	6.06059148450213
TUBGCP3	-0.802140074843704	-5.27305332120621	1.75858035739704e-07	9.66470409311574e-07	6.05393217415729
EAF2	-1.26434420665624	-5.27175020580231	1.77066285547987e-07	9.72519082021922e-07	6.04731691615535
ETV3	1.0900557061424	5.2699506431722	1.78748070211516e-07	9.81159668506104e-07	6.03818394127184
KIF14	-1.37573694601415	-5.26805509702954	1.80536287556923e-07	9.90373623604612e-07	6.02856696936857
NPTN	0.922480239425218	5.26502927049396	1.8342675150183e-07	1.00561935668631e-06	6.01322222287396
WDR74	1.03157916139806	5.26446918172275	1.83966678616783e-07	1.00796782371294e-06	6.01038276588335
CCT6B	-1.29452612338614	-5.26281697846475	1.85568390922501e-07	1.01568433467633e-06	6.00200829854768
NPHP1	-0.844147707577477	-5.26278464440331	1.85599871228624e-07	1.01568433467633e-06	6.00184443231746
RNGTT	-0.911701003457048	-5.26217157175492	1.86197735951457e-07	1.01833931254323e-06	5.99873760995029
CYB561	1.18894641852706	5.26082917889048	1.87513350432891e-07	1.02491416888153e-06	5.99193603943299
TCIRG1	1.30372154347403	5.25913233878875	1.89189229703283e-07	1.03344902682537e-06	5.98334087820218
MEGF8	0.986626018329008	5.25826525668694	1.90051192285955e-07	1.03753022495686e-06	5.9789497607641
CACNA1D	-0.586353310869141	-5.25626498257022	1.92054189576153e-07	1.0478318857612e-06	5.96882244377554
KRT8	1.77798700001104	5.25356449128838	1.9479081813621e-07	1.06212132882357e-06	5.95515562757143
MICALL2	1.07673614815808	5.24921940315556	1.99273499031783e-07	1.08479882548103e-06	5.93317942082454
OSBPL9	-0.76461624120369	-5.24920452260073	1.99289021119042e-07	1.08479882548103e-06	5.93310418826861
IFNG	-0.76716260641762	-5.24912859563845	1.99368239685844e-07	1.08479882548103e-06	5.93272032263912
RHOD	0.994392764412527	5.2490693370574	1.99430088447592e-07	1.08479882548103e-06	5.93242073129731
CRYGA	-0.513801665549583	-5.24850660216274	2.0001834718436e-07	1.0873440233518e-06	5.92957589054798
FKBP10	1.60132333991575	5.24818669160271	2.00353516688653e-07	1.08851113847383e-06	5.92795874623595
HRG	-0.646739222664189	-5.24700335931228	2.01598024358176e-07	1.09461427288228e-06	5.92197781027393
PCTP	1.37458544792379	5.24211743869128	2.06816269427195e-07	1.12227326983466e-06	5.89729608443775
FKBP15	-0.618547966502611	-5.24148782485999	2.07498147387372e-07	1.12529757601735e-06	5.89411707940845
MLYCD	0.959162498325139	5.23949486797227	2.09670921703674e-07	1.13639878679826e-06	5.88405670991495
MUC5B	0.826029801007324	5.23731997302176	2.12067188940167e-07	1.14869727342591e-06	5.87308197959064
PCDH12	-0.775912320930674	-5.23600785821583	2.13525660326467e-07	1.1559043385558e-06	5.86646296849999
CA7	0.584717890888836	5.2353476229829	2.14263208323703e-07	1.15920244742794e-06	5.8631329704237
ACAN	0.682344121741444	5.23305243502896	2.16846402312171e-07	1.1724759095694e-06	5.85155987190223
HSD17B3	-0.725957543811931	-5.23040108934014	2.19867990204946e-07	1.18810244707038e-06	5.83819677720398
MSI1	1.58299499503043	5.22951133905177	2.20891093497616e-07	1.1929175312319e-06	5.83371374101139
UNC93B1	0.941147704193155	5.22829363726404	2.22298774627527e-07	1.1998025261408e-06	5.82757945897794
LOR	0.837370963152147	5.22781389197698	2.22855748909257e-07	1.20209056202695e-06	5.82516306354145
CDK2AP2	1.11354756019378	5.22457482879987	2.26651746690116e-07	1.22183683254487e-06	5.80885384499696
BGN	1.61297735841258	5.2219724811743	2.29746830101741e-07	1.23778330946287e-06	5.79575739971559
PMS1	-1.18727936617011	-5.219685728729	2.32500306758318e-07	1.25187143716413e-06	5.78425420863828
PKN1	1.20140303622903	5.21901213884257	2.33317448755988e-07	1.25552301936293e-06	5.78086670096913
ATF4	1.42416056381539	5.21826645403411	2.34225292800108e-07	1.2596580478863e-06	5.77711709925229
PKNOX1	-0.558080292270998	-5.21766988293274	2.34954057793717e-07	1.2628256467378e-06	5.77411765951433
BTNL2	0.441421286066373	5.21726074279521	2.35455127533307e-07	1.26476639551928e-06	5.77206076929646
ZPBP	-0.490423440012906	-5.21634179046638	2.36584333047392e-07	1.27007691567629e-06	5.76744142185803
TCF20	1.19601775783992	5.21417179133299	2.39271666271599e-07	1.28374079855338e-06	5.75653637154536
ZNF692	1.31459665014577	5.21064282874192	2.43705162839009e-07	1.30675142210709e-06	5.73881103336504
CAB39L	-0.846083488963819	-5.20982950093159	2.44738179930598e-07	1.31151213266486e-06	5.73472741739688
ZZEF1	-0.595444775794973	-5.20777903410073	2.47361349798255e-07	1.32478351833268e-06	5.7244349134805
GPX5	-0.561038491380705	-5.20656508188791	2.48927167450498e-07	1.33237971440477e-06	5.71834314571493
LIMD2	1.53703434463181	5.20477045966203	2.51259551439409e-07	1.34406752353763e-06	5.7093399203503
OSTM1	-1.13173566932986	-5.19896802292046	2.58946361353477e-07	1.38436708569743e-06	5.68025012169146
BTD	-0.769458533408058	-5.19877822878408	2.59201597795563e-07	1.38491214434235e-06	5.67929912191003
DNASE2	1.10828391628757	5.19717625993569	2.61365659524272e-07	1.39558273066676e-06	5.67127343731468
RNF13	-0.854398368598953	-5.19707160376849	2.61507643942315e-07	1.39558273066676e-06	5.67074920168069
CGRRF1	-1.21883070566311	-5.19669105950134	2.62024548375036e-07	1.39751581733675e-06	5.66884309132185
ANKMY1	0.812740985245441	5.19543592696928	2.63736450648376e-07	1.40581641982777e-06	5.66255717094123
FURIN	1.17010217224582	5.19374539197718	2.66059324668567e-07	1.417362027347e-06	5.65409291190146
CHAD	0.452127016579843	5.19333390997406	2.66627709375439e-07	1.41955294885509e-06	5.65203306998261
DLG4	1.06289095460329	5.19173645517475	2.6884544887407e-07	1.43051745028105e-06	5.64403779341265
COMMD8	-1.2966562828013	-5.18847889806742	2.7342335582835e-07	1.45402002348979e-06	5.62774077889205
E2F1	0.771610336942152	5.18761680503692	2.74647439744625e-07	1.45967036358393e-06	5.62342946359903
GTF2A2	-1.30561986599644	-5.18551351639234	2.77656188642279e-07	1.47479345348794e-06	5.61291374274922
ITGB3BP	-1.17886848495339	-5.18413504254233	2.79645368133606e-07	1.48448642837082e-06	5.60602399901838
LRRC59	1.52924249713423	5.18401272878444	2.7982253519703e-07	1.48455467146516e-06	5.60541274550934
GRIN2A	-0.851108238163179	-5.18332307774335	2.80823504392536e-07	1.48899082287944e-06	5.60196651908281
CDH1	1.57447746688066	5.18083749503966	2.84459942017464e-07	1.50738743467905e-06	5.58954945683931
GUCY1A2	-0.913444579000444	-5.17776002277656	2.89025488712834e-07	1.53068305423239e-06	5.57418320902485
ZNF10	-0.915678700178236	-5.17464196233052	2.93723529220537e-07	1.55465265759083e-06	5.55862296375094
RAB26	0.875232816642349	5.16999345816451	3.0086497684042e-07	1.59151935934028e-06	5.53544144894907
SPATA6	-1.29530112259015	-5.16940328716497	3.01783580693897e-07	1.59544450062572e-06	5.53249972637212
CTH	-0.934905612395863	-5.16592905038973	3.07246503034173e-07	1.62337552918933e-06	5.51518863970299
PRR7	0.884299392665818	5.16460338452587	3.0935610870042e-07	1.63356659386809e-06	5.50858609712009
CSTF3	-1.11580673254703	-5.16289027346082	3.12103041318803e-07	1.64710921630572e-06	5.50005620137261
ZNF451	-0.970901035334119	-5.15705953231489	3.21630458421802e-07	1.69639882769468e-06	5.47104360947035
PZP	-0.659045256885363	-5.15616524480253	3.23116385687219e-07	1.70324185804202e-06	5.46659651489283
ZBTB40	-0.650663550413334	-5.15459014271664	3.25749702569129e-07	1.71612161091083e-06	5.45876562578186
S100G	-0.632416624103762	-5.15227640323713	3.29655582390075e-07	1.73568658909926e-06	5.44726651446462
ZNF324	0.870547664011952	5.15130121193423	3.31315362954423e-07	1.74340961228492e-06	5.44242132709696
SH3PXD2A	0.65581831099553	5.15109425523698	3.31668642645742e-07	1.74425272776734e-06	5.44139318334568
HGF	-0.640996539166789	-5.14737011803623	3.38088451596047e-07	1.77698031423519e-06	5.42289855199396
ARNTL	-0.934763139603572	-5.1456047734188	3.41173452736667e-07	1.79215241016034e-06	5.41413593440031
EHHADH	-0.992178386826803	-5.14352741220008	3.44838592354293e-07	1.81035251709531e-06	5.40382814949353
RECQL	-1.02707346974014	-5.14235716348083	3.4692003005696e-07	1.82022210892255e-06	5.39802312831461
BARD1	-1.01327386788484	-5.14175197728748	3.48001193066656e-07	1.82483504315568e-06	5.3950215836025
ADAMTS12	-0.808843622692593	-5.13922710702503	3.52547129258231e-07	1.84760052949427e-06	5.38250252327444
ENTPD1	-1.02695003588759	-5.13869051299316	3.53520620411102e-07	1.8516282929938e-06	5.37984266791341
SLC35A1	-1.09978373852446	-5.13758994500118	3.55525416529993e-07	1.86104990634327e-06	5.37438804648748
SEC14L4	0.549477599530644	5.1346486673152	3.60937360046807e-07	1.88828549393335e-06	5.35981586383636
TOB2	0.800103703200126	5.1342276009994	3.61718610802874e-07	1.89127757442359e-06	5.35773038097644
PSMA3	-1.17365244513515	-5.1340581049755	3.62033556894036e-07	1.89182948903274e-06	5.3568909357383
DCHS2	-0.675330044110725	-5.13243961507622	3.65054312892601e-07	1.90651197513564e-06	5.34887651038593
CCDC33	0.700128157243342	5.13071248947543	3.68304708184399e-07	1.92237610539921e-06	5.34032674028912
PTPN14	-1.30132602935707	-5.13022247621284	3.69231982660256e-07	1.92610332756086e-06	5.33790152148777
HRH4	-0.45547372101516	-5.12978525745943	3.70061257250363e-07	1.92931532559551e-06	5.33573778033347
MRE11A	-1.00511058325218	-5.12812323171069	3.73230095928683e-07	1.94471390814051e-06	5.32751418999285
PMPCB	-1.0160396462636	-5.12765904654472	3.74119794439748e-07	1.94822613415742e-06	5.32521787695803
DNM3	-0.969876807444987	-5.12625991648557	3.76813916117253e-07	1.96112542172775e-06	5.31829758544133
ZFPL1	0.630415286078321	5.12565384701484	3.77986759547195e-07	1.96609693293547e-06	5.31530042795623
AK1	1.11213665636371	5.12146480978805	3.86190293328386e-07	2.00761179529457e-06	5.29459367348192
ONECUT2	-0.908724984458482	-5.11876735979831	3.91563640155477e-07	2.03437463416028e-06	5.28126830825122
BMP8A	0.600078314130045	5.11614076941623	3.96865259863596e-07	2.06073426601586e-06	5.26829927615727
SLC6A9	1.54658826669428	5.10923808981122	4.11130896455978e-07	2.13358279694415e-06	5.23424623989998
POLR2H	1.07587875390362	5.10759887590735	4.14590777619913e-07	2.15030291377492e-06	5.22616579251978
CDC14B	-0.69179022766631	-5.10615895840406	4.1765321460467e-07	2.16494365688651e-06	5.219069764177
MATN4	0.663495804794433	5.10536072169804	4.19360325935001e-07	2.17254618395799e-06	5.21513679370704
ELAVL1	1.05583727962438	5.10486591680121	4.20421901694045e-07	2.17679764000326e-06	5.21269914172321
CCDC15	-1.21887043564925	-5.10380593526015	4.2270478258032e-07	2.18736409542565e-06	5.2074778933966
ATP7A	-1.14815968401919	-5.10319377859236	4.24028637482455e-07	2.1929586374665e-06	5.20446299765962
JUP	1.26519664782363	5.10277402522481	4.24938714975909e-07	2.19640806053051e-06	5.20239589064586
USP33	-0.917597734190071	-5.10233627151469	4.258898308066e-07	2.20006553535599e-06	5.20024030848301
PFKFB1	-0.387264615029881	-5.10214765432278	4.26300277069955e-07	2.20092743047259e-06	5.19931157486969
USP9Y	-0.260000723102936	-5.10106515410336	4.28663290200345e-07	2.21186340774421e-06	5.19398206299
PPP2R3C	-1.21967549707622	-5.09831369064382	4.34726653998232e-07	2.24186947424317e-06	5.18044043164655
TM9SF1	1.14283275684037	5.09812031112723	4.35155905956154e-07	2.24280297222696e-06	5.17948894925164
RFC4	-1.12930025984627	-5.09732000003752	4.36936747848099e-07	2.25069755804309e-06	5.17555154823122
VPS54	-1.03144968304178	-5.09390069669398	4.44625004733477e-07	2.28899539473901e-06	5.15873562247782
TXK	-0.927899898063441	-5.09287588039649	4.46954647680883e-07	2.29967838371115e-06	5.15369768810388
USP12	-1.13549515239449	-5.09256395023426	4.47666075701044e-07	2.30202788500793e-06	5.15216444614257
THOC6	1.05248667885388	5.0918165364239	4.49375179938691e-07	2.30950213353019e-06	5.14849101154792
LRRC1	-1.00679472038318	-5.09153176850238	4.50028013939729e-07	2.31154241384051e-06	5.14709154925128
MR1	-0.768392154877647	-5.09014385904257	4.53222957684036e-07	2.32663035379276e-06	5.14027185774038
NRSN2	-0.748011443076364	-5.08981204334585	4.53990032789501e-07	2.32924471678202e-06	5.13864169075574
IFNA5	-0.737706548523327	-5.08779435700183	4.58681505190876e-07	2.35197922780906e-06	5.12873119652557
ATIC	-0.895908153556793	-5.08599969051457	4.62893765473003e-07	2.37223208794588e-06	5.11991921390928
DOK4	0.629766670716865	5.08579141965089	4.63385012187658e-07	2.37269005446921e-06	5.11889677203239
CES2	1.06130104107582	5.08573916220612	4.63508350430343e-07	2.37269005446921e-06	5.11864023627733
PRSS21	2.53552672581404	5.08556079784019	4.63929565775442e-07	2.37350148741853e-06	5.11776465061356
NAGPA	0.771475785693767	5.08465240756723	4.66080516035724e-07	2.38315645862069e-06	5.11330583275073
FOXO1	1.44899650239987	5.08043621651207	4.76190737051681e-07	2.43347472243322e-06	5.09262046099893
AUP1	1.21374238896616	5.0797006584382	4.77976148395557e-07	2.44121792015481e-06	5.08901332442823
TTC30A	-1.10702268686262	-5.07820576033157	4.81624652660276e-07	2.4584625631557e-06	5.08168392746557
CYP26B1	0.9558986229334	5.0766516092321	4.85446303021561e-07	2.4765710603048e-06	5.07406615076109
TGDS	-1.13738135135281	-5.0762738003282	4.86379751879441e-07	2.47993287710539e-06	5.07221462361942
TBX19	-0.707991643726112	-5.07615938655121	4.866627749235e-07	2.4799764080281e-06	5.0716539416769
CCND1	1.92504937043098	5.07555829475487	4.88152299959265e-07	2.48616461675984e-06	5.0687084996056
NDST4	-0.612706342107755	-5.07377288302293	4.92602632008967e-07	2.50741677757804e-06	5.05996162727996
POU2F1	-0.793625652989515	-5.0677815045975	5.07825154876813e-07	2.5834461004009e-06	5.03063038321697
KARS	0.871198117689744	5.06699724563102	5.09851084556076e-07	2.59229293695225e-06	5.02679337847113
NT5DC3	-0.769193281536343	-5.06613807676975	5.12079488578365e-07	2.60215870602111e-06	5.02259051157665
CD6	0.558894329116311	5.06403963142267	5.17561806362673e-07	2.62853902219604e-06	5.01232817069854
ITGA3	1.22685124062218	5.05881661290068	5.31454635860577e-07	2.69758013202265e-06	4.98680249559186
NOS3	1.12960602910331	5.05843400434806	5.32486388511238e-07	2.70129956215555e-06	4.98493359683012
BBS7	-1.01064167093499	-5.05812064171238	5.33332852043157e-07	2.70407537497751e-06	4.98340303660868
GLI1	0.756004450881213	5.05681894810378	5.36862958912736e-07	2.72044690621232e-06	4.97704610924286
NET1	1.25217326044762	5.05310623386028	5.47056054506771e-07	2.77054453613715e-06	4.95892315724789
RRAGB	-1.2045798931067	-5.05260496867446	5.48446500534017e-07	2.77603032623241e-06	4.95647727295692
PUS7	-1.01242389292468	-5.05204595836912	5.50001151063153e-07	2.77997994502048e-06	4.95374989308362
HLTF	-1.08565894347315	-5.05203159699315	5.50041147190453e-07	2.77997994502048e-06	4.95367982844951
PIP5K1B	-0.815677731217025	-5.05199256045071	5.50149877332221e-07	2.77997994502048e-06	4.953489382383
CRIP1	2.32971255230381	5.04845317807196	5.60095035221897e-07	2.82865212030735e-06	4.9362276452131
UBAP2L	-1.02618760318036	-5.04796616590978	5.61476989006351e-07	2.83311578968315e-06	4.93385334776428
ST3GAL1	1.42005609800279	5.04792075386491	5.61606018740732e-07	2.83311578968315e-06	4.9336319643966
TAGLN2	1.14070654495901	5.04780035758194	5.61948240655739e-07	2.83326024236864e-06	4.93304504244932
ROR1	-1.1861072345033	-5.04718330021754	5.63705367552831e-07	2.84053429773554e-06	4.93003714389848
NR5A1	1.03822558769922	5.04465799737577	5.70951864137137e-07	2.87431032989671e-06	4.91773091909827
KLRB1	-1.0343950197386	-5.04452362284907	5.71339970276526e-07	2.87431032989671e-06	4.91707625063824
TMCC1	-0.700712047804548	-5.04451578043223	5.71362628942389e-07	2.87431032989671e-06	4.91703804313349
MEF2C	-0.96283900421607	-5.04328065888457	5.74942052712528e-07	2.88922823544885e-06	4.91102134145892
TBC1D19	-1.04711898334092	-5.04327186636372	5.74967611216051e-07	2.88922823544885e-06	4.91097851499977
POLQ	-1.00843697290575	-5.04269179147235	5.76656226401569e-07	2.89610283798675e-06	4.90815325026834
NOTCH1	1.03949354486527	5.04145705011937	5.80266560803878e-07	2.91261576492391e-06	4.9021404319444
EIF2AK2	1.72214174215515	5.04051693823492	5.83030041073368e-07	2.92228833133572e-06	4.89756329254887
OCRL	-0.892617520025196	-5.04043742606077	5.83264351102091e-07	2.92228833133572e-06	4.89717620678517
SQSTM1	1.16080514972884	5.0403767393577	5.83443246592268e-07	2.92228833133572e-06	4.89688077210601
EFNB3	0.933213022062375	5.04036178308313	5.83487343633607e-07	2.92228833133572e-06	4.89680796256144
NR4A1	0.838600208904923	5.03531839990838	5.98542271476974e-07	2.99602738104956e-06	4.87226747184382
RBM15B	1.11363046338749	5.03392436024533	6.02769346865801e-07	3.01551553097038e-06	4.8654882924072
NOD1	-0.730884899858137	-5.0318630047315	6.09072772750505e-07	3.04536386375252e-06	4.85546718663066
C2orf49	-0.89776181566797	-5.03019815162315	6.14210160775885e-07	3.06935221383303e-06	4.84737644295639
HOXD9	1.11646252759254	5.02369321252219	6.34687192767807e-07	3.16992746636658e-06	4.8157881501218
FBXO17	1.43383676763434	5.02300979685755	6.36876410609018e-07	3.1791040717417e-06	4.81247166844418
ABHD10	-1.01364713642544	-5.02153549941209	6.41623959135822e-07	3.20103394301057e-06	4.80531862907302
MED6	-0.854961993044013	-5.01756428539073	6.54582739818093e-07	3.26388248027399e-06	4.78606073900935
DFFB	0.813442493351713	5.01503484850666	6.62968111048718e-07	3.3038703162301e-06	4.77380198459642
DSG1	-0.646493531637932	-5.01389529478237	6.66779663971305e-07	3.32103322159909e-06	4.76828109797766
BET1L	1.29596869475981	5.00885794239931	6.83883480264148e-07	3.40434558908352e-06	4.7438902864961
ATP6V1D	-1.01676498210963	-5.00848184211437	6.85177346890269e-07	3.40890822089955e-06	4.74207013202016
ADH5	-0.874886140172968	-5.00768252494242	6.87935025466656e-07	3.42074460929622e-06	4.73820222445449
OR1A2	-0.464002868882148	-5.00732199101141	6.89182387017603e-07	3.42506208289551e-06	4.73645778431735
TUBG1	1.09011027744324	5.00562858430347	6.95070445698744e-07	3.45242522093906e-06	4.72826582237126
KDELC1	-1.16240244691942	-5.00463207723238	6.98558018415124e-07	3.46784159141794e-06	4.72344636720057
DGKE	-0.841144251615211	-5.00385033969111	7.01305760794752e-07	3.47957031783667e-06	4.71966624018202
MPHOSPH6	-1.07931174652207	-5.00372034148425	7.01763704409688e-07	3.47969746596937e-06	4.71903768154897
RRH	-0.441820356911561	-5.00362445780409	7.02101658047832e-07	3.47969746596937e-06	4.71857408097663
MAD1L1	0.897884079057993	5.00096702597835	7.11530871971022e-07	3.52449639707137e-06	4.70572862081569
MKNK2	1.21851831880971	5.00022305622953	7.14192486385493e-07	3.53574198054407e-06	4.70213357250634
POU1F1	-0.613618077018241	-4.99927521746118	7.17597385702288e-07	3.55053192548682e-06	4.69755410246203
ARHGEF15	0.825474494342102	4.99917289522997	7.1796589129656e-07	3.55053192548682e-06	4.69705978254949
PPP1R13L	1.00938093941884	4.99693408500278	7.26074672806946e-07	3.58866776193149e-06	4.68624643192575
LASP1	1.2795801406488	4.99604301536798	7.29326587339444e-07	3.60276966463197e-06	4.68194386664263
ABCG2	-0.894631751730473	-4.9957618390942	7.3035564132074e-07	3.60588154061906e-06	4.68058634472241
STX3	-0.810055746451285	-4.99535148671232	7.3185997220807e-07	3.61133525335877e-06	4.67860528746002
SLC17A1	-0.511794345230821	-4.99523213256327	7.32298079654131e-07	3.61152464501915e-06	4.67802911027429
ACOT11	0.592903526818976	4.99318930227485	7.39835963361776e-07	3.64670918110946e-06	4.66816942807758
CSAD	1.31754818082908	4.99169106137948	7.45411908377252e-07	3.67219007207659e-06	4.66094059395712
SORBS2	-1.00889916472821	-4.99100563880362	7.47976322733106e-07	3.68281530021451e-06	4.65763418797807
VGF	0.595461177315077	4.99086593438672	7.48500051374847e-07	3.68338669072535e-06	4.65696032075153
TBC1D8B	-1.0484841515322	-4.98994368848353	7.51966290014906e-07	3.69842973885938e-06	4.65251229065982
C7orf49	-1.15697360387778	-4.98922980624083	7.546600327377e-07	3.70965908366981e-06	4.64906973501322
PRDX3	-1.00073455429521	-4.98780317225487	7.60071186612165e-07	3.73365683388633e-06	4.64219145558181
RAB8B	-1.16650429479308	-4.98772509483399	7.60368408893286e-07	3.73365683388633e-06	4.64181507133411
CHIA	-0.600018061971396	-4.98690805243969	7.63485433390427e-07	3.74692606772543e-06	4.63787672305772
MTRR	-0.902793122061122	-4.98675446692439	7.64072739111008e-07	3.74777263727902e-06	4.6371364699235
CXCR3	0.746654501118329	4.98584372886056	7.67564340178865e-07	3.76285611151169e-06	4.6327473228801
CEP76	-1.05550959045809	-4.98438966472241	7.73170897691778e-07	3.78828582464491e-06	4.62574126272572
GUCY2D	0.875523937134924	4.98246340100695	7.80659050079989e-07	3.82290217749198e-06	4.61646296552171
GRB7	1.15949167382007	4.98087309626128	7.86893901038602e-07	3.84948180679118e-06	4.60880542118679
RANBP17	-1.19358533290658	-4.98086166458395	7.86938892876957e-07	3.84948180679118e-06	4.60875038430748
PLCB2	0.60078583487243	4.98064516396949	7.87791446790401e-07	3.85156694899961e-06	4.60770808204594
KIF18A	-1.27852514218488	-4.97959387289008	7.91943997393496e-07	3.86840713169045e-06	4.60264743774425
ZNF467	0.593048652115278	4.97955644654758	7.92092218442427e-07	3.86840713169045e-06	4.60246729540112
TAF2	-0.903460313676718	-4.97909780103133	7.93910786595371e-07	3.87519392592608e-06	4.60025982274624
STOML1	0.820375446358857	4.974357476997	8.12944177977061e-07	3.96595607344641e-06	4.57745566554198
WDR45	1.07085134008533	4.97334020708487	8.17085743394826e-07	3.98400954752955e-06	4.57256455956592
FBXL4	-1.12871534565154	-4.97269147121037	8.19737537981733e-07	3.99478352516988e-06	4.56944588022273
RFC5	-0.980894462879154	-4.97102097585093	8.26604195538545e-07	4.02607488231308e-06	4.56141703087528
ODF2	0.964512316332986	4.96690981171243	8.43740576894286e-07	4.10732549150856e-06	4.5416684233692
TBC1D9B	0.824657909957422	4.96468923583759	8.53138573292248e-07	4.1508384543325e-06	4.53100790698729
KCNQ1	0.657921958279809	4.96417654803099	8.55322697455825e-07	4.15922528068535e-06	4.52854723494403
OR12D2	-0.90616650425436	-4.96389393511743	8.56528975161875e-07	4.16285061354897e-06	4.52719092111834
FLT1	-0.886153779695969	-4.96218677075115	8.63850654292203e-07	4.19617777501616e-06	4.51899944729872
AARS	0.933863296117212	4.9620569754004	8.6440978356622e-07	4.19663750377259e-06	4.51837675913209
TYR	-0.796709979425667	-4.96058567840417	8.7077226534725e-07	4.22525640032889e-06	4.51131933469261
MTHFD2L	-1.14618735722644	-4.9601540832246	8.72647212890465e-07	4.23208135720094e-06	4.50924945783601
WISP2	1.23324602992421	4.95757002077149	8.83954712258316e-07	4.28461954144522e-06	4.49686014169419
OSBP2	0.397053471997276	4.95738705868016	8.84760665910823e-07	4.28622660402375e-06	4.49598315701653
MLANA	-0.435946780294628	-4.95436359200624	8.98182242305627e-07	4.34891562659772e-06	4.4814952858679
FER	-1.27450228854654	-4.95122018581844	9.12344454170699e-07	4.41512166225617e-06	4.46644146146684
C17orf75	-1.04337460648621	-4.95070167323552	9.14701150251853e-07	4.42415679471386e-06	4.46395915557199
PJA2	-1.4863051276762	-4.9505803594753	9.15253381687549e-07	4.42445923143232e-06	4.46337841818307
GOSR1	-0.702398029196653	-4.94808373750414	9.26689919216244e-07	4.4773494225234e-06	4.4514298743405
SNCG	1.28824443525651	4.94711529845932	9.31163156510658e-07	4.49655751954773e-06	4.44679655630898
NUPL2	-0.93540273064308	-4.94411128633223	9.45171658963737e-07	4.56176599291526e-06	4.432429817034
EVL	1.02129763943022	4.94182529615119	9.5596783065576e-07	4.61140915642007e-06	4.42150250549556
NDST1	0.760819711651486	4.94113816805901	9.59236154218113e-07	4.62422584550163e-06	4.41821887459107
IFT88	-1.2159985742775	-4.94105165462484	9.5964841840792e-07	4.62422584550163e-06	4.41780547661887
CST2	0.811897951858252	4.94078368500117	9.60926464278857e-07	4.62791610061806e-06	4.41652504683804
HYAL1	0.890716000344055	4.93890418360529	9.69936754453292e-07	4.66882183083937e-06	4.40754611958226
TSC2	1.04667922109694	4.938757520987	9.70643269514281e-07	4.66973479236503e-06	4.40684560398548
LRMP	-0.948103254776468	-4.93809194163802	9.7385579540705e-07	4.68269670649425e-06	4.40366679256327
CIB2	1.15568174969748	4.9341998056144	9.92848156784582e-07	4.77148037050463e-06	4.38508595933357
NEDD4	-0.829468215572326	-4.93374495097152	9.95090876276244e-07	4.77971614415517e-06	4.38291540505677
DNM1L	-1.4084045857845	-4.93310199928446	9.98269369389508e-07	4.79243557515101e-06	4.37984757640915
SLC13A1	-0.400927233636544	-4.9317248788575	1.00511027843332e-06	4.82134986852077e-06	4.37327793929577
CD74	2.04756859596967	4.93167487819657	1.00535950772475e-06	4.82134986852077e-06	4.37303944041379
TAF10	-1.17973979497797	-4.93015954270549	1.01294106738319e-06	4.85513132297459e-06	4.36581249412598
WDR7	-0.992192453312809	-4.92875275282894	1.02002888744958e-06	4.8865116638955e-06	4.3591050865433
KIAA0895	-1.15052991078753	-4.92555853993789	1.03630031749903e-06	4.96183008405072e-06	4.34388211632741
CPB2	-0.625650728362695	-4.92425308130287	1.04302217923906e-06	4.99136937999201e-06	4.33766322712337
SMPD2	0.680506320718735	4.924138566833	1.04361382100483e-06	4.99155684106862e-06	4.33711778156884
EXPH5	-1.30787089946422	-4.92194645831318	1.05500199785171e-06	5.04306288021535e-06	4.32667880860924
RGS4	-1.21219668905172	-4.92185134395276	1.05549882750274e-06	5.04306288021535e-06	4.32622596600878
TUBB6	1.42561257309057	4.92159930647761	1.0568164360508e-06	5.04668948188107e-06	4.32502604694655
GJA8	-0.849703248552689	-4.92139282318534	1.05789707710231e-06	5.04918124227122e-06	4.32404304858839
MANBA	-0.939392948164774	-4.92057497465381	1.06218780868021e-06	5.06698355407906e-06	4.32014992309788
KLRG1	-0.752529085043165	-4.9196146551918	1.06724741872694e-06	5.08843294364006e-06	4.31557938088814
COL3A1	2.20351018471282	4.91887646105619	1.07115251428824e-06	5.10408863685554e-06	4.31206658971143
NSD1	-0.953625705786622	-4.91878055190187	1.07166089032816e-06	5.10408863685554e-06	4.31161022999634
SDC1	1.70275300768193	4.91451201997999	1.09452378814407e-06	5.21023310109675e-06	4.29130793308873
MTR	1.0279386211012	4.91366252827311	1.09912957297546e-06	5.22940268132348e-06	4.28726949067805
KATNA1	-0.918936561155797	-4.91286849042055	1.10345159190117e-06	5.24720270148795e-06	4.28349526481685
TSPAN5	-0.790561092470289	-4.91195891323547	1.10842264029807e-06	5.26806867706105e-06	4.2791725591496
SLC25A40	-1.11270555242177	-4.90922543614166	1.12349201923449e-06	5.33688243626899e-06	4.26618640410246
ARL8B	-0.842837240628531	-4.90490995417644	1.14768571820718e-06	5.44894401681656e-06	4.24569828103489
ZMYM1	-1.32071323797077	-4.90393976310345	1.15319361103083e-06	5.47221863217626e-06	4.24109454063529
CYP3A43	-0.394157622692118	-4.89863873408088	1.18374114350098e-06	5.61422636825791e-06	4.21595523111599
HIF1AN	-0.781788384567147	-4.89678475524457	1.19460780594888e-06	5.66279198675139e-06	4.20716904035216
YBX2	1.04110547189443	4.89517729763624	1.20410732353595e-06	5.7048294012309e-06	4.1995536623611
PKMYT1	1.02181576154277	4.89495374832769	1.20543417656534e-06	5.70812252896636e-06	4.19849477658618
EMCN	-1.02223231522274	-4.89463804762656	1.20731038533932e-06	5.71401222186527e-06	4.19699947464015
SOX13	0.907407620157016	4.894502875481	1.20811457361463e-06	5.7148246977006e-06	4.19635926559818
KLHDC2	-1.18056286811625	-4.89373975428222	1.21266435510271e-06	5.73334508024751e-06	4.19274524400326
TRIP4	-0.827480203535758	-4.8931618296828	1.21612096818395e-06	5.74444970925267e-06	4.1900086359018
IER5	1.08010388443972	4.89313449347696	1.21628470324298e-06	5.74444970925267e-06	4.18987920008232
KHDRBS1	0.934280033027578	4.89245343648693	1.22037088183615e-06	5.76073715642089e-06	4.18665464191115
SPINT1	1.47099501091243	4.89143593557887	1.22650030654668e-06	5.78664766039127e-06	4.18183792779283
LAPTM4A	-1.34002568990141	-4.8910855286502	1.22861801908214e-06	5.79361367557782e-06	4.18017936542754
S100A12	-0.988203413940647	-4.89046665173111	1.23236686460639e-06	5.80826010522625e-06	4.17725034060468
HNMT	-1.28848347250114	-4.89011245334475	1.2345173791569e-06	5.81521947464292e-06	4.17557414450074
GPR15	-0.915528167944398	-4.88997195798025	1.23537139800083e-06	5.81521947464292e-06	4.17490930066918
CD300C	0.584295689619581	4.88990569797981	1.23577436539174e-06	5.81521947464292e-06	4.17459575524092
CXCR6	-0.787964236209022	-4.8883030213859	1.24555990299388e-06	5.85821640996859e-06	4.16701302818595
GATA1	0.825245318498927	4.8835618972215	1.27494727248354e-06	5.9933135311596e-06	4.14459504580187
TRIOBP	1.14415778410458	4.88273738512217	1.28012567856876e-06	6.01452704413351e-06	4.14069849661022
INPPL1	0.962988292897654	4.88210002267745	1.28414256449895e-06	6.03026406977548e-06	4.13768681802741
RAPGEF5	-1.08826849791209	-4.88108645554228	1.2905554592567e-06	6.0572304282516e-06	4.13289824855637
NSUN5	1.1445032313503	4.88058051708323	1.29376809785338e-06	6.06915615997159e-06	4.13050830546732
UEVLD	-1.04808231650798	-4.87986116185468	1.29834917699397e-06	6.08748563266246e-06	4.1271106281378
LIG4	-1.10406001631071	-4.87840659949923	1.30766009876056e-06	6.12796109559214e-06	4.12024183677845
INVS	-0.759303794031043	-4.87671434242516	1.31857354313889e-06	6.17590044699837e-06	4.11225301155102
AQP6	0.927898049619578	4.87564248606799	1.32553134530251e-06	6.20527238591096e-06	4.10719432567818
ZBTB16	1.36519951428504	4.87451246421626	1.3329050321332e-06	6.2365597956103e-06	4.10186225416115
CAB39	-1.008830455534	-4.87440517353197	1.33360718299154e-06	6.2366153718057e-06	4.10135605731928
TLR1	-1.24753558857616	-4.87315466351433	1.34181732851219e-06	6.27176387124035e-06	4.09545692905643
SMCP	-0.572269425556797	-4.87071116652006	1.35800075816507e-06	6.34412453465428e-06	4.08393412892737
TTF1	-1.02385488920019	-4.86996083891479	1.3630078576875e-06	6.36422532000339e-06	4.08039689680168
PHKG2	-1.01473571019883	-4.86909270384085	1.36882331315046e-06	6.3880778069806e-06	4.07630492882771
SAP30L	-0.745213840883024	-4.86704163532275	1.38265812688885e-06	6.44931139723321e-06	4.06663990504325
CUBN	-0.651729666115141	-4.86577708590184	1.39125477320009e-06	6.48606133945447e-06	4.0606830125539
LSM1	0.974505964852031	4.86502049097118	1.39642285060986e-06	6.50679755299646e-06	4.05711962758636
ISCU	-0.827166021450201	-4.86384025573982	1.40452164472108e-06	6.54116137116233e-06	4.051562034257
COL19A1	0.565884476836979	4.86360097916446	1.40616907361489e-06	6.54545985580139e-06	4.05043546238204
CLDN17	-0.818549749352437	-4.86292827534712	1.41081064849018e-06	6.56368393877896e-06	4.04726848909099
RAB7A	1.33417064006887	4.86132221372075	1.421952053817e-06	6.61211364191281e-06	4.03970909101133
GYPA	-0.727029820864583	-4.86013868692983	1.43021649933287e-06	6.64712246474922e-06	4.03413997629159
CA5B	-0.9792380933792	-4.8553844036879	1.46388396259573e-06	6.80009851005268e-06	4.01178140336838
PFKFB3	1.36166568005124	4.85465126776767	1.46914314784629e-06	6.82102175785777e-06	4.00833541959365
CEND1	0.725911101076882	4.85387533632452	1.4747291560044e-06	6.8434401255777e-06	4.00468881461005
APOL2	1.0373689022867	4.8521991941884	1.48686580018083e-06	6.89621791818981e-06	3.99681340344797
TTLL7	-0.950693239134905	-4.85099928395626	1.49561317486289e-06	6.93322987936697e-06	3.99117715237992
ADAM7	-0.522270163678966	-4.85037316307471	1.50019727461583e-06	6.95091403905333e-06	3.98823663986704
RLN2	-1.28251709026933	-4.85009653170449	1.50222692021787e-06	6.95675049931751e-06	3.98693758249494
FCGRT	1.11214751896434	4.84963855869472	1.50559288655472e-06	6.96876625513417e-06	3.9847870999991
PRDM5	-0.776543577005599	-4.84727448266108	1.52308402662396e-06	7.04611581185225e-06	3.97368925052998
CYLD	-0.831187282045207	-4.8466389214158	1.52781965359367e-06	7.06440663777832e-06	3.97070655686725
ETV1	-0.889723818192098	-4.84645441313922	1.52919709673132e-06	7.066277330299e-06	3.96984072692235
LONRF3	-0.713909549108763	-4.8463752533654	1.52978842922688e-06	7.066277330299e-06	3.96946926850608
SEMA4F	-0.496317022274905	-4.84624370010573	1.53077163426398e-06	7.06720578210272e-06	3.96885196547738
BRCA2	-0.933191082252524	-4.84589470418552	1.53338291647711e-06	7.0756458888512e-06	3.96721440658323
FBXW4	0.855722333496732	4.84483628112604	1.54132859252176e-06	7.10867985371826e-06	3.96224875028279
STAU1	0.823840444852275	4.84291112234723	1.55588272320854e-06	7.17214306336183e-06	3.95321936143564
KLF4	1.3176427640598	4.84171615408343	1.56498313173391e-06	7.2087263954504e-06	3.94761641049366
DSPP	-0.692641860830466	-4.84164740214687	1.56550827633112e-06	7.2087263954504e-06	3.94729408684567
FBXL18	0.695419647158016	4.84155524037487	1.56621249742879e-06	7.2087263954504e-06	3.94686201967016
COL4A1	1.42741044876095	4.83996275852651	1.57842917386903e-06	7.2612564083028e-06	3.93939746342632
ECEL1	0.842951266872408	4.83916450032148	1.58458747358696e-06	7.28587675514411e-06	3.93565659719006
SLC30A3	1.00364634420043	4.83875332348701	1.58776859185302e-06	7.29679004445172e-06	3.93372993104763
AP4M1	0.760762227786057	4.83842406119693	1.59032040287572e-06	7.30480164716934e-06	3.932187205689
AGER	0.955746293301164	4.83823277662482	1.59180468834497e-06	7.30790414593334e-06	3.93129100632865
C3orf18	0.733508299696254	4.83672636258682	1.60354053214166e-06	7.35804403651594e-06	3.92423437412873
MYBL1	-1.22670427652426	-4.83621785383057	1.60752089297841e-06	7.3725640954619e-06	3.92185278621817
CALML5	1.31256952442816	4.83268042718298	1.63547469945524e-06	7.49696291708683e-06	3.90529184595158
DGAT1	1.19737600105166	4.83106174419274	1.64842160024989e-06	7.55247928917736e-06	3.89771755849578
ZNF345	-1.02172952556724	-4.83046186445708	1.65324471219881e-06	7.5707379496788e-06	3.89491115238966
FAM63B	-0.89950429179709	-4.82871396245385	1.66737569466215e-06	7.63158024380576e-06	3.88673584166255
LRRTM2	-0.807411126132613	-4.82801811532322	1.67303360933626e-06	7.65359932169778e-06	3.88348198954104
EIF1B	-1.2681873175839	-4.82393741189077	1.70658770827811e-06	7.80314774508739e-06	3.86440907039327
YIPF6	-1.16311751338128	-4.82377901772845	1.707903103561e-06	7.80521221076056e-06	3.86366905272312
KIAA1024	-0.727275989606913	-4.82338113321048	1.71121167129956e-06	7.81637889291786e-06	3.86181023658376
MANEA	-1.2457737605661	-4.8209141710336	1.73186363195321e-06	7.90671445916989e-06	3.85028842662397
ANXA10	-0.954230025786294	-4.82070325948102	1.73364035418151e-06	7.91082858587369e-06	3.8493036328784
IL5RA	-0.543737944817222	-4.81973328878713	1.74183402533485e-06	7.94420515845553e-06	3.84477514145161
LOXL2	0.608275554657465	4.81881032572699	1.74966522234095e-06	7.97589570325451e-06	3.84046690896256
CLEC11A	1.19844491868144	4.81765626465416	1.75950495840194e-06	8.01670564758524e-06	3.83508104144365
IL2	-0.63309130693478	-4.81240634463034	1.80494327584768e-06	8.21958795225998e-06	3.81059558015077
ZNHIT3	-0.985362156470061	-4.81121476095052	1.81541270861828e-06	8.26310016240111e-06	3.80504156460893
ENTPD7	-0.694476917962095	-4.80774191534725	1.84626024915825e-06	8.39855016776389e-06	3.78886187595211
CD247	0.791933415113022	4.80765593364841	1.84703034680098e-06	8.39855016776389e-06	3.78846143390306
DDX3Y	-0.433440696585365	-4.80726197540556	1.85056280202595e-06	8.41037973657165e-06	3.7866267406154
ADRB1	-0.673617693950844	-4.8064016175888	1.85829989005028e-06	8.44129688617613e-06	3.78262048053817
BCKDHB	-0.861010722944887	-4.80432637317872	1.87709066909797e-06	8.52236894236188e-06	3.77295986884111
SYMPK	0.741211417844604	4.80381969673351	1.88170619561464e-06	8.53903338893935e-06	3.77060180034695
DONSON	-1.05742520007433	-4.80145792443391	1.90336511044102e-06	8.63298382170413e-06	3.75961321358097
UBE3A	-1.30534454871787	-4.80125085285104	1.905275486985e-06	8.63731260657778e-06	3.75865001655287
ERCC8	-1.35519913960443	-4.79979309319552	1.91877664704688e-06	8.69415597094713e-06	3.75187032748256
SLC10A1	-0.851019825429129	-4.79924959772022	1.92383380619407e-06	8.71270097191148e-06	3.74934315617809
MAST1	0.63067267069593	4.79799169247095	1.93558772357612e-06	8.76154062250011e-06	3.74349511990054
RALY	1.05377528168538	4.79742581041009	1.94089786418053e-06	8.78117786823788e-06	3.74086478851768
AFF4	2.08304047024356	4.79558817024656	1.95823885200053e-06	8.85519921312554e-06	3.73232508611064
HPS5	-0.881871866867481	-4.79535625028236	1.9604379468645e-06	8.86070877935006e-06	3.73124754882008
[truncated: 7,036 more rows]
