# Supplementary material for: Transcriptomic immune profiling of ovarian cancers in paraneoplastic cerebellar degeneration associated with anti-Yo antibodies
Source: Br J Cancer. 2018 Jun 14;119(1):105–13. doi: 10.1038/s41416-018-0125-7 (PMC6035206; doi:10.1038/s41416-018-0125-7)
Supplement: Supplementary file 13 — Supp Table5 [file 41416_2018_125_MOESM13_ESM.xls]

## Sheet: GO_Limma
GO	Term	Ont	N	Up	Down	P.Up	P.Down
GO:2001257	regulation of cation channel activity	BP	65	26	26	0.0420159850949306	0.14925516610654
GO:0031329	regulation of cellular catabolic process	BP	411	137	146	0.039791293479341	0.163552405995768
GO:0050776	regulation of immune response	BP	685	224	236	0.0253693490632841	0.243004451678578
GO:0031331	positive regulation of cellular catabolic process	BP	228	79	81	0.0450260831243936	0.243315639713997
GO:0002764	immune response-regulating signaling pathway	BP	461	152	159	0.0449183577359857	0.285282187741434
GO:0051347	positive regulation of transferase activity	BP	511	168	175	0.0402339148565219	0.314243440121445
GO:0002768	immune response-regulating cell surface receptor signaling pathway	BP	366	123	126	0.0392758145894049	0.320580923835401
GO:0002521	leukocyte differentiation	BP	343	116	118	0.0372469924212593	0.330745052917753
GO:1901699	cellular response to nitrogen compound	BP	531	174	181	0.0418000241233456	0.338990859644763
GO:0002520	immune system development	BP	584	195	198	0.0154738783143283	0.365272041528975
GO:1902578	single-organism localization	BP	2629	806	879	0.0419270841065335	0.378931466648178
GO:0030097	hemopoiesis	BP	521	178	176	0.00784561082424108	0.398024693122325
GO:0009056	catabolic process	BP	1427	453	477	0.0165598909223462	0.424561559566005
GO:0018108	peptidyl-tyrosine phosphorylation	BP	254	88	86	0.0361454130804142	0.431107550752077
GO:1902531	regulation of intracellular signal transduction	BP	1125	363	376	0.0120943259660661	0.437990797914798
GO:0006952	defense response	BP	1217	390	406	0.0145676880585761	0.45349637732338
GO:0018212	peptidyl-tyrosine modification	BP	256	88	86	0.0435135717139475	0.466609775131478
GO:0010562	positive regulation of phosphorus metabolic process	BP	840	269	280	0.0403296436045021	0.473395280603717
GO:0045937	positive regulation of phosphate metabolic process	BP	840	269	280	0.0403296436045021	0.473395280603717
GO:0042327	positive regulation of phosphorylation	BP	744	240	248	0.0379763553523678	0.476734269593755
GO:0051234	establishment of localization	BP	2934	911	975	0.00758180800842865	0.478479842374284
GO:0034765	regulation of ion transmembrane transport	BP	266	91	89	0.0455640047022703	0.483912310442819
GO:0030001	metal ion transport	BP	543	178	181	0.0393573608296713	0.484828373790918
GO:0002682	regulation of immune system process	BP	1046	340	348	0.00970865679418161	0.485416506472907
GO:0005938	cell cortex	CC	170	61	57	0.0370588304973548	0.489811928571279
GO:0006810	transport	BP	2852	886	947	0.00817112005625727	0.493365604295202
GO:0006942	regulation of striated muscle contraction	BP	80	33	27	0.0147911090472774	0.498579640483889
GO:0031109	microtubule polymerization or depolymerization	BP	59	24	20	0.0406335254796231	0.501962106641448
GO:0032147	activation of protein kinase activity	BP	356	122	118	0.0224472873609432	0.525331310521618
GO:0033674	positive regulation of kinase activity	BP	471	156	156	0.0368928560653121	0.528302047425445
GO:1902882	regulation of response to oxidative stress	BP	42	18	14	0.0424857803204084	0.549358291231142
GO:0006284	base-excision repair	BP	39	20	13	0.0031949327353408	0.551831818448629
GO:1903510	mucopolysaccharide metabolic process	BP	100	38	33	0.0378900594060034	0.552746400751907
GO:0035924	cellular response to vascular endothelial growth factor stimulus	BP	30	14	10	0.0330942190289648	0.561155993649537
GO:0030017	sarcomere	CC	137	50	45	0.0410890406550721	0.565121194303232
GO:0019899	enzyme binding	MF	1170	381	386	0.00552574616950523	0.568824328694108
GO:0048534	hematopoietic or lymphoid organ development	BP	553	189	182	0.00616623822958539	0.570670714576311
GO:0005856	cytoskeleton	CC	1153	364	380	0.0409520019597096	0.578679598750772
GO:0034762	regulation of transmembrane transport	BP	278	96	91	0.0323581856154164	0.585859158200649
GO:0010506	regulation of autophagy	BP	114	43	37	0.0324380916055702	0.600167638902956
GO:0030898	actin-dependent ATPase activity	MF	12	7	4	0.0341571416987773	0.602503949921871
GO:1903201	regulation of oxidative stress-induced cell death	BP	34	18	11	0.00324556596634541	0.604402660812948
GO:0002279	mast cell activation involved in immune response	BP	34	15	11	0.0473225722577678	0.604402660812948
GO:0002448	mast cell mediated immunity	BP	34	15	11	0.0473225722577678	0.604402660812948
GO:0043303	mast cell degranulation	BP	34	15	11	0.0473225722577678	0.604402660812948
GO:0051098	regulation of binding	BP	203	73	66	0.0232008244341429	0.606677526882473
GO:0051247	positive regulation of protein metabolic process	BP	1097	349	360	0.0303083675247867	0.617856342014887
GO:0035254	glutamate receptor binding	MF	25	12	8	0.037306544735312	0.623590972339262
GO:0019900	kinase binding	MF	436	150	142	0.0106933302728915	0.626580373152897
GO:0002573	myeloid leukocyte differentiation	BP	146	56	47	0.0113825717113736	0.630927959885828
GO:1902229	regulation of intrinsic apoptotic signaling pathway in response to DNA damage	BP	22	11	7	0.0328692112927454	0.632306997442851
GO:0008016	regulation of heart contraction	BP	143	55	46	0.0113482251968814	0.632548838527307
GO:0045860	positive regulation of protein kinase activity	BP	455	151	148	0.0371209130379704	0.635851221225412
GO:1900407	regulation of cellular response to oxidative stress	BP	41	18	13	0.0331174567536041	0.636575813803892
GO:0001934	positive regulation of protein phosphorylation	BP	717	232	234	0.0361146182073001	0.639457233265733
GO:0010035	response to inorganic substance	BP	367	128	119	0.0109351372520385	0.641653641552983
GO:1901385	regulation of voltage-gated calcium channel activity	BP	19	10	6	0.027790956116118	0.642881234803013
GO:0035235	ionotropic glutamate receptor signaling pathway	BP	19	10	6	0.027790956116118	0.642881234803013
GO:0030159	receptor signaling complex scaffold activity	MF	19	10	6	0.027790956116118	0.642881234803013
GO:0010243	response to organonitrogen compound	BP	736	236	240	0.049868784289069	0.647118101710996
GO:0008307	structural constituent of muscle	MF	35	17	11	0.0125206992225769	0.648649506558381
GO:0035556	intracellular signal transduction	BP	1822	581	598	0.00434580777758401	0.64936123172966
GO:0043621	protein self-association	MF	32	15	10	0.0266551830323689	0.655827685630562
GO:2000757	negative regulation of peptidyl-lysine acetylation	BP	16	9	5	0.0220596025259876	0.656108511196155
GO:0055086	nucleobase-containing small molecule metabolic process	BP	539	176	175	0.0459776838236707	0.656401464863503
GO:0002262	myeloid cell homeostasis	BP	101	38	32	0.0440380843180211	0.66151076164382
GO:0036473	cell death in response to oxidative stress	BP	48	22	15	0.0111236827959393	0.663868492809923
GO:0042771	intrinsic apoptotic signaling pathway in response to DNA damage by p53 class mediator	BP	29	15	9	0.00924853960565794	0.664007921318766
GO:0035914	skeletal muscle cell differentiation	BP	45	19	14	0.0441282054395015	0.669501121377587
GO:1900408	negative regulation of cellular response to oxidative stress	BP	26	14	8	0.00753335258514109	0.673454790207145
GO:1902883	negative regulation of response to oxidative stress	BP	26	14	8	0.00753335258514109	0.673454790207145
GO:1903202	negative regulation of oxidative stress-induced cell death	BP	26	14	8	0.00753335258514109	0.673454790207145
GO:0043269	regulation of ion transport	BP	425	144	137	0.0209719360964896	0.68072610950266
GO:2001242	regulation of intrinsic apoptotic signaling pathway	BP	108	47	34	0.00113205358539573	0.680753857293007
GO:0005811	lipid particle	CC	39	17	12	0.0405922943165015	0.682479763015148
GO:1902175	regulation of oxidative stress-induced intrinsic apoptotic signaling pathway	BP	23	13	7	0.00581436191747641	0.684542719958302
GO:0060048	cardiac muscle contraction	BP	77	35	24	0.00189922638786195	0.68666266596999
GO:1902533	positive regulation of intracellular signal transduction	BP	725	240	235	0.0119199063593317	0.688422080217154
GO:0044430	cytoskeletal part	CC	817	264	265	0.0282792278989489	0.693568873876556
GO:0000212	meiotic spindle organization	BP	10	6	3	0.0425231319589331	0.697278599822749
GO:0030099	myeloid cell differentiation	BP	258	96	82	0.00348750967346254	0.706651997147034
GO:0006486	protein glycosylation	BP	187	68	59	0.0215650417960366	0.708504359569771
GO:0043413	macromolecule glycosylation	BP	187	68	59	0.0215650417960366	0.708504359569771
GO:1901984	negative regulation of protein acetylation	BP	17	9	5	0.0348867698060607	0.714145910279898
GO:0001932	regulation of protein phosphorylation	BP	966	306	313	0.0499103629934106	0.716651916424108
GO:0048010	vascular endothelial growth factor receptor signaling pathway	BP	234	85	74	0.0115758490851803	0.717571633305016
GO:0042303	molting cycle	BP	75	32	23	0.00927299447150055	0.718016193173484
GO:0042633	hair cycle	BP	75	32	23	0.00927299447150055	0.718016193173484
GO:0071241	cellular response to inorganic substance	BP	113	43	35	0.0279264657928213	0.723510035200438
GO:0043292	contractile fiber	CC	163	58	51	0.048137004500275	0.723767188442617
GO:0008631	intrinsic apoptotic signaling pathway in response to oxidative stress	BP	37	17	11	0.0235255189845842	0.728331567861915
GO:0051049	regulation of transport	BP	1242	393	403	0.0302372985083985	0.730740433316038
GO:0016528	sarcoplasm	CC	50	22	15	0.0191374812150818	0.73164516451642
GO:0044449	contractile fiber part	CC	151	55	47	0.0347638828656849	0.732504918150778
GO:0005984	disaccharide metabolic process	BP	7	5	2	0.0260575054149176	0.733806682582347
GO:0048630	skeletal muscle tissue growth	BP	7	5	2	0.0260575054149176	0.733806682582347
GO:0097062	dendritic spine maintenance	BP	7	5	2	0.0260575054149176	0.733806682582347
GO:1901137	carbohydrate derivative biosynthetic process	BP	534	176	171	0.0333917927556354	0.734667595797084
GO:0072332	intrinsic apoptotic signaling pathway by p53 class mediator	BP	47	23	14	0.00352235121788697	0.738594342004631
GO:0016529	sarcoplasmic reticulum	CC	47	21	14	0.0180076185672305	0.738594342004631
GO:0070085	glycosylation	BP	192	70	60	0.0187755793093772	0.740522623654491
GO:0000186	activation of MAPKK activity	BP	186	67	58	0.0276341296241125	0.744305637127735
GO:0032270	positive regulation of cellular protein metabolic process	BP	1025	324	331	0.0490987872948915	0.748264678794784
GO:0044763	single-organism cellular process	BP	7220	2157	2382	0.0202868500768521	0.758684373754961
GO:0051101	regulation of DNA binding	BP	67	29	20	0.0102467722469689	0.758847994731372
GO:0070742	C2H2 zinc finger domain binding	MF	11	8	3	0.00365058171455142	0.762641691623147
GO:0001696	gastric acid secretion	BP	11	7	3	0.0189810947286855	0.762641691623147
GO:0008180	COP9 signalosome	CC	25	13	7	0.0142768326387076	0.773831241091303
GO:0019901	protein kinase binding	MF	390	134	123	0.0159231667620402	0.77447400911136
GO:0006914	autophagy	BP	260	98	81	0.00201639973361145	0.778121155844245
GO:0043410	positive regulation of MAPK cascade	BP	446	147	141	0.0484681520898596	0.778356162444131
GO:0048584	positive regulation of response to stimulus	BP	1423	465	460	0.00157418146795188	0.778659643202631
GO:0060047	heart contraction	BP	160	63	49	0.00384813973490137	0.779925414273842
GO:0051591	response to cAMP	BP	84	37	25	0.00282665869069647	0.781887897910297
GO:0044699	single-organism process	BP	7844	2333	2589	0.0296125289230377	0.785242876244139
GO:0001779	natural killer cell differentiation	BP	15	9	4	0.0129899172088348	0.787258496173835
GO:0001784	phosphotyrosine binding	MF	15	8	4	0.0439519463949774	0.787258496173835
GO:0051716	cellular response to stimulus	BP	4323	1322	1416	0.00777803753112763	0.793028405367516
GO:0043550	regulation of lipid kinase activity	BP	39	17	11	0.0405922943165015	0.795175402520029
GO:0044712	single-organism catabolic process	BP	845	279	270	0.00806007906163444	0.796217040631706
GO:0042625	ATPase activity, coupled to transmembrane movement of ions	MF	49	22	14	0.0147042759089036	0.797553815341
GO:0007173	epidermal growth factor receptor signaling pathway	BP	271	95	84	0.0223291698609653	0.798539175320732
GO:0002274	myeloid leukocyte activation	BP	120	44	36	0.0490184428202833	0.798943110572398
GO:0019082	viral protein processing	BP	8	6	2	0.00998595394597717	0.802428133951715
GO:0032990	cell part morphogenesis	BP	748	243	238	0.0273849021331332	0.805367874776561
GO:0016469	proton-transporting two-sector ATPase complex	CC	36	17	10	0.0173616682542373	0.805388724565948
GO:0038127	ERBB signaling pathway	BP	278	96	86	0.0323581856154164	0.807353587442409
GO:0003015	heart process	BP	162	64	49	0.00328275500250983	0.810742148313102
GO:0030218	erythrocyte differentiation	BP	79	32	23	0.0215573715472648	0.812474779783266
GO:0001942	hair follicle development	BP	63	27	18	0.0150227976278029	0.818698037165368
GO:0022404	molting cycle process	BP	63	27	18	0.0150227976278029	0.818698037165368
GO:0022405	hair cycle process	BP	63	27	18	0.0150227976278029	0.818698037165368
GO:0098773	skin epidermis development	BP	63	27	18	0.0150227976278029	0.818698037165368
GO:0044723	single-organism carbohydrate metabolic process	BP	469	155	147	0.0401138670270536	0.819604935994475
GO:0051240	positive regulation of multicellular organismal process	BP	1018	324	325	0.0354421133939279	0.8241852395773
GO:0010959	regulation of metal ion transport	BP	242	89	74	0.00688628929118656	0.825751728052332
GO:0001961	positive regulation of cytokine-mediated signaling pathway	BP	23	14	6	0.0016219918872574	0.826805711994961
GO:0060760	positive regulation of response to cytokine stimulus	BP	23	14	6	0.0016219918872574	0.826805711994961
GO:0060260	regulation of transcription initiation from RNA polymerase II promoter	BP	23	11	6	0.0466958105279666	0.826805711994961
GO:0048583	regulation of response to stimulus	BP	2401	754	778	0.00547008540642922	0.830141851086032
GO:0030220	platelet formation	BP	16	9	4	0.0220596025259876	0.830975157833062
GO:0031334	positive regulation of protein complex assembly	BP	122	47	36	0.0176657885464331	0.831969067828249
GO:0032507	maintenance of protein location in cell	BP	67	30	19	0.00509088918202697	0.833961482557799
GO:0008076	voltage-gated potassium channel complex	CC	67	27	19	0.0352342544327401	0.833961482557799
GO:0034705	potassium channel complex	CC	67	27	19	0.0352342544327401	0.833961482557799
GO:0051641	cellular localization	BP	1925	602	621	0.0196993791226056	0.837120482681709
GO:2000107	negative regulation of leukocyte apoptotic process	BP	34	15	9	0.0473225722577678	0.845033372144563
GO:0071806	protein transmembrane transport	BP	34	15	9	0.0473225722577678	0.845033372144563
GO:0042994	cytoplasmic sequestering of transcription factor	BP	20	10	5	0.0412765682467431	0.845285664497698
GO:0034101	erythrocyte homeostasis	BP	84	35	24	0.0103217044771843	0.845491814781796
GO:0044389	ubiquitin-like protein ligase binding	MF	190	67	57	0.0431753847032821	0.845506527314301
GO:0031625	ubiquitin protein ligase binding	MF	187	66	56	0.0437153351328165	0.847605872054299
GO:0007267	cell-cell signaling	BP	909	290	288	0.040535980716867	0.851359823760514
GO:0014020	primary neural tube formation	BP	68	27	19	0.0425531625271048	0.853414524618471
GO:0019829	cation-transporting ATPase activity	MF	48	22	13	0.0111236827959393	0.854256511076523
GO:0042635	positive regulation of hair cycle	BP	9	6	2	0.0225444410153879	0.854829332377878
GO:0009967	positive regulation of signal transduction	BP	1039	353	330	0.000325886523257834	0.855708676018858
GO:0045597	positive regulation of cell differentiation	BP	604	198	189	0.0310528067152314	0.855790050039755
GO:0051445	regulation of meiotic cell cycle	BP	31	16	8	0.00746044619813723	0.857178078394822
GO:2001233	regulation of apoptotic signaling pathway	BP	286	107	87	0.00172364515249751	0.857692075918198
GO:0004683	calmodulin-dependent protein kinase activity	MF	24	12	6	0.0262522829289419	0.858486294046372
GO:1901800	positive regulation of proteasomal protein catabolic process	BP	65	27	18	0.0234806428754248	0.859298011325378
GO:0001843	neural tube closure	BP	65	26	18	0.0420159850949306	0.859298011325378
GO:0060606	tube closure	BP	65	26	18	0.0420159850949306	0.859298011325378
GO:0051651	maintenance of location in cell	BP	75	36	21	0.000472963171556884	0.860290905203767
GO:0008543	fibroblast growth factor receptor signaling pathway	BP	236	82	71	0.0392398709514331	0.862771469876923
GO:0031985	Golgi cisterna	CC	62	26	17	0.0227709533305375	0.865435709432696
GO:0030578	PML body organization	BP	5	4	1	0.0282880726844877	0.866818547020995
GO:0060897	neural plate regionalization	BP	5	4	1	0.0282880726844877	0.866818547020995
GO:0060136	embryonic process involved in female pregnancy	BP	5	4	1	0.0282880726844877	0.866818547020995
GO:0002925	positive regulation of humoral immune response mediated by circulating immunoglobulin	BP	5	4	1	0.0282880726844877	0.866818547020995
GO:0071287	cellular response to manganese ion	BP	5	4	1	0.0282880726844877	0.866818547020995
GO:0038089	positive regulation of cell migration by vascular endothelial growth factor signaling pathway	BP	5	4	1	0.0282880726844877	0.866818547020995
GO:0060374	mast cell differentiation	BP	5	4	1	0.0282880726844877	0.866818547020995
GO:0045990	carbon catabolite regulation of transcription	BP	5	4	1	0.0282880726844877	0.866818547020995
GO:0051599	response to hydrostatic pressure	BP	5	4	1	0.0282880726844877	0.866818547020995
GO:2000341	regulation of chemokine (C-X-C motif) ligand 2 production	BP	5	4	1	0.0282880726844877	0.866818547020995
GO:0000813	ESCRT I complex	CC	5	4	1	0.0282880726844877	0.866818547020995
GO:0005078	MAP-kinase scaffold activity	MF	5	4	1	0.0282880726844877	0.866818547020995
GO:1902176	negative regulation of oxidative stress-induced intrinsic apoptotic signaling pathway	BP	17	10	4	0.0106576760548115	0.866922618618651
GO:0042287	MHC protein binding	MF	17	10	4	0.0106576760548115	0.866922618618651
GO:0031063	regulation of histone deacetylation	BP	17	9	4	0.0348867698060607	0.866922618618651
GO:0036344	platelet morphogenesis	BP	17	9	4	0.0348867698060607	0.866922618618651
GO:0045259	proton-transporting ATP synthase complex	CC	17	9	4	0.0348867698060607	0.866922618618651
GO:0006941	striated muscle contraction	BP	105	46	30	0.00107277715050827	0.867578864840119
GO:0002376	immune system process	BP	1783	575	572	0.00156250641044776	0.868151973013721
GO:0007268	synaptic transmission	BP	522	179	162	0.00653325220004368	0.868180326876101
GO:0007165	signal transduction	BP	3525	1092	1145	0.00368104186137537	0.869642928901325
GO:0015078	hydrogen ion transmembrane transporter activity	MF	69	29	19	0.0162238569502341	0.87108367476367
GO:0050654	chondroitin sulfate proteoglycan metabolic process	BP	42	18	11	0.0424857803204084	0.871635815020799
GO:1901135	carbohydrate derivative metabolic process	BP	882	288	278	0.0132079527611969	0.871907300386315
GO:0072659	protein localization to plasma membrane	BP	154	55	45	0.0498203529047337	0.872926833813516
GO:2001236	regulation of extrinsic apoptotic signaling pathway	BP	125	46	36	0.0423372513372771	0.873939444086739
GO:1903522	regulation of blood circulation	BP	199	76	59	0.00413193125007468	0.874310901439049
GO:0006950	response to stress	BP	2688	828	868	0.0255441152569286	0.879764557624631
GO:0031110	regulation of microtubule polymerization or depolymerization	BP	39	18	10	0.0190620528016199	0.88117106845821
GO:0045859	regulation of protein kinase activity	BP	621	201	193	0.0480363718502867	0.883732024072036
GO:1990778	protein localization to cell periphery	BP	155	56	45	0.0389585771059725	0.88397064192079
GO:0009100	glycoprotein metabolic process	BP	286	100	86	0.0209526954519978	0.884857548569864
GO:0048858	cell projection morphogenesis	BP	733	240	229	0.0199734134040245	0.884991005478645
GO:0005251	delayed rectifier potassium channel activity	MF	25	12	6	0.037306544735312	0.885219468663761
GO:0042058	regulation of epidermal growth factor receptor signaling pathway	BP	53	22	14	0.0387651056808475	0.885531193746825
GO:0065008	regulation of biological quality	BP	2395	743	771	0.0191800398770083	0.886399527419531
GO:0008344	adult locomotory behavior	BP	70	28	19	0.0357812934830533	0.887048381586116
GO:0023056	positive regulation of signaling	BP	1138	383	360	0.000410362978574045	0.887208839186194
GO:0051056	regulation of small GTPase mediated signal transduction	BP	178	63	52	0.0453548665375266	0.888455614021309
GO:0009101	glycoprotein biosynthetic process	BP	242	85	72	0.0280094975333054	0.888549602449928
GO:0014013	regulation of gliogenesis	BP	60	24	16	0.049427431343593	0.888857435621969
GO:2001234	negative regulation of apoptotic signaling pathway	BP	149	56	43	0.0177378866318175	0.888924714171062
GO:0010647	positive regulation of cell communication	BP	1154	386	365	0.000659400672102153	0.889745544726225
GO:0044422	organelle part	CC	4807	1448	1567	0.0453516902318289	0.890715495993714
GO:0016192	vesicle-mediated transport	BP	868	297	272	0.000600681506095819	0.893819816335563
GO:0010954	positive regulation of protein processing	BP	10	7	2	0.0092253137196911	0.89421701551666
GO:0001931	uropod	CC	10	7	2	0.0092253137196911	0.89421701551666
GO:0031254	cell trailing edge	CC	10	7	2	0.0092253137196911	0.89421701551666
GO:0030208	dermatan sulfate biosynthetic process	BP	10	6	2	0.0425231319589331	0.89421701551666
GO:0009650	UV protection	BP	10	6	2	0.0425231319589331	0.89421701551666
GO:0045161	neuronal ion channel clustering	BP	10	6	2	0.0425231319589331	0.89421701551666
GO:0007168	receptor guanylyl cyclase signaling pathway	BP	10	6	2	0.0425231319589331	0.89421701551666
GO:0007264	small GTPase mediated signal transduction	BP	620	208	192	0.0102351379197143	0.895145391208824
GO:0044092	negative regulation of molecular function	BP	701	227	218	0.036723218045764	0.895761223123689
GO:0044448	cell cortex part	CC	84	36	23	0.00552287296634443	0.895788249665449
GO:0006813	potassium ion transport	BP	163	58	47	0.048137004500275	0.899311315095648
GO:0030204	chondroitin sulfate metabolic process	BP	40	18	10	0.0253644178020204	0.900317501535586
GO:0051261	protein depolymerization	BP	71	28	19	0.0430004810517255	0.901399943011979
GO:0031111	negative regulation of microtubule polymerization or depolymerization	BP	26	13	6	0.0210203126922741	0.90754169762725
GO:0044236	multicellular organismal metabolic process	BP	105	43	29	0.00694230115311695	0.908267877101023
GO:0006935	chemotaxis	BP	626	214	193	0.00364449974260726	0.909340956775981
GO:0042330	taxis	BP	626	214	193	0.00364449974260726	0.909340956775981
GO:1901700	response to oxygen-containing compound	BP	1190	381	375	0.0165951902411794	0.909522865418316
GO:0050879	multicellular organismal movement	BP	37	16	9	0.0497642837950712	0.909785874042105
GO:0050881	musculoskeletal movement	BP	37	16	9	0.0497642837950712	0.909785874042105
GO:0051179	localization	BP	3561	1103	1152	0.00351869917355622	0.910705888034434
GO:0019883	antigen processing and presentation of endogenous antigen	BP	6	5	1	0.00982037343695038	0.911025718400825
GO:0071316	cellular response to nicotine	BP	6	5	1	0.00982037343695038	0.911025718400825
GO:0071804	cellular potassium ion transport	BP	135	51	38	0.02065731096357	0.911622222847711
GO:0071805	potassium ion transmembrane transport	BP	135	51	38	0.02065731096357	0.911622222847711
GO:0048384	retinoic acid receptor signaling pathway	BP	30	14	7	0.0330942190289648	0.913721126450621
GO:1902600	hydrogen ion transmembrane transport	BP	72	30	19	0.0167540120454423	0.914238087999316
GO:0097193	intrinsic apoptotic signaling pathway	BP	220	86	64	0.00107036432298257	0.916521296613471
GO:0008285	negative regulation of cell proliferation	BP	493	171	150	0.00469196488385823	0.917063378900491
GO:0051403	stress-activated MAPK cascade	BP	188	66	54	0.0485760440552163	0.918727360588693
GO:0070841	inclusion body assembly	BP	15	9	3	0.0129899172088348	0.91894887728613
GO:0010224	response to UV-B	BP	15	8	3	0.0439519463949774	0.91894887728613
GO:0061318	renal filtration cell differentiation	BP	15	8	3	0.0439519463949774	0.91894887728613
GO:0072112	glomerular visceral epithelial cell differentiation	BP	15	8	3	0.0439519463949774	0.91894887728613
GO:0033268	node of Ranvier	CC	15	8	3	0.0439519463949774	0.91894887728613
GO:0045061	thymic T cell selection	BP	19	10	4	0.027790956116118	0.919461337379066
GO:0007617	mating behavior	BP	19	10	4	0.027790956116118	0.919461337379066
GO:0016235	aggresome	CC	19	10	4	0.027790956116118	0.919461337379066
GO:0051220	cytoplasmic sequestering of protein	BP	34	17	8	0.00880576084287773	0.919752146938865
GO:0043566	structure-specific DNA binding	MF	185	66	53	0.0351189381561731	0.920536782678648
GO:0048469	cell maturation	BP	113	42	31	0.0433578666636274	0.921779644681244
GO:0010831	positive regulation of myotube differentiation	BP	23	11	5	0.0466958105279666	0.922219225207835
GO:0072529	pyrimidine-containing compound catabolic process	BP	23	11	5	0.0466958105279666	0.922219225207835
GO:1903319	positive regulation of protein maturation	BP	11	8	2	0.00365058171455142	0.923455976381884
GO:0007213	G-protein coupled acetylcholine receptor signaling pathway	BP	11	8	2	0.00365058171455142	0.923455976381884
GO:0019104	DNA N-glycosylase activity	MF	11	8	2	0.00365058171455142	0.923455976381884
GO:0030205	dermatan sulfate metabolic process	BP	11	7	2	0.0189810947286855	0.923455976381884
GO:0050651	dermatan sulfate proteoglycan biosynthetic process	BP	11	7	2	0.0189810947286855	0.923455976381884
GO:0043923	positive regulation by host of viral transcription	BP	11	7	2	0.0189810947286855	0.923455976381884
GO:0036452	ESCRT complex	CC	11	7	2	0.0189810947286855	0.923455976381884
GO:0042288	MHC class I protein binding	MF	11	7	2	0.0189810947286855	0.923455976381884
GO:0042826	histone deacetylase binding	MF	66	30	17	0.0038831681760244	0.924132776079388
GO:0045185	maintenance of protein location	BP	73	31	19	0.011180159617978	0.925667891969554
GO:0015988	energy coupled proton transmembrane transport, against electrochemical gradient	BP	27	14	6	0.0114815525364444	0.926002300679597
GO:0015991	ATP hydrolysis coupled proton transport	BP	27	14	6	0.0114815525364444	0.926002300679597
GO:0006182	cGMP biosynthetic process	BP	27	13	6	0.0298777328369731	0.926002300679597
GO:0051094	positive regulation of developmental process	BP	808	261	250	0.0295463781829638	0.92700930971742
GO:0097190	apoptotic signaling pathway	BP	467	164	141	0.00320145950860793	0.927925023426072
GO:0030801	positive regulation of cyclic nucleotide metabolic process	BP	87	34	23	0.0318283325968356	0.929539628171502
GO:0006937	regulation of muscle contraction	BP	134	53	37	0.00683809309683016	0.931032228905568
GO:0045058	T cell selection	BP	35	16	8	0.0290595141707998	0.934538642210445
GO:1901216	positive regulation of neuron death	BP	53	24	13	0.00981046291493189	0.934725189897742
GO:0001190	transcriptional activator activity, RNA polymerase II transcription factor binding	MF	46	20	11	0.0285177152186924	0.936016580621689
GO:0098811	transcriptional repressor activity, RNA polymerase II activating transcription factor binding	MF	46	20	11	0.0285177152186924	0.936016580621689
GO:0012505	endomembrane system	CC	2240	689	714	0.0476723218931863	0.936112856455331
GO:0030030	cell projection organization	BP	988	316	307	0.0295138983521931	0.936114291699527
GO:0051721	protein phosphatase 2A binding	MF	20	11	4	0.0143053439854928	0.938005255599407
GO:0043537	negative regulation of blood vessel endothelial cell migration	BP	20	10	4	0.0412765682467431	0.938005255599407
GO:0043535	regulation of blood vessel endothelial cell migration	BP	39	20	9	0.0031949327353408	0.93881101306714
GO:0019068	virion assembly	BP	24	12	5	0.0262522829289419	0.938991049197693
GO:0008015	blood circulation	BP	349	117	103	0.0464534679515263	0.939144690376824
GO:0005753	mitochondrial proton-transporting ATP synthase complex	CC	16	9	3	0.0220596025259876	0.939250504852223
GO:0050803	regulation of synapse structure or activity	BP	155	56	43	0.0389585771059725	0.939329032026093
GO:1902580	single-organism cellular localization	BP	790	253	243	0.0457033949694364	0.939565062824729
GO:0032273	positive regulation of protein polymerization	BP	64	27	16	0.0188818607035767	0.939599312028041
GO:0070252	actin-mediated cell contraction	BP	57	23	14	0.0486877733036811	0.939756307492307
GO:0003713	transcription coactivator activity	MF	227	79	65	0.0408708244771508	0.939902712777861
GO:0071493	cellular response to UV-B	BP	7	6	1	0.00332552064576349	0.940562224370571
GO:0006621	protein retention in ER lumen	BP	7	5	1	0.0260575054149176	0.940562224370571
GO:0007084	mitotic nuclear envelope reassembly	BP	7	5	1	0.0260575054149176	0.940562224370571
GO:0016461	unconventional myosin complex	CC	7	5	1	0.0260575054149176	0.940562224370571
GO:0030864	cortical actin cytoskeleton	CC	50	23	12	0.0090620146101315	0.940747473091923
GO:0043620	regulation of DNA-templated transcription in response to stress	BP	50	21	12	0.0376158360640015	0.940747473091923
GO:0009262	deoxyribonucleotide metabolic process	BP	28	14	6	0.0168674548810683	0.941135072920818
GO:0019098	reproductive behavior	BP	28	13	6	0.0411533070654239	0.941135072920818
GO:0044705	multi-organism reproductive behavior	BP	28	13	6	0.0411533070654239	0.941135072920818
GO:0050896	response to stimulus	BP	5139	1578	1669	0.000754038121125958	0.944040208509322
GO:0033157	regulation of intracellular protein transport	BP	257	89	74	0.0356511242048491	0.944258878288601
GO:0090002	establishment of protein localization to plasma membrane	BP	99	40	26	0.011641874717494	0.944835941774958
GO:0050655	dermatan sulfate proteoglycan metabolic process	BP	12	8	2	0.00814106117861993	0.94494298388688
GO:0051797	regulation of hair follicle development	BP	12	7	2	0.0341571416987773	0.94494298388688
GO:0060218	hematopoietic stem cell differentiation	BP	12	7	2	0.0341571416987773	0.94494298388688
GO:0016048	detection of temperature stimulus	BP	12	7	2	0.0341571416987773	0.94494298388688
GO:0072148	epithelial cell fate commitment	BP	12	7	2	0.0341571416987773	0.94494298388688
GO:0008320	protein transmembrane transporter activity	MF	12	7	2	0.0341571416987773	0.94494298388688
GO:0017049	GTP-Rho binding	MF	12	7	2	0.0341571416987773	0.94494298388688
GO:0003013	circulatory system process	BP	351	118	103	0.0423551148261714	0.947550639797033
GO:0097285	cell-type specific apoptotic process	BP	335	119	98	0.0073904386818251	0.947603548238791
GO:2001243	negative regulation of intrinsic apoptotic signaling pathway	BP	65	31	16	0.00130502760037579	0.948631688768231
GO:0007167	enzyme linked receptor protein signaling pathway	BP	928	296	286	0.039145727582891	0.950292853630121
GO:0006909	phagocytosis	BP	157	57	43	0.0341769751096832	0.951184125000329
GO:0008092	cytoskeletal protein binding	MF	562	194	169	0.00342953297163431	0.952163352629147
GO:0044089	positive regulation of cellular component biogenesis	BP	262	90	75	0.0422812626256832	0.952169577722806
GO:0005771	multivesicular body	CC	25	13	5	0.0142768326387076	0.952433944331176
GO:0070528	protein kinase C signaling	BP	21	12	4	0.00712430618296832	0.952577831178022
GO:0007212	dopamine receptor signaling pathway	BP	21	11	4	0.0222044855682698	0.952577831178022
GO:0009966	regulation of signal transduction	BP	1758	569	554	0.00115499233054746	0.952685988367462
GO:0051258	protein polymerization	BP	154	56	42	0.0344732602138168	0.952904815893584
GO:0001191	transcriptional repressor activity, RNA polymerase II transcription factor binding	MF	62	25	15	0.0413795744393566	0.952983548709672
GO:0015079	potassium ion transmembrane transporter activity	MF	107	41	28	0.0278621181318681	0.953016312193555
GO:0003009	skeletal muscle contraction	BP	29	14	6	0.0239784424714512	0.953439388728648
GO:0051960	regulation of nervous system development	BP	493	163	147	0.0355371141726908	0.95401998405746
GO:0009605	response to external stimulus	BP	1768	566	557	0.00344876112393818	0.954071047773866
GO:0030048	actin filament-based movement	BP	73	30	18	0.0206427462971615	0.956139272836612
GO:0044432	endoplasmic reticulum part	CC	636	212	192	0.0128768493488346	0.956217856131519
GO:0043534	blood vessel endothelial cell migration	BP	59	28	14	0.00240727420657815	0.957351842259868
GO:1903827	regulation of cellular protein localization	BP	357	123	104	0.0185586245157264	0.957654998594036
GO:0051494	negative regulation of cytoskeleton organization	BP	84	34	21	0.0184553584947958	0.959554680800201
GO:0034976	response to endoplasmic reticulum stress	BP	172	62	47	0.0326314049228402	0.959624304532672
GO:0000422	mitophagy	BP	132	49	35	0.0317664728270657	0.960249683164501
GO:0061726	mitochondrion disassembly	BP	132	49	35	0.0317664728270657	0.960249683164501
GO:0031468	nuclear envelope reassembly	BP	8	6	1	0.00998595394597717	0.960295665858979
GO:0060253	negative regulation of glial cell proliferation	BP	8	6	1	0.00998595394597717	0.960295665858979
GO:0001221	transcription cofactor binding	MF	8	6	1	0.00998595394597717	0.960295665858979
GO:0071711	basement membrane organization	BP	13	8	2	0.0157622649493824	0.960601951116488
GO:0017136	NAD-dependent histone deacetylase activity	MF	13	8	2	0.0157622649493824	0.960601951116488
GO:0034979	NAD-dependent protein deacetylase activity	MF	13	8	2	0.0157622649493824	0.960601951116488
GO:0042641	actomyosin	CC	45	21	10	0.0101864778981774	0.961582354379964
GO:0023052	signaling	BP	3854	1200	1239	0.000778675755045342	0.962388554759928
GO:0044700	single organism signaling	BP	3851	1199	1238	0.000792468903840962	0.962424246977324
GO:0009893	positive regulation of metabolic process	BP	2433	769	772	0.00239386714203271	0.962707776716086
GO:0030173	integral component of Golgi membrane	CC	26	13	5	0.0210203126922741	0.963122574498778
GO:0030863	cortical cytoskeleton	CC	67	30	16	0.00509088918202697	0.963244621463967
GO:0007266	Rho protein signal transduction	BP	102	41	26	0.011848203500038	0.963499482480062
GO:0042221	response to chemical	BP	2764	853	880	0.0193031259964051	0.96405987567556
GO:0035019	somatic stem cell population maintenance	BP	60	24	14	0.049427431343593	0.964321147662373
GO:0001725	stress fiber	CC	38	18	8	0.0140362387794142	0.965544968328616
GO:0050918	positive chemotaxis	BP	38	17	8	0.0312073172459122	0.965544968328616
GO:0030168	platelet activation	BP	200	71	55	0.033183788364599	0.965602971002624
GO:0008283	cell proliferation	BP	1377	443	428	0.00701832843111355	0.965700234037769
GO:0007154	cell communication	BP	3966	1239	1275	0.000300932071836466	0.965804579370827
GO:0045926	negative regulation of growth	BP	167	60	45	0.0374437579010673	0.966494647583146
GO:0044446	intracellular organelle part	CC	4692	1415	1515	0.0423055813144988	0.966635994087632
GO:0043523	regulation of neuron apoptotic process	BP	147	59	39	0.00306634579707469	0.967013090001593
GO:0032989	cellular component morphogenesis	BP	1033	331	317	0.0238267027398773	0.967244056579217
GO:0051402	neuron apoptotic process	BP	164	63	44	0.00732649865578946	0.96780753315277
GO:0001101	response to acid chemical	BP	237	82	66	0.0431812920484895	0.968122954953582
GO:0060548	negative regulation of cell death	BP	676	220	203	0.0322766294650364	0.968232322893922
GO:0008630	intrinsic apoptotic signaling pathway in response to DNA damage	BP	75	36	18	0.000472963171556884	0.96834444171639
GO:0043524	negative regulation of neuron apoptotic process	BP	103	42	26	0.00825530856128942	0.968360896376867
GO:1903008	organelle disassembly	BP	144	52	38	0.0456981438839125	0.96849430818853
GO:0032984	macromolecular complex disassembly	BP	117	43	30	0.0493814488577743	0.969365623643961
GO:0043067	regulation of programmed cell death	BP	1038	342	318	0.00398311292338681	0.970242105413442
GO:0032386	regulation of intracellular transport	BP	413	141	120	0.0171188648580552	0.970399163892554
GO:0097458	neuron part	CC	838	269	254	0.0363557329161781	0.970814833029531
GO:0045933	positive regulation of muscle contraction	BP	31	14	6	0.0444713510290156	0.971326419617658
GO:0002102	podosome	CC	14	8	2	0.0274388641623679	0.971933809458625
GO:0085029	extracellular matrix assembly	BP	23	11	4	0.0466958105279666	0.972715496801905
GO:0032526	response to retinoic acid	BP	83	32	20	0.0440480733258662	0.972742311933825
GO:0043254	regulation of protein complex assembly	BP	232	86	64	0.00615860158083038	0.972805831125029
GO:0032271	regulation of protein polymerization	BP	111	43	28	0.020384193268452	0.972927376621724
GO:0045655	regulation of monocyte differentiation	BP	9	7	1	0.00370671041127181	0.973478957544117
GO:0036010	protein localization to endosome	BP	9	6	1	0.0225444410153879	0.973478957544117
GO:0008556	potassium-transporting ATPase activity	MF	9	6	1	0.0225444410153879	0.973478957544117
GO:0031301	integral component of organelle membrane	CC	142	53	37	0.0236997087458708	0.973551593238103
GO:0044057	regulation of system process	BP	350	124	100	0.00698484841680649	0.973806357902807
GO:0043618	regulation of transcription from RNA polymerase II promoter in response to stress	BP	47	20	10	0.0363029719975531	0.974578981702171
GO:0043241	protein complex disassembly	BP	108	41	27	0.0325073954392132	0.974679734955277
GO:0033365	protein localization to organelle	BP	508	169	149	0.0263644176625417	0.974700205007644
GO:1903533	regulation of protein targeting	BP	203	74	55	0.0160982997341259	0.975087915250865
GO:0001948	glycoprotein binding	MF	80	32	19	0.0260682132139232	0.975113218498554
GO:0090257	regulation of muscle system process	BP	163	63	43	0.00627209155654324	0.975705512273617
GO:0042981	regulation of apoptotic process	BP	1030	339	314	0.00445042959240678	0.976506094977305
GO:0050794	regulation of cellular process	BP	5981	1797	1940	0.0244465821905856	0.977971127475937
GO:0043487	regulation of RNA stability	BP	40	19	8	0.0113591622455749	0.97805842977846
GO:0043488	regulation of mRNA stability	BP	40	19	8	0.0113591622455749	0.97805842977846
GO:0065007	biological regulation	BP	6629	1991	2157	0.0117335925828429	0.978276940381454
GO:0016234	inclusion body	CC	44	22	9	0.00305364228574177	0.97867491572825
GO:2000026	regulation of multicellular organismal development	BP	1110	358	339	0.0130221182645515	0.978687071304085
GO:0000902	cell morphogenesis	BP	976	314	296	0.0222598679975567	0.979383471679168
GO:0001205	transcriptional activator activity, RNA polymerase II distal enhancer sequence-specific binding	MF	24	13	4	0.0093190140524304	0.979460386322748
GO:0017171	serine hydrolase activity	MF	106	40	26	0.0378101268905655	0.979705443896368
GO:0043588	skin development	BP	168	60	44	0.0420228726740974	0.980083731717787
GO:0070932	histone H3 deacetylation	BP	15	9	2	0.0129899172088348	0.980085337485162
GO:0017053	transcriptional repressor complex	CC	52	25	11	0.0032439135007921	0.980315478987354
GO:0030838	positive regulation of actin filament polymerization	BP	52	22	11	0.0310482371929352	0.980315478987354
GO:0005102	receptor binding	MF	1015	323	308	0.0359391984886849	0.980898664619214
GO:1901214	regulation of neuron death	BP	182	75	48	0.000367968497071949	0.981216095575405
GO:0007519	skeletal muscle tissue development	BP	117	46	29	0.0126335051230566	0.981230232589783
GO:0044243	multicellular organismal catabolic process	BP	71	35	16	0.000297910763429185	0.981932246943603
GO:0034613	cellular protein localization	BP	966	311	292	0.0220428949462142	0.982161720795766
GO:0044087	regulation of cellular component biogenesis	BP	471	155	136	0.0458735465225039	0.982237632883056
GO:0072657	protein localization to membrane	BP	289	99	80	0.0371422511739352	0.982273508549646
GO:0003084	positive regulation of systemic arterial blood pressure	BP	10	7	1	0.0092253137196911	0.982285839991612
GO:0032036	myosin heavy chain binding	MF	10	7	1	0.0092253137196911	0.982285839991612
GO:0002579	positive regulation of antigen processing and presentation	BP	10	6	1	0.0425231319589331	0.982285839991612
GO:0090036	regulation of protein kinase C signaling	BP	10	6	1	0.0425231319589331	0.982285839991612
GO:0042415	norepinephrine metabolic process	BP	10	6	1	0.0425231319589331	0.982285839991612
GO:1902337	regulation of apoptotic process involved in morphogenesis	BP	10	6	1	0.0425231319589331	0.982285839991612
GO:0032432	actin filament bundle	CC	41	20	8	0.00661342104425583	0.98260223948901
GO:0061077	chaperone-mediated protein folding	BP	33	16	6	0.0155256649533843	0.982676518551528
GO:0070482	response to oxygen levels	BP	243	85	66	0.0309793922760674	0.982777187898035
GO:0019674	NAD metabolic process	BP	45	24	9	0.000617976935544469	0.982948056065322
GO:0032924	activin receptor signaling pathway	BP	29	15	5	0.00924853960565794	0.983325711993672
GO:0008236	serine-type peptidase activity	MF	104	39	25	0.043907744045162	0.983955805475636
GO:0019692	deoxyribose phosphate metabolic process	BP	25	14	4	0.00474256612663607	0.984608280035428
GO:0001540	beta-amyloid binding	MF	25	13	4	0.0142768326387076	0.984608280035428
GO:1901215	negative regulation of neuron death	BP	122	52	30	0.00113340370019366	0.984980070258572
GO:0048167	regulation of synaptic plasticity	BP	108	44	26	0.00710155088244341	0.985090211724295
GO:0003705	transcription factor activity, RNA polymerase II distal enhancer sequence-specific binding	MF	83	37	19	0.00219100714718187	0.985130660868286
GO:0033043	regulation of organelle organization	BP	656	220	193	0.00855384206685971	0.985238722420652
GO:0001558	regulation of cell growth	BP	258	96	70	0.00348750967346254	0.985641101988202
GO:0019318	hexose metabolic process	BP	191	68	50	0.0343423521465953	0.985678952302148
GO:0070727	cellular macromolecule localization	BP	970	313	292	0.0192152895463977	0.985868155877949
GO:0032580	Golgi cisterna membrane	CC	50	22	10	0.0191374812150818	0.986718024874823
GO:0030224	monocyte differentiation	BP	21	12	3	0.00712430618296832	0.986763723216855
GO:0005201	extracellular matrix structural constituent	MF	54	23	11	0.0256145763993126	0.987118542629228
GO:0032403	protein complex binding	MF	655	229	192	0.000708534900785568	0.987345651853152
GO:0044259	multicellular organismal macromolecule metabolic process	BP	95	41	22	0.00274061151755478	0.987849051638974
GO:0005249	voltage-gated potassium channel activity	MF	62	27	13	0.0118197788452945	0.988099162841653
GO:0023051	regulation of signaling	BP	2001	651	622	0.000241331386917042	0.988393343075213
GO:0051130	positive regulation of cellular component organization	BP	740	239	218	0.03646231784963	0.989102728164422
GO:0048168	regulation of neuronal synaptic plasticity	BP	39	20	7	0.0031949327353408	0.989335290173001
GO:0031300	intrinsic component of organelle membrane	CC	149	55	37	0.0268762686338488	0.989721670375281
GO:0001666	response to hypoxia	BP	221	77	58	0.041989293945089	0.989965827902152
GO:0030826	regulation of cGMP biosynthetic process	BP	17	10	2	0.0106576760548115	0.990074824655833
GO:0035455	response to interferon-alpha	BP	17	9	2	0.0348867698060607	0.990074824655833
GO:0007166	cell surface receptor signaling pathway	BP	1909	602	591	0.00996494834981253	0.990273353188249
GO:0060538	skeletal muscle organ development	BP	125	50	30	0.00657173773451128	0.990462362968547
GO:0030054	cell junction	CC	723	237	212	0.0196312287956121	0.99059507459671
GO:0050789	regulation of biological process	BP	6281	1897	2033	0.0048933919803468	0.990667620787489
GO:0051239	regulation of multicellular organismal process	BP	1740	561	536	0.00184915260594552	0.990900208801792
GO:0060284	regulation of cell development	BP	564	184	162	0.0433687196953612	0.991449811321101
GO:0044724	single-organism carbohydrate catabolic process	BP	108	41	25	0.0325073954392132	0.991625969723861
GO:0010646	regulation of cell communication	BP	2033	663	630	0.0001518307551432	0.991728895985359
GO:0042802	identical protein binding	MF	811	259	239	0.0488928319657288	0.991824508659697
GO:1903214	regulation of protein targeting to mitochondrion	BP	60	26	12	0.0143479994461771	0.991896386326571
GO:0007588	excretion	BP	60	25	12	0.0274426666836679	0.991896386326571
GO:0016049	cell growth	BP	330	123	90	0.000957921721396858	0.992037637351935
GO:0009219	pyrimidine deoxyribonucleotide metabolic process	BP	12	8	1	0.00814106117861993	0.992098448394921
GO:0071556	integral component of lumenal side of endoplasmic reticulum membrane	CC	12	7	1	0.0341571416987773	0.992098448394921
GO:0098553	lumenal side of endoplasmic reticulum membrane	CC	12	7	1	0.0341571416987773	0.992098448394921
GO:0071565	nBAF complex	CC	12	7	1	0.0341571416987773	0.992098448394921
GO:0044822	poly(A) RNA binding	MF	639	209	185	0.0298426638147738	0.992100713592387
GO:0070997	neuron death	BP	206	82	53	0.000733737665448415	0.992114159870013
GO:0000139	Golgi membrane	CC	406	135	113	0.0440943681156604	0.992246590135754
GO:0033267	axon part	CC	137	51	33	0.0274353548857419	0.992324084019575
GO:0010001	glial cell differentiation	BP	137	50	33	0.0410890406550721	0.992324084019575
GO:0031333	negative regulation of protein complex assembly	BP	83	32	18	0.0440480733258662	0.992392685520739
GO:0042127	regulation of cell proliferation	BP	1078	353	323	0.00523560816495362	0.992429330505461
GO:0006304	DNA modification	BP	68	28	14	0.0241203569561124	0.992437751105664
GO:0012501	programmed cell death	BP	1324	426	401	0.00813472986149423	0.992875357504803
GO:0042063	gliogenesis	BP	169	61	42	0.0329473032257477	0.992916474690469
GO:0010941	regulation of cell death	BP	1098	366	329	0.00120989125840958	0.992920053730296
GO:0016860	intramolecular oxidoreductase activity	MF	23	11	3	0.0466958105279666	0.993016438446887
GO:0014902	myotube differentiation	BP	76	30	16	0.0366478623410294	0.99306385496158
GO:0006915	apoptotic process	BP	1312	421	397	0.0102645255698045	0.993085784721665
GO:0031175	neuron projection development	BP	772	261	226	0.00272290437325494	0.993086474772874
GO:0048667	cell morphogenesis involved in neuron differentiation	BP	606	213	174	0.000791507260668991	0.993435151529451
GO:0043500	muscle adaptation	BP	61	25	12	0.0338760981858005	0.993483541166608
GO:0050770	regulation of axonogenesis	BP	106	40	24	0.0378101268905655	0.993637497389653
GO:2000117	negative regulation of cysteine-type endopeptidase activity	BP	65	26	13	0.0420159850949306	0.993655453779748
GO:0032501	multicellular organismal process	BP	4406	1337	1405	0.0230575726020008	0.993779294073724
GO:0003714	transcription corepressor activity	MF	156	57	38	0.0301712276521611	0.993806664269147
GO:0036293	response to decreased oxygen levels	BP	225	79	58	0.0334558364491882	0.993836684360625
GO:0021700	developmental maturation	BP	177	71	44	0.00126355670444623	0.993892404601825
GO:0014888	striated muscle adaptation	BP	33	17	5	0.00602566340461157	0.994548344547836
GO:0010557	positive regulation of macromolecule biosynthetic process	BP	1194	389	358	0.00488712199507988	0.994680472357633
GO:0098576	lumenal side of membrane	CC	13	8	1	0.0157622649493824	0.994723156501457
GO:0050772	positive regulation of axonogenesis	BP	50	25	9	0.00163352035601694	0.994725467360963
GO:0009394	2'-deoxyribonucleotide metabolic process	BP	24	14	3	0.0028488870340538	0.994953017321765
GO:0030823	regulation of cGMP metabolic process	BP	24	14	3	0.0028488870340538	0.994953017321765
GO:0055075	potassium ion homeostasis	BP	24	12	3	0.0262522829289419	0.994953017321765
GO:0040008	regulation of growth	BP	447	153	124	0.0121835661686655	0.995118075746845
GO:0003012	muscle system process	BP	288	101	76	0.0187401500992839	0.995209494952645
GO:0030308	negative regulation of cell growth	BP	115	46	26	0.00888424525764095	0.995288273237704
GO:0030049	muscle filament sliding	BP	38	18	6	0.0140362387794142	0.99542285733249
GO:0033275	actin-myosin filament sliding	BP	38	18	6	0.0140362387794142	0.99542285733249
GO:0009891	positive regulation of biosynthetic process	BP	1310	426	394	0.00370771574352162	0.995513042493473
GO:0048812	neuron projection morphogenesis	BP	621	215	177	0.0017960920039676	0.995729959017355
GO:0051128	regulation of cellular component organization	BP	1402	458	423	0.00176083377559095	0.995773854388944
GO:1903955	positive regulation of protein targeting to mitochondrion	BP	51	21	9	0.0467654415708814	0.995870716591816
GO:0006734	NADH metabolic process	BP	34	20	5	0.000318430497243081	0.995914864247186
GO:0045893	positive regulation of transcription, DNA-templated	BP	1053	343	312	0.00825223366618077	0.995922208330704
GO:1903508	positive regulation of nucleic acid-templated transcription	BP	1053	343	312	0.00825223366618077	0.995922208330704
GO:0045595	regulation of cell differentiation	BP	1012	333	299	0.00488172555726708	0.995974333781935
GO:0006898	receptor-mediated endocytosis	BP	180	67	44	0.0129904059226584	0.996001822029778
GO:0031328	positive regulation of cellular biosynthetic process	BP	1287	422	386	0.00202049796237896	0.996056862638885
GO:0040011	locomotion	BP	1265	407	379	0.00970051302960328	0.996061512449492
GO:0006936	muscle contraction	BP	239	85	61	0.0204418647341315	0.996162748753738
GO:1901363	heterocyclic compound binding	MF	3358	1021	1056	0.0470401596155183	0.996228524800146
GO:0006735	NADH regeneration	BP	25	14	3	0.00474256612663607	0.996363663315356
GO:0061615	glycolytic process through fructose-6-phosphate	BP	25	14	3	0.00474256612663607	0.996363663315356
GO:0061620	glycolytic process through glucose-6-phosphate	BP	25	14	3	0.00474256612663607	0.996363663315356
GO:0061621	canonical glycolysis	BP	25	14	3	0.00474256612663607	0.996363663315356
GO:0061718	glucose catabolic process to pyruvate	BP	25	14	3	0.00474256612663607	0.996363663315356
GO:0030325	adrenal gland development	BP	25	13	3	0.0142768326387076	0.996363663315356
GO:0051254	positive regulation of RNA metabolic process	BP	1096	357	325	0.00708009880103937	0.996390018311207
GO:0031325	positive regulation of cellular metabolic process	BP	2047	663	629	0.000360506333219516	0.996454151658773
GO:0023019	signal transduction involved in regulation of gene expression	BP	14	8	1	0.0274388641623679	0.99647618319706
GO:0010830	regulation of myotube differentiation	BP	39	20	6	0.0031949327353408	0.996529687725124
GO:0090544	BAF-type complex	CC	20	10	2	0.0412765682467431	0.996579091368327
GO:1902680	positive regulation of RNA biosynthetic process	BP	1075	352	318	0.00531668790084842	0.996657219899029
GO:0045935	positive regulation of nucleobase-containing compound metabolic process	BP	1240	410	370	0.00119583978840162	0.996802233783486
GO:0009792	embryo development ending in birth or egg hatching	BP	455	150	125	0.0463049468966094	0.996889054938706
GO:0007411	axon guidance	BP	432	160	118	0.000251359925543601	0.996915334424005
GO:0097485	neuron projection guidance	BP	432	160	118	0.000251359925543601	0.996915334424005
GO:0048666	neuron development	BP	857	289	249	0.0019247986570866	0.99700749585663
GO:0000118	histone deacetylase complex	CC	44	21	7	0.00745906679704015	0.997106734791457
GO:0010604	positive regulation of macromolecule metabolic process	BP	1997	643	611	0.00090347635935459	0.997394381176107
GO:0004857	enzyme inhibitor activity	MF	197	73	48	0.0110697610465882	0.997409386951321
GO:0030851	granulocyte differentiation	BP	21	13	2	0.0019221156909415	0.99761228801585
GO:0031492	nucleosomal DNA binding	MF	21	12	2	0.00712430618296832	0.99761228801585
GO:0098644	complex of collagen trimers	CC	21	11	2	0.0222044855682698	0.99761228801585
GO:0071855	neuropeptide receptor binding	MF	21	11	2	0.0222044855682698	0.99761228801585
GO:0048569	post-embryonic organ development	BP	15	8	1	0.0439519463949774	0.997646957890767
GO:0051173	positive regulation of nitrogen compound metabolic process	BP	1289	422	384	0.00229005083560718	0.997652497961268
GO:0006928	movement of cell or subcellular component	BP	1349	436	403	0.005322780418675	0.9976725638767
GO:0000988	transcription factor activity, protein binding	MF	425	144	115	0.0209719360964896	0.997708002347749
GO:0043009	chordate embryonic development	BP	449	149	122	0.0382635288704048	0.997889106969708
GO:0090150	establishment of protein localization to membrane	BP	195	70	47	0.0268227885740703	0.997917401754543
GO:0006897	endocytosis	BP	426	157	115	0.000373419271317404	0.99793337798205
GO:0010033	response to organic substance	BP	2098	655	642	0.017059805339697	0.997987181165739
GO:1903747	regulation of establishment of protein localization to mitochondrion	BP	82	33	16	0.0219460348271585	0.997991701462084
GO:0044707	single-multicellular organism process	BP	4291	1311	1358	0.00944534052262009	0.998090009598264
GO:0032963	collagen metabolic process	BP	90	40	18	0.0015887067558081	0.998102106364461
GO:0001704	formation of primary germ layer	BP	90	36	18	0.0190844164677873	0.998102106364461
GO:0003712	transcription cofactor activity	MF	387	130	103	0.0353473726737315	0.998139340984261
GO:0005788	endoplasmic reticulum lumen	CC	124	54	27	0.000494540246633219	0.998164696915869
GO:0005615	extracellular space	CC	851	283	245	0.00505712286740301	0.99821777570458
GO:0000989	transcription factor activity, transcription factor binding	MF	421	143	113	0.0196268173404806	0.998262045689369
GO:0000790	nuclear chromatin	CC	200	70	48	0.0460979298410697	0.998326290656507
GO:0097435	fibril organization	BP	16	9	1	0.0220596025259876	0.998428829416541
GO:0005104	fibroblast growth factor receptor binding	MF	16	9	1	0.0220596025259876	0.998428829416541
GO:0050804	modulation of synaptic transmission	BP	208	81	50	0.00167211629009645	0.998548249027744
GO:0030574	collagen catabolic process	BP	64	33	11	0.000149094170209532	0.998723545846618
GO:0016575	histone deacetylation	BP	47	21	7	0.0180076185672305	0.998726150571939
GO:0006626	protein targeting to mitochondrion	BP	92	36	18	0.0272250584930183	0.998750524847117
GO:0003206	cardiac chamber morphogenesis	BP	92	35	18	0.0442302472937446	0.998750524847117
GO:0050793	regulation of developmental process	BP	1441	471	429	0.00142947465537136	0.99878073048012
GO:0008219	cell death	BP	1394	453	414	0.00290235270035614	0.998803410791595
GO:0016265	death	BP	1394	453	414	0.00290235270035614	0.998803410791595
GO:0007265	Ras protein signal transduction	BP	388	143	102	0.000670341394556237	0.998854954310891
GO:0019904	protein domain specific binding	MF	435	161	116	0.000249992889516026	0.998867309716736
GO:0060255	regulation of macromolecule metabolic process	BP	3507	1065	1096	0.047209947893485	0.99894228245937
GO:0036477	somatodendritic compartment	CC	439	145	117	0.0466981954105161	0.998945534587026
GO:0040007	growth	BP	673	218	188	0.0395960144623596	0.998950679278117
GO:0009264	deoxyribonucleotide catabolic process	BP	17	12	1	0.00051588555870543	0.998950954714085
GO:0046386	deoxyribose phosphate catabolic process	BP	17	12	1	0.00051588555870543	0.998950954714085
GO:0004252	serine-type endopeptidase activity	MF	89	37	17	0.00888529329827976	0.998969511613374
GO:0006007	glucose catabolic process	BP	29	16	3	0.00315295340557248	0.999045653441836
GO:0045944	positive regulation of transcription from RNA polymerase II promoter	BP	768	263	216	0.001176300070952	0.999257930844319
GO:0007409	axonogenesis	BP	552	198	150	0.000371611387027067	0.999260658837502
GO:0001708	cell fate specification	BP	62	26	10	0.0227709533305375	0.999262059248239
GO:0003924	GTPase activity	MF	159	61	35	0.00849006611267074	0.999319712591575
GO:0060537	muscle tissue development	BP	266	93	65	0.0252980676273613	0.999341267406987
GO:0044306	neuron projection terminus	CC	95	38	18	0.0163533200380638	0.999343394833958
GO:0031490	chromatin DNA binding	MF	59	26	9	0.0111900905647218	0.999474207570945
GO:0009790	embryo development	BP	720	238	200	0.0131340720745335	0.999486176057168
GO:0060541	respiratory system development	BP	168	62	37	0.0198331506070257	0.999491820767039
GO:0019320	hexose catabolic process	BP	41	23	5	0.00030339718221128	0.999500832523031
GO:0071695	anatomical structure maturation	BP	41	20	5	0.00661342104425583	0.999500832523031
GO:0048522	positive regulation of cellular process	BP	3136	1006	970	2.17702679599959e-05	0.999503741864926
GO:0014706	striated muscle tissue development	BP	254	90	61	0.0193143336872152	0.999503855935789
GO:0031491	nucleosome binding	MF	31	18	3	0.000786446079173619	0.999517691305273
GO:0010821	regulation of mitochondrion organization	BP	135	52	28	0.0131279616945082	0.999526338398581
GO:0051154	negative regulation of striated muscle cell differentiation	BP	19	10	1	0.027790956116118	0.999532407240066
GO:0000792	heterochromatin	CC	46	21	6	0.013659911073147	0.999539066027592
GO:0051153	regulation of striated muscle cell differentiation	BP	60	24	9	0.049427431343593	0.999598249733809
GO:0000904	cell morphogenesis involved in differentiation	BP	749	258	208	0.000897308249734918	0.999605762017691
GO:0005912	adherens junction	CC	322	109	80	0.0413488170950544	0.999617564691498
GO:0006839	mitochondrial transport	BP	177	63	39	0.0406255354945814	0.999620243776548
GO:0044877	macromolecular complex binding	MF	1003	353	286	1.25138086302647e-05	0.999645285571743
GO:0048518	positive regulation of biological process	BP	3574	1136	1111	2.63119891918676e-05	0.999647626608759
GO:0061383	trabecula morphogenesis	BP	32	15	3	0.0266551830323689	0.999658129161998
GO:0019838	growth factor binding	MF	94	39	17	0.00765183954953649	0.999661073999954
GO:0022617	extracellular matrix disassembly	BP	102	46	19	0.000498972093571634	0.999663588010835
GO:0090066	regulation of anatomical structure size	BP	330	115	82	0.0156662002877513	0.999669463116855
GO:0005184	neuropeptide hormone activity	MF	20	10	1	0.0412765682467431	0.999687844917526
GO:0048699	generation of neurons	BP	1122	367	322	0.00477373834574662	0.999729124370075
GO:0044297	cell body	CC	335	120	83	0.00529698175195362	0.99973111174732
GO:0070161	anchoring junction	CC	335	113	83	0.042213757128412	0.99973111174732
GO:0046365	monosaccharide catabolic process	BP	43	23	5	0.000757127136164466	0.999732297939708
GO:0043679	axon terminus	CC	87	36	15	0.0106267245718903	0.999738067087413
GO:0010628	positive regulation of gene expression	BP	1232	395	356	0.0135456221351192	0.99975312790668
GO:0048523	negative regulation of cellular process	BP	2755	864	842	0.00304361072255986	0.999761449342149
GO:0061564	axon development	BP	573	204	153	0.000479859244340543	0.999765277097058
GO:0043195	terminal bouton	CC	53	22	7	0.0387651056808475	0.99976976133633
GO:0032535	regulation of cellular component size	BP	220	77	50	0.0379994011228164	0.999773450241807
GO:0035270	endocrine system development	BP	116	47	22	0.00623878753131576	0.999790684324217
GO:0070585	protein localization to mitochondrion	BP	120	45	23	0.0322830685248422	0.999794622976428
GO:0031594	neuromuscular junction	CC	44	21	5	0.00745906679704015	0.999804581492209
GO:0030055	cell-substrate junction	CC	278	98	66	0.0175750934257655	0.999806130713918
GO:0005578	proteinaceous extracellular matrix	CC	250	86	58	0.044780438745206	0.999816663867339
GO:0043025	neuronal cell body	CC	296	103	71	0.0221989244985289	0.999817412496492
GO:0044271	cellular nitrogen compound biosynthetic process	BP	2831	865	865	0.0465584997731181	0.999822309866099
GO:1901362	organic cyclic compound biosynthetic process	BP	2686	827	818	0.0267657543255855	0.999824758207369
GO:0005581	collagen trimer	CC	54	29	7	0.000146977644149953	0.999828254664981
GO:0072655	establishment of protein localization to mitochondrion	BP	117	45	22	0.0205508652248747	0.99983119941521
GO:0030324	lung development	BP	148	54	30	0.0350481543243568	0.999834747345099
GO:0018130	heterocycle biosynthetic process	BP	2591	806	787	0.0108141654035449	0.999834827730297
GO:0030182	neuron differentiation	BP	1035	343	293	0.00263432339375455	0.999839087726231
GO:0005924	cell-substrate adherens junction	CC	276	97	65	0.0196966844764512	0.999845820795738
GO:0050840	extracellular matrix binding	MF	40	19	4	0.0113591622455749	0.999862095718082
GO:0034654	nucleobase-containing compound biosynthetic process	BP	2542	792	770	0.00992265733507249	0.999868632844098
GO:0003676	nucleic acid binding	MF	2123	656	635	0.0383665761644012	0.999880087414445
GO:0022411	cellular component disassembly	BP	434	152	110	0.00498144537996541	0.999880764252593
GO:0019438	aromatic compound biosynthetic process	BP	2595	807	786	0.0110965722504019	0.99989363171372
GO:0005198	structural molecule activity	MF	356	132	87	0.00080839910757172	0.999898142268113
GO:0019219	regulation of nucleobase-containing compound metabolic process	BP	2422	753	730	0.0149945288850083	0.999899689799188
GO:0005925	focal adhesion	CC	272	96	63	0.0180012059519736	0.999904163974423
GO:0008134	transcription factor binding	MF	378	136	93	0.00260118976034008	0.99991336998342
GO:0017022	myosin binding	MF	47	20	5	0.0363029719975531	0.999924871426219
GO:0030323	respiratory tube development	BP	152	56	30	0.026713871244629	0.999925439769842
GO:0048519	negative regulation of biological process	BP	2972	930	906	0.00256074292176635	0.99992618805358
GO:0035295	tube development	BP	469	157	119	0.0254161917113803	0.999930318847372
GO:0031324	negative regulation of cellular metabolic process	BP	1536	479	445	0.0439139522742468	0.999948911171429
GO:0031012	extracellular matrix	CC	294	103	68	0.018274663148278	0.999949896502058
GO:0010638	positive regulation of organelle organization	BP	359	121	86	0.0374344385002694	0.999959256181537
GO:0000980	RNA polymerase II distal enhancer sequence-specific DNA binding	MF	54	25	6	0.00602085669666325	0.999960073426635
GO:0001077	transcriptional activator activity, RNA polymerase II core promoter proximal region sequence-specific binding	MF	190	75	39	0.00158655140449667	0.999964310167206
GO:0007399	nervous system development	BP	1627	540	472	0.000110838964181247	0.999965849766366
GO:0048468	cell development	BP	1497	496	431	0.000271326606018153	0.99996726219904
GO:0048731	system development	BP	2979	972	904	1.17530958971932e-06	0.999967950418329
GO:0007275	multicellular organismal development	BP	3288	1053	1004	1.6181831344389e-05	0.99996970096305
GO:0048856	anatomical structure development	BP	3410	1091	1042	1.18627512588799e-05	0.999978342382939
GO:0003682	chromatin binding	MF	347	138	81	1.44521004249787e-05	0.999982315375708
GO:0022008	neurogenesis	BP	1183	392	331	0.00130184933298348	0.999982500999004
GO:0061061	muscle structure development	BP	422	140	102	0.0438711810259909	0.99998511343988
GO:1903506	regulation of nucleic acid-templated transcription	BP	2135	662	629	0.0287579277165141	0.999986275816776
GO:0009653	anatomical structure morphogenesis	BP	1891	615	551	0.000397465423104611	0.999988144634055
GO:0009892	negative regulation of metabolic process	BP	1717	541	496	0.015740953201296	0.999988522252975
GO:0006355	regulation of transcription, DNA-templated	BP	2122	657	624	0.0329050052816994	0.99998880318465
GO:0005488	binding	MF	7987	2387	2578	0.0034126751795848	0.999989054112637
GO:0048869	cellular developmental process	BP	2628	847	785	7.47523045862902e-05	0.999990512250513
GO:0051172	negative regulation of nitrogen compound metabolic process	BP	1014	336	277	0.00293778019252184	0.999990931751517
GO:2001141	regulation of RNA biosynthetic process	BP	2154	671	633	0.0189249942202336	0.999991528199116
GO:0045165	cell fate commitment	BP	206	76	41	0.0108958687034964	0.999993019450916
GO:0044767	single-organism developmental process	BP	3737	1183	1143	3.5265132400708e-05	0.999993106571817
GO:0009890	negative regulation of biosynthetic process	BP	1017	330	277	0.0119480399035496	0.999993293601672
GO:0001228	transcriptional activator activity, RNA polymerase II transcription regulatory region sequence-specific binding	MF	259	99	55	0.00113648900378225	0.999993522647265
GO:0031327	negative regulation of cellular biosynthetic process	BP	1001	322	272	0.0209018997853933	0.999993571762192
GO:0051252	regulation of RNA metabolic process	BP	2202	686	647	0.0174514276839004	0.999993740616901
GO:0010605	negative regulation of macromolecule metabolic process	BP	1520	485	432	0.00903878134954511	0.999993769311671
GO:0007517	muscle organ development	BP	263	95	56	0.00944081166042578	0.999993859307344
GO:0032774	RNA biosynthetic process	BP	2259	701	665	0.022702661920334	0.999993950280108
GO:0048513	organ development	BP	2157	700	632	0.000177336543783043	0.999994710394294
GO:0097659	nucleic acid-templated transcription	BP	2224	695	652	0.0126517814565923	0.999996140399217
GO:0009888	tissue development	BP	1288	408	358	0.0257593187186098	0.999996561864918
GO:0006351	transcription, DNA-templated	BP	2213	690	648	0.0159054461171243	0.999996589117894
GO:0000982	transcription factor activity, RNA polymerase II core promoter proximal region sequence-specific binding	MF	259	96	54	0.00397497856863204	0.999996711733557
GO:0003674	molecular_function	MF	9027	2676	2948	0.00200437965758469	0.999997504969361
GO:0001158	enhancer sequence-specific DNA binding	MF	68	33	7	0.000628039051940077	0.999997653525436
GO:0006366	transcription from RNA polymerase II promoter	BP	1386	450	387	0.0032248721261827	0.999997661717416
GO:0035326	enhancer binding	MF	78	37	9	0.000529767038200851	0.999997729026181
GO:0000978	RNA polymerase II core promoter proximal region sequence-specific DNA binding	MF	250	89	51	0.0175499635263743	0.999997846055068
GO:0045934	negative regulation of nucleobase-containing compound metabolic process	BP	949	319	253	0.00141169196403932	0.999997919923678
GO:0032502	developmental process	BP	3786	1200	1153	2.19072323439713e-05	0.999998050360402
GO:0031988	membrane-bounded vesicle	CC	2330	757	682	7.12244465407669e-05	0.999998457897287
GO:0010558	negative regulation of macromolecule biosynthetic process	BP	952	310	253	0.012053800725333	0.999998503733057
GO:2000113	negative regulation of cellular macromolecule biosynthetic process	BP	893	290	235	0.0172182715499296	0.999998643329635
GO:0003677	DNA binding	MF	1408	455	389	0.00444910274544243	0.999999473735054
GO:0031982	vesicle	CC	2401	783	700	2.76608669949811e-05	0.999999519650678
GO:0000987	core promoter proximal region sequence-specific DNA binding	MF	258	96	51	0.00348750967346254	0.99999954448903
GO:0030198	extracellular matrix organization	BP	297	116	61	0.00016581426151717	0.999999634929565
GO:0030154	cell differentiation	BP	2502	816	731	1.660161321809e-05	0.999999642822343
GO:0001159	core promoter proximal region DNA binding	MF	260	97	51	0.00304272720813877	0.999999694002021
GO:0043062	extracellular structure organization	BP	298	116	61	0.000194428639838353	0.999999697659951
GO:0000981	RNA polymerase II transcription factor activity, sequence-specific DNA binding	MF	459	175	105	2.07600366653793e-05	0.999999715818054
GO:0044212	transcription regulatory region DNA binding	MF	557	192	132	0.00385107121289214	0.999999806902552
GO:0000976	transcription regulatory region sequence-specific DNA binding	MF	451	157	102	0.00564958988632806	0.999999816369689
GO:0009887	organ morphogenesis	BP	701	231	173	0.0166461577788238	0.999999848834667
GO:0000975	regulatory region DNA binding	MF	560	194	132	0.00286747804812691	0.999999876370531
GO:0001067	regulatory region nucleic acid binding	MF	560	194	132	0.00286747804812691	0.999999876370531
GO:0001071	nucleic acid binding transcription factor activity	MF	758	247	189	0.0229406004093305	0.999999886704518
GO:0003700	transcription factor activity, sequence-specific DNA binding	MF	758	247	189	0.0229406004093305	0.999999886704518
GO:0001012	RNA polymerase II regulatory region DNA binding	MF	408	144	89	0.00450899714533063	0.999999905648156
GO:0006357	regulation of transcription from RNA polymerase II promoter	BP	1262	414	339	0.00215329127440425	0.999999912739782
GO:0044421	extracellular region part	CC	2459	801	712	2.54320034120806e-05	0.999999913221433
GO:0005515	protein binding	MF	6461	1994	2031	9.03174810492737e-07	0.99999992181409
GO:0043230	extracellular organelle	CC	1861	612	523	0.000108429526219555	0.999999929643936
GO:1903561	extracellular vesicle	CC	1861	612	523	0.000108429526219555	0.999999929643936
GO:0065010	extracellular membrane-bounded organelle	CC	1852	609	520	0.000114366335750846	0.999999933695196
GO:0070062	extracellular exosome	CC	1852	609	520	0.000114366335750846	0.999999933695196
GO:0005576	extracellular region	CC	2730	885	796	1.67870558782114e-05	0.999999953268365
GO:0000977	RNA polymerase II regulatory region sequence-specific DNA binding	MF	406	144	87	0.0036747336754855	0.999999962677045
GO:0000122	negative regulation of transcription from RNA polymerase II promoter	BP	530	186	120	0.00181421213824081	0.999999982442675
GO:1903507	negative regulation of nucleic acid-templated transcription	BP	819	280	201	0.000915277099712709	0.999999992313327
GO:0045892	negative regulation of transcription, DNA-templated	BP	795	271	194	0.00134112445129173	0.999999992417408
GO:0010629	negative regulation of gene expression	BP	990	331	251	0.00169219504770424	0.999999992899174
GO:1902679	negative regulation of RNA biosynthetic process	BP	832	283	204	0.00121579651066122	0.999999994704976
GO:0051253	negative regulation of RNA metabolic process	BP	850	292	209	0.000501221183528017	0.999999995275141
GO:0043565	sequence-specific DNA binding	MF	659	225	149	0.003108337312323	0.999999999716248
GO:0038092	nodal signaling pathway	BP	8	7	0	0.00110537621235894	1
GO:0006285	base-excision repair, AP site formation	BP	8	7	0	0.00110537621235894	1
GO:0004844	uracil DNA N-glycosylase activity	MF	5	5	0	0.00216531166143238	1
GO:0097506	deaminated base DNA N-glycosylase activity	MF	5	5	0	0.00216531166143238	1
GO:0021578	hindbrain maturation	BP	7	6	0	0.00332552064576349	1
GO:0021626	central nervous system maturation	BP	7	6	0	0.00332552064576349	1
GO:0048407	platelet-derived growth factor binding	MF	11	8	0	0.00365058171455142	1
GO:0009223	pyrimidine deoxyribonucleotide catabolic process	BP	9	7	0	0.00370671041127181	1
GO:0090261	positive regulation of inclusion body assembly	BP	4	4	0	0.00738986386604345	1
GO:0045657	positive regulation of monocyte differentiation	BP	4	4	0	0.00738986386604345	1
GO:0021999	neural plate anterior/posterior regionalization	BP	4	4	0	0.00738986386604345	1
GO:2001046	positive regulation of integrin-mediated signaling pathway	BP	4	4	0	0.00738986386604345	1
GO:0006489	dolichyl diphosphate biosynthetic process	BP	4	4	0	0.00738986386604345	1
GO:0046465	dolichyl diphosphate metabolic process	BP	4	4	0	0.00738986386604345	1
GO:0046015	regulation of transcription by glucose	BP	4	4	0	0.00738986386604345	1
GO:0003010	voluntary skeletal muscle contraction	BP	4	4	0	0.00738986386604345	1
GO:0014721	twitch skeletal muscle contraction	BP	4	4	0	0.00738986386604345	1
GO:0044548	S100 protein binding	MF	12	8	0	0.00814106117861993	1
GO:0061430	bone trabecula morphogenesis	BP	10	7	0	0.0092253137196911	1
GO:0006244	pyrimidine nucleotide catabolic process	BP	10	7	0	0.0092253137196911	1
GO:0014745	negative regulation of muscle adaptation	BP	6	5	0	0.00982037343695038	1
GO:0045008	depyrimidination	BP	6	5	0	0.00982037343695038	1
GO:0060340	positive regulation of type I interferon-mediated signaling pathway	BP	6	5	0	0.00982037343695038	1
GO:0060453	regulation of gastric acid secretion	BP	6	5	0	0.00982037343695038	1
GO:0009155	purine deoxyribonucleotide catabolic process	BP	8	6	0	0.00998595394597717	1
GO:1902236	negative regulation of endoplasmic reticulum stress-induced intrinsic apoptotic signaling pathway	BP	11	7	0	0.0189810947286855	1
GO:0014733	regulation of skeletal muscle adaptation	BP	11	7	0	0.0189810947286855	1
GO:0043045	DNA methylation involved in embryo development	BP	3	3	0	0.0252140353349836	1
GO:1901538	changes to DNA methylation involved in embryo development	BP	3	3	0	0.0252140353349836	1
GO:0071409	cellular response to cycloheximide	BP	3	3	0	0.0252140353349836	1
GO:2000669	negative regulation of dendritic cell apoptotic process	BP	3	3	0	0.0252140353349836	1
GO:0003285	septum secundum development	BP	3	3	0	0.0252140353349836	1
GO:0021898	commitment of multipotent stem cells to neuronal lineage in forebrain	BP	3	3	0	0.0252140353349836	1
GO:0032417	positive regulation of sodium:proton antiporter activity	BP	3	3	0	0.0252140353349836	1
GO:2000609	regulation of thyroid hormone generation	BP	3	3	0	0.0252140353349836	1
GO:2000611	positive regulation of thyroid hormone generation	BP	3	3	0	0.0252140353349836	1
GO:0003376	sphingosine-1-phosphate signaling pathway	BP	3	3	0	0.0252140353349836	1
GO:0090520	sphingolipid mediated signaling pathway	BP	3	3	0	0.0252140353349836	1
GO:0021586	pons maturation	BP	3	3	0	0.0252140353349836	1
GO:0046016	positive regulation of transcription by glucose	BP	3	3	0	0.0252140353349836	1
GO:0030824	negative regulation of cGMP metabolic process	BP	3	3	0	0.0252140353349836	1
GO:0046985	positive regulation of hemoglobin biosynthetic process	BP	3	3	0	0.0252140353349836	1
GO:2000646	positive regulation of receptor catabolic process	BP	3	3	0	0.0252140353349836	1
GO:0021699	cerebellar cortex maturation	BP	3	3	0	0.0252140353349836	1
GO:0097623	potassium ion export across plasma membrane	BP	3	3	0	0.0252140353349836	1
GO:0031444	slow-twitch skeletal muscle fiber contraction	BP	3	3	0	0.0252140353349836	1
GO:0061056	sclerotome development	BP	3	3	0	0.0252140353349836	1
GO:2000343	positive regulation of chemokine (C-X-C motif) ligand 2 production	BP	3	3	0	0.0252140353349836	1
GO:0045007	depurination	BP	3	3	0	0.0252140353349836	1
GO:1902255	positive regulation of intrinsic apoptotic signaling pathway by p53 class mediator	BP	3	3	0	0.0252140353349836	1
GO:0070885	negative regulation of calcineurin-NFAT signaling cascade	BP	3	3	0	0.0252140353349836	1
GO:0031064	negative regulation of histone deacetylation	BP	3	3	0	0.0252140353349836	1
GO:0005853	eukaryotic translation elongation factor 1 complex	CC	3	3	0	0.0252140353349836	1
GO:0000015	phosphopyruvate hydratase complex	CC	3	3	0	0.0252140353349836	1
GO:0097413	Lewy body	CC	3	3	0	0.0252140353349836	1
GO:0042824	MHC class I peptide loading complex	CC	3	3	0	0.0252140353349836	1
GO:0043008	ATP-dependent protein binding	MF	3	3	0	0.0252140353349836	1
GO:0050220	prostaglandin-E synthase activity	MF	3	3	0	0.0252140353349836	1
GO:0004634	phosphopyruvate hydratase activity	MF	3	3	0	0.0252140353349836	1
GO:0034987	immunoglobulin receptor binding	MF	3	3	0	0.0252140353349836	1
GO:0000702	oxidized base lesion DNA N-glycosylase activity	MF	3	3	0	0.0252140353349836	1
GO:0004052	arachidonate 12-lipoxygenase activity	MF	3	3	0	0.0252140353349836	1
GO:0038036	sphingosine-1-phosphate receptor activity	MF	3	3	0	0.0252140353349836	1
GO:0045125	bioactive lipid receptor activity	MF	3	3	0	0.0252140353349836	1
GO:0046977	TAP binding	MF	3	3	0	0.0252140353349836	1
GO:0046978	TAP1 binding	MF	3	3	0	0.0252140353349836	1
GO:0008900	hydrogen:potassium-exchanging ATPase activity	MF	3	3	0	0.0252140353349836	1
GO:0016361	activin receptor activity, type I	MF	3	3	0	0.0252140353349836	1
GO:0030878	thyroid gland development	BP	14	8	0	0.0274388641623679	1
GO:0006068	ethanol catabolic process	BP	5	4	0	0.0282880726844877	1
GO:0043654	recognition of apoptotic cell	BP	5	4	0	0.0282880726844877	1
GO:0010624	regulation of Schwann cell proliferation	BP	5	4	0	0.0282880726844877	1
GO:0006787	porphyrin-containing compound catabolic process	BP	5	4	0	0.0282880726844877	1
GO:0033015	tetrapyrrole catabolic process	BP	5	4	0	0.0282880726844877	1
GO:0042167	heme catabolic process	BP	5	4	0	0.0282880726844877	1
GO:0046149	pigment catabolic process	BP	5	4	0	0.0282880726844877	1
GO:0060455	negative regulation of gastric acid secretion	BP	5	4	0	0.0282880726844877	1
GO:0030020	extracellular matrix structural constituent conferring tensile strength	MF	5	4	0	0.0282880726844877	1
GO:0051187	cofactor catabolic process	BP	12	7	0	0.0341571416987773	1
GO:0004984	olfactory receptor activity	MF	33	0	27	1	1.19715662857912e-08
GO:0050911	detection of chemical stimulus involved in sensory perception of smell	BP	34	0	27	1	3.97125099250016e-08
GO:0050907	detection of chemical stimulus involved in sensory perception	BP	55	5	38	0.999939666353058	5.1635731145477e-08
GO:0009593	detection of chemical stimulus	BP	86	12	51	0.999763400668707	5.41891117384774e-07
GO:0006310	DNA recombination	BP	147	27	77	0.999221221771311	1.02643594937802e-06
GO:0007059	chromosome segregation	BP	145	28	75	0.997922147896323	2.6396434940366e-06
GO:0006302	double-strand break repair	BP	90	15	51	0.998200564781124	3.59751216329162e-06
GO:0000278	mitotic cell cycle	BP	699	182	283	0.979682417353521	1.55479173278831e-05
GO:0031023	microtubule organizing center organization	BP	69	16	40	0.897990479272713	1.915754823031e-05
GO:0016787	hydrolase activity	MF	1471	402	556	0.969498660116356	2.77114566902729e-05
GO:0006303	double-strand break repair via nonhomologous end joining	BP	22	2	17	0.995152086236239	2.83112064038777e-05
GO:0050906	detection of stimulus involved in sensory perception	BP	86	16	47	0.99192091107663	3.11911955389697e-05
GO:0098813	nuclear chromosome segregation	BP	105	16	55	0.999768047351853	3.48312814315414e-05
GO:0016788	hydrolase activity, acting on ester bonds	MF	398	89	169	0.999425953361266	4.85864511584065e-05
GO:0000726	non-recombinational repair	BP	23	3	17	0.981665026245919	7.48874434196184e-05
GO:0007098	centrosome cycle	BP	46	10	28	0.905758255233911	0.000104435130535685
GO:0051297	centrosome organization	BP	62	16	35	0.771152004452508	0.00013217238887244
GO:0033139	regulation of peptidyl-serine phosphorylation of STAT protein	BP	8	0	8	1	0.000145878244842857
GO:0033141	positive regulation of peptidyl-serine phosphorylation of STAT protein	BP	8	0	8	1	0.000145878244842857
GO:0006281	DNA repair	BP	280	71	122	0.94090749747135	0.000149180781008532
GO:0051298	centrosome duplication	BP	36	8	23	0.87089134292609	0.000153000532512685
GO:0004930	G-protein coupled receptor activity	MF	278	69	121	0.961064404653633	0.000167282768145929
GO:1903047	mitotic cell cycle process	BP	581	151	233	0.970482948725182	0.000180050023787794
GO:0005237	inhibitory extracellular ligand-gated ion channel activity	MF	13	0	11	1	0.000200716746730797
GO:0016887	ATPase activity	MF	303	84	130	0.753171857813193	0.000207844993088239
GO:0022402	cell cycle process	BP	859	235	332	0.915482956448204	0.000233839528250401
GO:0007608	sensory perception of smell	BP	50	7	29	0.996712994601922	0.000261221528549584
GO:0005815	microtubule organizing center	CC	353	98	148	0.762870188486859	0.000285824919919142
GO:0000075	cell cycle checkpoint	BP	180	45	82	0.916512346672741	0.000328090507359699
GO:0045005	DNA-dependent DNA replication maintenance of fidelity	BP	10	1	9	0.968993824141313	0.00033915967249071
GO:0008527	taste receptor activity	MF	10	0	9	1	0.00033915967249071
GO:0051053	negative regulation of DNA metabolic process	BP	69	14	37	0.966999134697721	0.000351930807730077
GO:0031349	positive regulation of defense response	BP	312	85	132	0.811884926494614	0.000381997130591809
GO:0070192	chromosome organization involved in meiosis	BP	23	2	16	0.996436568140079	0.000384418028279387
GO:0031297	replication fork processing	BP	7	0	7	1	0.000440366190081008
GO:0008094	DNA-dependent ATPase activity	MF	58	9	32	0.995409644974106	0.000445137684801662
GO:0044450	microtubule organizing center part	CC	72	19	38	0.748660860570443	0.000448061532713005
GO:0042623	ATPase activity, coupled	MF	231	67	101	0.569114135991607	0.000461654215901981
GO:0002822	regulation of adaptive immune response based on somatic recombination of immune receptors built from immunoglobulin superfamily domains	BP	82	24	42	0.546892073945987	0.000528470467769517
GO:0000280	nuclear division	BP	325	82	136	0.95827209575448	0.000546041012934526
GO:0003824	catalytic activity	MF	3320	910	1173	0.998837518652704	0.000599468477761288
GO:0019953	sexual reproduction	BP	426	113	173	0.913351978956656	0.000604202997893676
GO:0045132	meiotic chromosome segregation	BP	28	3	18	0.995377320245682	0.000723424449008739
GO:0032607	interferon-alpha production	BP	16	3	12	0.890639523893641	0.000747534118792147
GO:0045143	homologous chromosome segregation	BP	20	2	14	0.991074786430297	0.00082283210565025
GO:0042578	phosphoric ester hydrolase activity	MF	229	49	99	0.997586018717049	0.000834558354746094
GO:0008081	phosphoric diester hydrolase activity	MF	62	12	33	0.973363765093825	0.000858683683164608
GO:0007276	gamete generation	BP	331	89	137	0.854512721822757	0.000892509114498632
GO:0002819	regulation of adaptive immune response	BP	91	27	45	0.511347576382618	0.000904559090348102
GO:0005319	lipid transporter activity	MF	67	13	35	0.976701624354054	0.000948512113904043
GO:0051983	regulation of chromosome segregation	BP	53	10	29	0.970815480712287	0.000974627652362032
GO:0007338	single fertilization	BP	60	9	32	0.99700397236014	0.000977992768214317
GO:0008156	negative regulation of DNA replication	BP	35	5	21	0.988804282958478	0.000997840003502022
GO:0036064	ciliary basal body	CC	44	8	25	0.968712542486213	0.00104099044449957
GO:0048285	organelle fission	BP	343	86	141	0.967442820076992	0.00105439300711324
GO:0000724	double-strand break repair via homologous recombination	BP	42	7	24	0.980847168477509	0.00117105171153631
GO:0000725	recombinational repair	BP	42	7	24	0.980847168477509	0.00117105171153631
GO:0017046	peptide hormone binding	MF	31	6	19	0.927396589964194	0.00120780370461148
GO:0002220	innate immune response activating cell surface receptor signaling pathway	BP	97	25	47	0.81119972302466	0.00122804518081475
GO:0005813	centrosome	CC	282	75	118	0.862658610719266	0.00123726735494002
GO:0051606	detection of stimulus	BP	226	50	97	0.99448437272782	0.001244857648845
GO:0070647	protein modification by small protein conjugation or removal	BP	565	132	221	0.999556245873668	0.00129677027728735
GO:0000819	sister chromatid segregation	BP	80	12	40	0.99914296294795	0.00130323993894872
GO:0030123	AP-3 adaptor complex	CC	6	0	6	1	0.0013290620451271
GO:0005132	type I interferon receptor binding	MF	6	0	6	1	0.0013290620451271
GO:0031145	anaphase-promoting complex-dependent proteasomal ubiquitin-dependent protein catabolic process	BP	85	20	42	0.905414459318207	0.00134814139614463
GO:0002223	stimulatory C-type lectin receptor signaling pathway	BP	95	24	46	0.838508795118787	0.00140147534322247
GO:0006661	phosphatidylinositol biosynthetic process	BP	73	15	37	0.966497752139259	0.00142257231315874
GO:0007049	cell cycle	BP	1130	321	420	0.776303345064082	0.00143451025160554
GO:0009566	fertilization	BP	78	16	39	0.970844062606803	0.00148961301518887
GO:0097035	regulation of membrane lipid distribution	BP	25	1	16	0.999832096426174	0.00153772872134435
GO:2000104	negative regulation of DNA-dependent DNA replication	BP	13	0	10	1	0.00157013748410709
GO:0006974	cellular response to DNA damage stimulus	BP	489	144	193	0.49454023142772	0.0015857335000485
GO:0051301	cell division	BP	420	111	168	0.918942831119513	0.00159940819096604
GO:0007339	binding of sperm to zona pellucida	BP	23	4	15	0.938652022936999	0.00163593399149858
GO:0035036	sperm-egg recognition	BP	23	4	15	0.938652022936999	0.00163593399149858
GO:0032647	regulation of interferon-alpha production	BP	15	3	11	0.861590928446678	0.00171593375656831
GO:0007129	synapsis	BP	15	1	11	0.994549193096977	0.00171593375656831
GO:0004012	phospholipid-translocating ATPase activity	MF	15	1	11	0.994549193096977	0.00171593375656831
GO:0034593	phosphatidylinositol bisphosphate phosphatase activity	MF	15	0	11	1	0.00171593375656831
GO:0032620	interleukin-17 production	BP	21	5	14	0.782990934166545	0.00171627072057407
GO:0004114	3',5'-cyclic-nucleotide phosphodiesterase activity	MF	21	0	14	1	0.00171627072057407
GO:0007067	mitotic nuclear division	BP	260	66	109	0.932961240899782	0.0017253491899726
GO:0032660	regulation of interleukin-17 production	BP	19	5	13	0.696155221472734	0.00176730609328346
GO:0052866	phosphatidylinositol phosphate phosphatase activity	MF	17	1	12	0.99728147815621	0.00177375443998136
GO:0000793	condensed chromosome	CC	116	23	54	0.992744927282158	0.00178181160001098
GO:0007093	mitotic cell cycle checkpoint	BP	134	33	61	0.904939779847097	0.00184283540157408
GO:0031570	DNA integrity checkpoint	BP	124	30	57	0.915792077794319	0.00194316300726274
GO:0002250	adaptive immune response	BP	234	64	99	0.770983882972128	0.00194734759703647
GO:0038023	signaling receptor activity	MF	645	175	248	0.906484387624506	0.00201980269584329
GO:0002312	B cell activation involved in immune response	BP	41	8	23	0.945184219670121	0.00206434962570635
GO:0004527	exonuclease activity	MF	41	7	23	0.976433727722228	0.00206434962570635
GO:0051304	chromosome separation	BP	41	5	23	0.997456998708328	0.00206434962570635
GO:0070925	organelle assembly	BP	302	81	124	0.850480144197561	0.0021574047959713
GO:0000070	mitotic sister chromatid segregation	BP	77	12	38	0.998406531880121	0.00230116817326027
GO:0007259	JAK-STAT cascade	BP	102	27	48	0.770482652754134	0.00236958969159065
GO:0002460	adaptive immune response based on somatic recombination of immune receptors built from immunoglobulin superfamily domains	BP	156	39	69	0.902413796449716	0.00241939221486546
GO:0042953	lipoprotein transport	BP	8	0	7	1	0.00250178180674806
GO:0044872	lipoprotein localization	BP	8	0	7	1	0.00250178180674806
GO:0033038	bitter taste receptor activity	MF	8	0	7	1	0.00250178180674806
GO:0000077	DNA damage checkpoint	BP	120	29	55	0.913767107504103	0.00250195501357721
GO:0016591	DNA-directed RNA polymerase II, holoenzyme	CC	70	16	35	0.910242832198489	0.00254836526852031
GO:0070646	protein modification by small protein removal	BP	75	13	37	0.994327698264873	0.0026317300788071
GO:0000428	DNA-directed RNA polymerase complex	CC	85	20	41	0.905414459318207	0.00271870550770717
GO:0055029	nuclear DNA-directed RNA polymerase complex	CC	85	20	41	0.905414459318207	0.00271870550770717
GO:0005524	ATP binding	MF	967	261	360	0.958371344755872	0.00282083371762345
GO:0032559	adenyl ribonucleotide binding	MF	994	272	369	0.930678658835177	0.00309068158562873
GO:0002285	lymphocyte activation involved in immune response	BP	93	22	44	0.909240888733915	0.00310292209225659
GO:0004888	transmembrane signaling receptor activity	MF	568	154	219	0.894043993914049	0.00311162699847601
GO:0010965	regulation of mitotic sister chromatid separation	BP	42	7	23	0.980847168477509	0.00314571025864902
GO:0003351	epithelial cilium movement	BP	10	1	8	0.968993824141313	0.00327531384408389
GO:0051010	microtubule plus-end binding	MF	10	1	8	0.968993824141313	0.00327531384408389
GO:0004112	cyclic-nucleotide phosphodiesterase activity	MF	22	1	14	0.999522822402763	0.00328522060665199
GO:0031396	regulation of protein ubiquitination	BP	184	49	79	0.813811600331902	0.00332402645549702
GO:0033046	negative regulation of sister chromatid segregation	BP	33	6	19	0.951252805120736	0.00335032252966027
GO:0033048	negative regulation of mitotic sister chromatid segregation	BP	33	6	19	0.951252805120736	0.00335032252966027
GO:2000816	negative regulation of mitotic sister chromatid separation	BP	33	6	19	0.951252805120736	0.00335032252966027
GO:0007091	metaphase/anaphase transition of mitotic cell cycle	BP	33	4	19	0.994812467112803	0.00335032252966027
GO:0044772	mitotic cell cycle phase transition	BP	341	90	137	0.899615671180802	0.00343346401268161
GO:0002706	regulation of lymphocyte mediated immunity	BP	76	23	37	0.472130818638666	0.00351282920637642
GO:0042384	cilium assembly	BP	91	20	43	0.955171834815668	0.00353809527514903
GO:0060249	anatomical structure homeostasis	BP	211	61	89	0.580239996717449	0.00354370321354081
GO:0030880	RNA polymerase complex	CC	86	21	41	0.87060338709714	0.00355485841375
GO:0000018	regulation of DNA recombination	BP	40	8	22	0.934402755681788	0.00357889032927141
GO:0008206	bile acid metabolic process	BP	40	6	22	0.989251043409981	0.00357889032927141
GO:0045089	positive regulation of innate immune response	BP	246	69	102	0.69549310554506	0.00358369490386924
GO:0000930	gamma-tubulin complex	CC	12	3	9	0.730973239005125	0.00369700976303289
GO:0035371	microtubule plus-end	CC	12	1	9	0.984529290858269	0.00369700976303289
GO:0051052	regulation of DNA metabolic process	BP	214	55	90	0.896531198348801	0.00373132622778543
GO:0002204	somatic recombination of immunoglobulin genes involved in immune response	BP	31	7	18	0.847734413156516	0.00376725455642564
GO:0002208	somatic diversification of immunoglobulins involved in immune response	BP	31	7	18	0.847734413156516	0.00376725455642564
GO:0045190	isotype switching	BP	31	7	18	0.847734413156516	0.00376725455642564
GO:0007099	centriole replication	BP	14	1	10	0.992282151107816	0.00385994840569308
GO:0046477	glycosylceramide catabolic process	BP	5	0	5	1	0.00401036990083705
GO:0035745	T-helper 2 cell cytokine production	BP	5	0	5	1	0.00401036990083705
GO:0045349	interferon-alpha biosynthetic process	BP	5	0	5	1	0.00401036990083705
GO:0045354	regulation of interferon-alpha biosynthetic process	BP	5	0	5	1	0.00401036990083705
GO:0071782	endoplasmic reticulum tubular network	CC	5	0	5	1	0.00401036990083705
GO:0004551	nucleotide diphosphatase activity	MF	5	0	5	1	0.00401036990083705
GO:0015205	nucleobase transmembrane transporter activity	MF	5	0	5	1	0.00401036990083705
GO:0004977	melanocortin receptor activity	MF	5	0	5	1	0.00401036990083705
GO:0000003	reproduction	BP	585	157	224	0.922212633961584	0.0041166761697075
GO:0005096	GTPase activator activity	MF	138	39	61	0.640997699593949	0.00425018132975916
GO:0030554	adenyl nucleotide binding	MF	999	275	369	0.913646072058451	0.00444811995748378
GO:0000794	condensed nuclear chromosome	CC	50	10	26	0.950769257195827	0.00448449748090549
GO:0004843	ubiquitin-specific protease activity	MF	50	8	26	0.990660181562065	0.00448449748090549
GO:0044770	cell cycle phase transition	BP	357	99	142	0.76804370849552	0.00450787682355972
GO:0035335	peptidyl-tyrosine dephosphorylation	BP	72	16	35	0.931115431606634	0.00459628633144146
GO:1901991	negative regulation of mitotic cell cycle phase transition	BP	128	34	57	0.783842276196549	0.00461551982544156
GO:0002381	immunoglobulin production involved in immunoglobulin mediated immune response	BP	36	9	20	0.771375561465417	0.00462717009414829
GO:0016447	somatic recombination of immunoglobulin gene segments	BP	36	9	20	0.771375561465417	0.00462717009414829
GO:0051439	regulation of ubiquitin-protein ligase activity involved in mitotic cell cycle	BP	77	21	37	0.695318716755575	0.00463361566200891
GO:0033045	regulation of sister chromatid segregation	BP	43	7	23	0.984483045139257	0.00466536597054699
GO:0033047	regulation of mitotic sister chromatid segregation	BP	43	7	23	0.984483045139257	0.00466536597054699
GO:0007283	spermatogenesis	BP	256	68	105	0.854753219051672	0.00469610609505582
GO:0048232	male gamete generation	BP	256	68	105	0.854753219051672	0.00469610609505582
GO:0032743	positive regulation of interleukin-2 production	BP	27	6	16	0.847703762133951	0.00472879273764897
GO:0044782	cilium organization	BP	100	22	46	0.961208652601603	0.00496840558606238
GO:0050707	regulation of cytokine secretion	BP	95	26	44	0.699891159300102	0.00508211449942275
GO:0045930	negative regulation of mitotic cell cycle	BP	176	43	75	0.938360769010493	0.0052045873774855
GO:0051985	negative regulation of chromosome segregation	BP	34	6	19	0.960301883332653	0.00525727463440866
GO:0044784	metaphase/anaphase transition of cell cycle	BP	34	5	19	0.98580294550574	0.00525727463440866
GO:0051306	mitotic sister chromatid separation	BP	34	5	19	0.98580294550574	0.00525727463440866
GO:0010165	response to X-ray	BP	25	5	15	0.897743353465569	0.00527193929314755
GO:0031347	regulation of defense response	BP	540	155	207	0.645452363878348	0.0053822356433567
GO:0045088	regulation of innate immune response	BP	287	80	116	0.729281792612532	0.00539064629733235
GO:0010212	response to ionizing radiation	BP	103	25	47	0.894723264702234	0.00549558678616589
GO:0050714	positive regulation of protein secretion	BP	137	32	60	0.95217126746038	0.0058156846293974
GO:0005548	phospholipid transporter activity	MF	32	5	18	0.977386125033652	0.00596893105103305
GO:0004725	protein tyrosine phosphatase activity	MF	73	17	35	0.8997835744258	0.00605685472132012
GO:0010564	regulation of cell cycle process	BP	379	109	149	0.617915276997638	0.00608772473705133
GO:0016445	somatic diversification of immunoglobulins	BP	39	10	21	0.748373224662887	0.00609593917562185
GO:0002758	innate immune response-activating signal transduction	BP	212	58	88	0.760877037464927	0.00627012855382137
GO:0036459	ubiquitinyl hydrolase activity	MF	51	8	26	0.992440420691434	0.00630179294537599
GO:0004435	phosphatidylinositol phospholipase C activity	MF	21	5	13	0.782990934166545	0.0064545492636482
GO:0000281	mitotic cytokinesis	BP	21	4	13	0.904089531433425	0.0064545492636482
GO:0007186	G-protein coupled receptor signaling pathway	BP	559	156	213	0.790448946881525	0.00652216432752591
GO:0002218	activation of innate immune response	BP	215	60	89	0.702754158331947	0.00655669257017347
GO:0007052	mitotic spindle organization	BP	56	16	28	0.59991840539895	0.00659648628465112
GO:0060271	cilium morphogenesis	BP	109	24	49	0.966396305568481	0.00662005329107748
GO:0036310	annealing helicase activity	MF	7	1	6	0.912054659952104	0.00666123717540365
GO:0097617	annealing activity	MF	7	1	6	0.912054659952104	0.00666123717540365
GO:0045350	interferon-beta biosynthetic process	BP	7	0	6	1	0.00666123717540365
GO:0045357	regulation of interferon-beta biosynthetic process	BP	7	0	6	1	0.00666123717540365
GO:0031512	motile primary cilium	CC	7	0	6	1	0.00666123717540365
GO:0032300	mismatch repair complex	CC	7	0	6	1	0.00666123717540365
GO:0004908	interleukin-1 receptor activity	MF	7	0	6	1	0.00666123717540365
GO:0032435	negative regulation of proteasomal ubiquitin-dependent protein catabolic process	BP	44	10	23	0.872531586798676	0.00674758815276794
GO:0042503	tyrosine phosphorylation of Stat3 protein	BP	30	7	17	0.821032500124533	0.00677074730202435
GO:0010880	regulation of release of sequestered calcium ion into cytosol by sarcoplasmic reticulum	BP	19	5	12	0.696155221472734	0.00706394297788535
GO:0034204	lipid translocation	BP	19	1	12	0.998644408631576	0.00706394297788535
GO:0045332	phospholipid translocation	BP	19	1	12	0.998644408631576	0.00706394297788535
GO:0051438	regulation of ubiquitin-protein transferase activity	BP	99	27	45	0.709670603387803	0.00708356830407308
GO:0098687	chromosomal region	CC	178	38	75	0.99397623847161	0.00723864621276727
GO:0019783	ubiquitin-like protein-specific protease activity	MF	54	8	27	0.996051883650596	0.007568232131865
GO:0006259	DNA metabolic process	BP	572	160	217	0.782707614045203	0.00758225732251432
GO:0022412	cellular process involved in reproduction in multicellular organism	BP	157	39	67	0.910668766467869	0.00765300467665537
GO:0046425	regulation of JAK-STAT cascade	BP	84	21	39	0.840435899936612	0.00765948493151619
GO:0002823	negative regulation of adaptive immune response based on somatic recombination of immune receptors built from immunoglobulin superfamily domains	BP	28	7	16	0.756856554235187	0.00767126085832523
GO:0051351	positive regulation of ligase activity	BP	74	21	35	0.6150743266989	0.00788687284548024
GO:0006448	regulation of translational elongation	BP	9	2	7	0.791957238359967	0.00801565135653354
GO:0030897	HOPS complex	CC	9	1	7	0.956107661146752	0.00801565135653354
GO:0072531	pyrimidine-containing compound transmembrane transport	BP	9	0	7	1	0.00801565135653354
GO:0046488	phosphatidylinositol metabolic process	BP	97	22	44	0.943392496803229	0.00804142645491794
GO:0002724	regulation of T cell cytokine production	BP	15	3	10	0.861590928446678	0.00814797770394262
GO:0098534	centriole assembly	BP	15	2	10	0.960543563259557	0.00814797770394262
GO:0016505	peptidase activator activity involved in apoptotic process	MF	15	2	10	0.960543563259557	0.00814797770394262
GO:0046856	phosphatidylinositol dephosphorylation	BP	15	1	10	0.994549193096977	0.00814797770394262
GO:0051537	2 iron, 2 sulfur cluster binding	MF	15	1	10	0.994549193096977	0.00814797770394262
GO:0005814	centriole	CC	47	13	24	0.653084141386473	0.00830072675085382
GO:0007127	meiosis I	BP	47	7	24	0.993506468371021	0.00830072675085382
GO:0032727	positive regulation of interferon-alpha production	BP	13	3	9	0.782734408565582	0.00848247239061592
GO:0006577	amino-acid betaine metabolic process	BP	13	2	9	0.930008344283686	0.00848247239061592
GO:0008656	cysteine-type endopeptidase activator activity involved in apoptotic process	MF	13	2	9	0.930008344283686	0.00848247239061592
GO:0042501	serine phosphorylation of STAT protein	BP	13	1	9	0.989072703072817	0.00848247239061592
GO:0006677	glycosylceramide metabolic process	BP	11	2	8	0.877954552927246	0.00851133708582991
GO:0009437	carnitine metabolic process	BP	11	2	8	0.877954552927246	0.00851133708582991
GO:0045351	type I interferon biosynthetic process	BP	11	2	8	0.877954552927246	0.00851133708582991
GO:0042113	B cell activation	BP	155	42	66	0.757633306677047	0.00856250529634825
GO:2001020	regulation of response to DNA damage stimulus	BP	100	28	45	0.652238515912865	0.0088141559824455
GO:0051340	regulation of ligase activity	BP	100	26	45	0.799967493425898	0.0088141559824455
GO:0050729	positive regulation of inflammatory response	BP	77	18	36	0.901629870403593	0.00889531330209321
GO:0000086	G2/M transition of mitotic cell cycle	BP	142	35	61	0.909657167258223	0.00897962904937629
GO:0051436	negative regulation of ubiquitin-protein ligase activity involved in mitotic cell cycle	BP	72	20	34	0.657379079991584	0.00901305636319057
GO:0050715	positive regulation of cytokine secretion	BP	62	16	30	0.771152004452508	0.00904675640532535
GO:0016579	protein deubiquitination	BP	62	10	30	0.994795908763898	0.00904675640532535
GO:0006869	lipid transport	BP	220	46	90	0.998338948926474	0.00910704603726494
GO:0002703	regulation of leukocyte mediated immunity	BP	108	35	48	0.271286045268547	0.00923047835442608
GO:0030258	lipid modification	BP	129	28	56	0.980334104380309	0.00932374354463017
GO:0010876	lipid localization	BP	242	53	98	0.996632620165551	0.00935505297562931
GO:0051536	iron-sulfur cluster binding	MF	45	11	23	0.810770103607693	0.00953413984359233
GO:0051540	metal cluster binding	MF	45	11	23	0.810770103607693	0.00953413984359233
GO:0002562	somatic diversification of immune receptors via germline recombination within a single locus	BP	45	10	23	0.890177724853243	0.00953413984359233
GO:0016444	somatic cell DNA recombination	BP	45	10	23	0.890177724853243	0.00953413984359233
GO:0008237	metallopeptidase activity	MF	124	30	54	0.915792077794319	0.00979449961381462
GO:0046605	regulation of centrosome cycle	BP	24	6	14	0.749472942620074	0.00979788802244562
GO:0070063	RNA polymerase binding	MF	24	5	14	0.875486865908471	0.00979788802244562
GO:0007131	reciprocal meiotic recombination	BP	24	2	14	0.99738489049535	0.00979788802244562
GO:0035825	reciprocal DNA recombination	BP	24	2	14	0.99738489049535	0.00979788802244562
GO:0005819	spindle	CC	180	57	75	0.267956602465399	0.00991235582307807
GO:0038061	NIK/NF-kappaB signaling	BP	80	26	37	0.303591364217738	0.00994901597029342
GO:0030695	GTPase regulator activity	MF	156	44	66	0.651677770566064	0.0101223307392741
GO:0030071	regulation of mitotic metaphase/anaphase transition	BP	38	6	20	0.983166391669913	0.0101904472268994
GO:0002820	negative regulation of adaptive immune response	BP	31	8	17	0.729483084014877	0.0104178456359657
GO:0045841	negative regulation of mitotic metaphase/anaphase transition	BP	31	6	17	0.927396589964194	0.0104178456359657
GO:0071174	mitotic spindle checkpoint	BP	31	6	17	0.927396589964194	0.0104178456359657
GO:1901988	negative regulation of cell cycle phase transition	BP	135	39	58	0.577847525888051	0.010616889934594
GO:0014808	release of sequestered calcium ion into cytosol by sarcoplasmic reticulum	BP	22	6	13	0.662132035112827	0.0110324684348649
GO:1903514	calcium ion transport from endoplasmic reticulum to cytosol	BP	22	6	13	0.662132035112827	0.0110324684348649
GO:0004629	phospholipase C activity	MF	22	6	13	0.662132035112827	0.0110324684348649
GO:1990391	DNA repair complex	CC	22	3	13	0.976054634509973	0.0110324684348649
GO:0006954	inflammatory response	BP	447	127	171	0.686275476966462	0.0117555679164789
GO:0042562	hormone binding	MF	53	15	26	0.616735719166552	0.0117616408354896
GO:0031461	cullin-RING ubiquitin ligase complex	CC	63	15	30	0.866470380690175	0.0118866339473249
GO:0051437	positive regulation of ubiquitin-protein ligase activity involved in regulation of mitotic cell cycle transition	BP	58	17	28	0.551069957374892	0.0118905851568599
GO:0032200	telomere organization	BP	58	15	28	0.763231787748274	0.0118905851568599
GO:0042516	regulation of tyrosine phosphorylation of Stat3 protein	BP	29	7	16	0.790796885236646	0.0119108112238445
GO:0032493	response to bacterial lipoprotein	BP	4	0	4	1	0.0120985001922843
GO:0070339	response to bacterial lipopeptide	BP	4	0	4	1	0.0120985001922843
GO:0071220	cellular response to bacterial lipoprotein	BP	4	0	4	1	0.0120985001922843
GO:0071221	cellular response to bacterial lipopeptide	BP	4	0	4	1	0.0120985001922843
GO:0018095	protein polyglutamylation	BP	4	0	4	1	0.0120985001922843
GO:2000551	regulation of T-helper 2 cell cytokine production	BP	4	0	4	1	0.0120985001922843
GO:0034464	BBSome	CC	4	0	4	1	0.0120985001922843
GO:0005672	transcription factor TFIIA complex	CC	4	0	4	1	0.0120985001922843
GO:0016846	carbon-sulfur lyase activity	MF	4	0	4	1	0.0120985001922843
GO:0033695	oxidoreductase activity, acting on CH or CH2 groups, quinone or similar compound as acceptor	MF	4	0	4	1	0.0120985001922843
GO:0034875	caffeine oxidase activity	MF	4	0	4	1	0.0120985001922843
GO:0030284	estrogen receptor activity	MF	4	0	4	1	0.0120985001922843
GO:0016933	extracellular-glycine-gated ion channel activity	MF	4	0	4	1	0.0120985001922843
GO:0016934	extracellular-glycine-gated chloride channel activity	MF	4	0	4	1	0.0120985001922843
GO:0005345	purine nucleobase transmembrane transporter activity	MF	4	0	4	1	0.0120985001922843
GO:0052629	phosphatidylinositol-3,5-bisphosphate 3-phosphatase activity	MF	4	0	4	1	0.0120985001922843
GO:0004871	signal transducer activity	MF	864	252	317	0.558033476687562	0.0122405999758032
GO:0061695	transferase complex, transferring phosphorus-containing groups	CC	176	44	73	0.914329420975271	0.0122440979391226
GO:0007606	sensory perception of chemical stimulus	BP	99	26	44	0.78201322330468	0.0123186793927911
GO:0006261	DNA-dependent DNA replication	BP	81	18	37	0.940740270625782	0.0125709506770209
GO:0044839	cell cycle G2/M phase transition	BP	144	37	61	0.855388165245827	0.0126594825799598
GO:0004872	receptor activity	MF	784	205	289	0.982194651144297	0.0127068414596764
GO:1903320	regulation of protein modification by small protein conjugation or removal	BP	198	55	81	0.711109817774692	0.0128510939118105
GO:2000058	regulation of protein ubiquitination involved in ubiquitin-dependent protein catabolic process	BP	76	24	35	0.374097585841839	0.0129274895190673
GO:0032504	multicellular organism reproduction	BP	465	128	177	0.823146317938652	0.0129851444872667
GO:0051443	positive regulation of ubiquitin-protein transferase activity	BP	71	21	33	0.526752398399897	0.0132331721630371
GO:0004386	helicase activity	MF	102	21	45	0.982935495111688	0.0133374287756107
GO:0002709	regulation of T cell mediated immunity	BP	34	11	18	0.411514817642627	0.0134469962492361
GO:0042108	positive regulation of cytokine biosynthetic process	BP	51	14	25	0.667174834702191	0.0135108281194184
GO:0042088	T-helper 1 type immune response	BP	27	7	15	0.719114186026722	0.0136151775297136
GO:0046626	regulation of insulin receptor signaling pathway	BP	27	6	15	0.847703762133951	0.0136151775297136
GO:0042100	B cell proliferation	BP	61	14	29	0.894660110131632	0.0136152149625516
GO:0060314	regulation of ryanodine-sensitive calcium-release channel activity	BP	18	6	11	0.440522315069846	0.0138182113567445
GO:0000795	synaptonemal complex	CC	18	5	11	0.644640089959833	0.0138182113567445
GO:0003341	cilium movement	BP	18	3	11	0.932874705753267	0.0138182113567445
GO:1990234	transferase complex	CC	415	100	159	0.993597840721255	0.0138895737641405
GO:0031398	positive regulation of protein ubiquitination	BP	126	38	54	0.452230609120642	0.0140977645924705
GO:1902099	regulation of metaphase/anaphase transition of cell cycle	BP	39	7	20	0.964676700078543	0.0145004557019284
GO:0042107	cytokine metabolic process	BP	92	27	41	0.538191393409963	0.0145462456050552
GO:0043632	modification-dependent macromolecule catabolic process	BP	354	100	137	0.694834741524808	0.0149194818881029
GO:0044774	mitotic DNA integrity checkpoint	BP	87	22	39	0.828710533089555	0.0151454293797019
GO:0032528	microvillus organization	BP	16	6	10	0.31823228748679	0.0153172522777205
GO:0044818	mitotic G2/M transition checkpoint	BP	16	1	10	0.996150482330272	0.0153172522777205
GO:0046839	phospholipid dephosphorylation	BP	16	1	10	0.996150482330272	0.0153172522777205
GO:0016879	ligase activity, forming carbon-nitrogen bonds	MF	32	8	17	0.764193239122325	0.0154599488322226
GO:1902100	negative regulation of metaphase/anaphase transition of cell cycle	BP	32	7	17	0.871125941886089	0.0154599488322226
GO:0002200	somatic diversification of immune receptors	BP	49	11	24	0.890874091286036	0.0155290638948659
GO:1901222	regulation of NIK/NF-kappaB signaling	BP	25	8	14	0.458633020601731	0.0155581864051887
GO:0070296	sarcoplasmic reticulum calcium ion transport	BP	25	6	14	0.78646091568008	0.0155581864051887
GO:0042517	positive regulation of tyrosine phosphorylation of Stat3 protein	BP	25	5	14	0.897743353465569	0.0155581864051887
GO:1901990	regulation of mitotic cell cycle phase transition	BP	194	51	79	0.846276845427006	0.0157060806129666
GO:0009411	response to UV	BP	95	29	42	0.436877868735681	0.0157747408508187
GO:1900076	regulation of cellular response to insulin stimulus	BP	37	11	19	0.540790596169203	0.0166993975855724
GO:1990752	microtubule end	CC	14	2	9	0.94734987861784	0.0168030155634771
GO:1903532	positive regulation of secretion by cell	BP	233	60	93	0.902338437341798	0.0170881600830835
GO:0050727	regulation of inflammatory response	BP	192	45	78	0.972797056393681	0.0173493964451979
GO:2000780	negative regulation of double-strand break repair	BP	6	1	5	0.875520901670044	0.0174169091793868
GO:0036297	interstrand cross-link repair	BP	6	1	5	0.875520901670044	0.0174169091793868
GO:0031392	regulation of prostaglandin biosynthetic process	BP	6	1	5	0.875520901670044	0.0174169091793868
GO:2001279	regulation of unsaturated fatty acid biosynthetic process	BP	6	1	5	0.875520901670044	0.0174169091793868
GO:0015851	nucleobase transport	BP	6	1	5	0.875520901670044	0.0174169091793868
GO:0000076	DNA replication checkpoint	BP	6	1	5	0.875520901670044	0.0174169091793868
GO:0061702	inflammasome complex	CC	6	1	5	0.875520901670044	0.0174169091793868
GO:0045410	positive regulation of interleukin-6 biosynthetic process	BP	6	0	5	1	0.0174169091793868
GO:0045359	positive regulation of interferon-beta biosynthetic process	BP	6	0	5	1	0.0174169091793868
GO:0035743	CD4-positive, alpha-beta T cell cytokine production	BP	6	0	5	1	0.0174169091793868
GO:0032429	regulation of phospholipase A2 activity	BP	6	0	5	1	0.0174169091793868
GO:0071073	positive regulation of phospholipid biosynthetic process	BP	6	0	5	1	0.0174169091793868
GO:0032817	regulation of natural killer cell proliferation	BP	6	0	5	1	0.0174169091793868
GO:0000796	condensin complex	CC	6	0	5	1	0.0174169091793868
GO:0071439	clathrin complex	CC	6	0	5	1	0.0174169091793868
GO:0019773	proteasome core complex, alpha-subunit complex	CC	6	0	5	1	0.0174169091793868
GO:0015165	pyrimidine nucleotide-sugar transmembrane transporter activity	MF	6	0	5	1	0.0174169091793868
GO:0019237	centromeric DNA binding	MF	6	0	5	1	0.0174169091793868
GO:0032729	positive regulation of interferon-gamma production	BP	42	7	21	0.980847168477509	0.0174630475038004
GO:0007346	regulation of mitotic cell cycle	BP	336	90	130	0.865677440201783	0.0175323085070767
GO:0042787	protein ubiquitination involved in ubiquitin-dependent protein catabolic process	BP	122	33	52	0.74191003693022	0.0177361545219424
GO:0060397	JAK-STAT cascade involved in growth hormone signaling pathway	BP	23	6	13	0.708031003434586	0.0177686665675648
GO:0032391	photoreceptor connecting cilium	CC	23	6	13	0.708031003434586	0.0177686665675648
GO:1900077	negative regulation of cellular response to insulin stimulus	BP	23	5	13	0.849233965223388	0.0177686665675648
GO:0007094	mitotic spindle assembly checkpoint	BP	30	6	16	0.91197810413045	0.017785169991639
GO:0071173	spindle assembly checkpoint	BP	30	6	16	0.91197810413045	0.017785169991639
GO:1904667	negative regulation of ubiquitin protein ligase activity	BP	30	6	16	0.91197810413045	0.017785169991639
GO:1901799	negative regulation of proteasomal protein catabolic process	BP	47	13	23	0.653084141386473	0.0178599028499146
GO:0051784	negative regulation of nuclear division	BP	47	10	23	0.919440011131168	0.0178599028499146
GO:0003777	microtubule motor activity	MF	47	8	23	0.982673687991874	0.0178599028499146
GO:0000723	telomere maintenance	BP	57	15	27	0.737306049983106	0.0178827369108228
GO:0051047	positive regulation of secretion	BP	261	68	103	0.895013896407833	0.0178908573781864
GO:0003697	single-stranded DNA binding	MF	52	12	25	0.875797233390099	0.017977065056661
GO:0016874	ligase activity	MF	239	51	95	0.998129745981391	0.0181360211899267
GO:0045086	positive regulation of interleukin-2 biosynthetic process	BP	12	3	8	0.730973239005125	0.018139991731424
GO:0050718	positive regulation of interleukin-1 beta secretion	BP	12	3	8	0.730973239005125	0.018139991731424
GO:0046040	IMP metabolic process	BP	12	2	8	0.90735081571167	0.018139991731424
GO:0045910	negative regulation of DNA recombination	BP	12	2	8	0.90735081571167	0.018139991731424
GO:0042276	error-prone translesion synthesis	BP	12	2	8	0.90735081571167	0.018139991731424
GO:0042226	interleukin-6 biosynthetic process	BP	12	1	8	0.984529290858269	0.018139991731424
GO:0015215	nucleotide transmembrane transporter activity	MF	12	1	8	0.984529290858269	0.018139991731424
GO:0070588	calcium ion transmembrane transport	BP	109	30	47	0.695677842475803	0.0185976238416079
GO:0050663	cytokine secretion	BP	109	28	47	0.827561850452456	0.0185976238416079
GO:0000338	protein deneddylation	BP	10	3	7	0.599257415016994	0.0190764388855827
GO:0010715	regulation of extracellular matrix disassembly	BP	10	3	7	0.599257415016994	0.0190764388855827
GO:0006188	IMP biosynthetic process	BP	10	2	7	0.84013219419571	0.0190764388855827
GO:0051770	positive regulation of nitric-oxide synthase biosynthetic process	BP	10	2	7	0.84013219419571	0.0190764388855827
GO:0032740	positive regulation of interleukin-17 production	BP	10	2	7	0.84013219419571	0.0190764388855827
GO:0016595	glutamate binding	MF	10	2	7	0.84013219419571	0.0190764388855827
GO:1902237	positive regulation of endoplasmic reticulum stress-induced intrinsic apoptotic signaling pathway	BP	10	1	7	0.968993824141313	0.0190764388855827
GO:1901679	nucleotide transmembrane transport	BP	10	1	7	0.968993824141313	0.0190764388855827
GO:0007130	synaptonemal complex assembly	BP	10	1	7	0.968993824141313	0.0190764388855827
GO:0046931	pore complex assembly	BP	10	1	7	0.968993824141313	0.0190764388855827
GO:0046599	regulation of centriole replication	BP	10	1	7	0.968993824141313	0.0190764388855827
GO:0014850	response to muscle activity	BP	10	1	7	0.968993824141313	0.0190764388855827
GO:0043560	insulin receptor substrate binding	MF	10	1	7	0.968993824141313	0.0190764388855827
GO:0072578	neurotransmitter-gated ion channel clustering	BP	8	2	6	0.731356202645956	0.0191396032813705
GO:0015780	nucleotide-sugar transport	BP	8	1	6	0.937868725281554	0.0191396032813705
GO:1902116	negative regulation of organelle assembly	BP	8	1	6	0.937868725281554	0.0191396032813705
GO:0000733	DNA strand renaturation	BP	8	1	6	0.937868725281554	0.0191396032813705
GO:0042043	neurexin family protein binding	MF	8	1	6	0.937868725281554	0.0191396032813705
GO:0004438	phosphatidylinositol-3-phosphatase activity	MF	8	1	6	0.937868725281554	0.0191396032813705
GO:0052744	phosphatidylinositol monophosphate phosphatase activity	MF	8	1	6	0.937868725281554	0.0191396032813705
GO:0001539	cilium or flagellum-dependent cell motility	BP	8	0	6	1	0.0191396032813705
GO:0005577	fibrinogen complex	CC	8	0	6	1	0.0191396032813705
GO:0005338	nucleotide-sugar transmembrane transporter activity	MF	8	0	6	1	0.0191396032813705
GO:0017056	structural constituent of nuclear pore	MF	8	0	6	1	0.0191396032813705
GO:2000060	positive regulation of protein ubiquitination involved in ubiquitin-dependent protein catabolic process	BP	70	23	32	0.29757941278448	0.0191614816821965
GO:0006275	regulation of DNA replication	BP	96	24	42	0.853472648485243	0.0192349770087355
GO:0031577	spindle checkpoint	BP	35	9	18	0.739213645228176	0.0192477845256443
GO:0032446	protein modification by small protein conjugation	BP	504	122	189	0.996412382175083	0.0199166625087661
GO:0044265	cellular macromolecule catabolic process	BP	524	150	196	0.658673391020073	0.0200354428315239
GO:0006511	ubiquitin-dependent protein catabolic process	BP	343	98	132	0.643670256914027	0.0201611230873119
GO:0060396	growth hormone receptor signaling pathway	BP	28	7	15	0.756856554235187	0.0204735429197771
GO:0090329	regulation of DNA-dependent DNA replication	BP	28	3	15	0.995377320245682	0.0204735429197771
GO:0006793	phosphorus metabolic process	BP	2067	614	725	0.345803166061281	0.0206166401114046
GO:1901987	regulation of cell cycle phase transition	BP	207	59	83	0.630318961844088	0.0206238573993269
GO:0002824	positive regulation of adaptive immune response based on somatic recombination of immune receptors built from immunoglobulin superfamily domains	BP	50	17	24	0.279211754180904	0.0206540576305923
GO:0019941	modification-dependent protein catabolic process	BP	349	100	134	0.631677094126949	0.0209334762267933
GO:0051603	proteolysis involved in cellular protein catabolic process	BP	386	110	147	0.662103397029885	0.0217347936635925
GO:0006399	tRNA metabolic process	BP	81	17	36	0.965884746268399	0.0221202686707159
GO:0009314	response to radiation	BP	344	96	132	0.741051692999253	0.022228474397255
GO:0007018	microtubule-based movement	BP	118	26	50	0.970862105645114	0.0222773222378226
GO:0051726	regulation of cell cycle	BP	660	196	243	0.430559468506857	0.0224535192915388
GO:0006260	DNA replication	BP	205	59	82	0.595914908591682	0.022675183064784
GO:0006767	water-soluble vitamin metabolic process	BP	76	19	34	0.830943581773548	0.0230842970353089
GO:0000217	DNA secondary structure binding	MF	19	5	11	0.696155221472734	0.0231053303776758
GO:0002369	T cell cytokine production	BP	19	4	11	0.853271445266992	0.0231053303776758
GO:0010972	negative regulation of G2/M transition of mitotic cell cycle	BP	19	2	11	0.987925760410955	0.0231053303776758
GO:1990782	protein tyrosine kinase binding	MF	38	10	19	0.715734788786128	0.0232083479442454
GO:0002821	positive regulation of adaptive immune response	BP	53	18	25	0.272811092661556	0.0235265509684212
GO:0008333	endosome to lysosome transport	BP	26	6	14	0.819128300776789	0.0235847239399515
GO:0016796	exonuclease activity, active with either ribo- or deoxyribonucleic acids and producing 5'-phosphomonoesters	MF	26	5	14	0.916461223153373	0.0235847239399515
GO:0006282	regulation of DNA repair	BP	48	13	23	0.685990835041551	0.0237435999597719
GO:0044773	mitotic DNA damage checkpoint	BP	84	22	37	0.77276622617024	0.0239525057702919
GO:0071897	DNA biosynthetic process	BP	92	30	40	0.277953244292352	0.0245227241367353
GO:0031214	biomineral tissue development	BP	100	21	43	0.977322618558557	0.0248501381793304
GO:0051444	negative regulation of ubiquitin-protein transferase activity	BP	79	22	35	0.655517551729233	0.0250916262628942
GO:0008289	lipid binding	MF	399	108	151	0.858086137953994	0.0253068016238314
GO:1904666	regulation of ubiquitin protein ligase activity	BP	31	6	16	0.927396589964194	0.0256436493043571
GO:0007034	vacuolar transport	BP	61	15	28	0.830343738753777	0.0257465534270024
GO:0015748	organophosphate ester transport	BP	61	12	28	0.96849332153552	0.0257465534270024
GO:0090174	organelle membrane fusion	BP	61	11	28	0.985057383086922	0.0257465534270024
GO:0004518	nuclease activity	MF	87	21	38	0.883932931554098	0.0258063553529129
GO:0006368	transcription elongation from RNA polymerase II promoter	BP	74	20	33	0.70976542256058	0.0262302884057972
GO:0030990	intraciliary transport particle	CC	17	4	10	0.781182288729499	0.0262757742281081
GO:0006862	nucleotide transport	BP	17	3	10	0.914094645714528	0.0262757742281081
GO:0004842	ubiquitin-protein transferase activity	MF	198	39	79	0.999311133351174	0.0265444294259956
GO:1903051	negative regulation of proteolysis involved in cellular protein catabolic process	BP	51	14	24	0.667174834702191	0.027003594973858
GO:0032732	positive regulation of interleukin-1 production	BP	24	9	13	0.25064774524431	0.027188677575433
GO:0042092	type 2 immune response	BP	24	7	13	0.583705185878123	0.027188677575433
GO:0032728	positive regulation of interferon-beta production	BP	24	5	13	0.875486865908471	0.027188677575433
GO:0010676	positive regulation of cellular carbohydrate metabolic process	BP	46	12	22	0.73657738400496	0.0273126511375709
GO:0051209	release of sequestered calcium ion into cytosol	BP	69	19	31	0.67236122885744	0.0273506684549555
GO:0051283	negative regulation of sequestering of calcium ion	BP	69	19	31	0.67236122885744	0.0273506684549555
GO:0005929	cilium	CC	237	58	93	0.960567433343156	0.0274144849030597
GO:0042089	cytokine biosynthetic process	BP	90	27	39	0.484216564297349	0.0276774321595835
GO:0031397	negative regulation of protein ubiquitination	BP	106	26	45	0.88625408409025	0.0280342358485902
GO:0002263	cell activation involved in immune response	BP	141	41	58	0.558552670886202	0.0280988694766589
GO:0010948	negative regulation of cell cycle process	BP	182	54	73	0.487915381775919	0.0282906213871764
GO:0001819	positive regulation of cytokine production	BP	285	90	110	0.216625921107347	0.029136611808223
GO:0002367	cytokine production involved in immune response	BP	59	19	27	0.359571769708545	0.0294306270730969
GO:0071378	cellular response to growth hormone stimulus	BP	29	7	15	0.790796885236646	0.0296478983082763
GO:0048609	multicellular organismal reproductive process	BP	452	128	169	0.702800527912237	0.0296517671815411
GO:0043412	macromolecule modification	BP	2390	695	831	0.631641012898426	0.0297788353283399
GO:0010881	regulation of cardiac muscle contraction by regulation of the release of sequestered calcium ion	BP	15	5	9	0.461476060145125	0.0297855723527787
GO:0005001	transmembrane receptor protein tyrosine phosphatase activity	MF	15	4	9	0.683431977607108	0.0297855723527787
GO:0019198	transmembrane receptor protein phosphatase activity	MF	15	4	9	0.683431977607108	0.0297855723527787
GO:0035861	site of double-strand break	CC	15	2	9	0.960543563259557	0.0297855723527787
GO:0006464	cellular protein modification process	BP	2316	669	806	0.714121059720826	0.0299764617083842
GO:0036211	protein modification process	BP	2316	669	806	0.714121059720826	0.0299764617083842
GO:0045913	positive regulation of carbohydrate metabolic process	BP	54	15	25	0.649235852908972	0.030311922194648
GO:0006796	phosphate-containing compound metabolic process	BP	2038	609	712	0.2773494412592	0.0305102076603361
GO:0051352	negative regulation of ligase activity	BP	80	22	35	0.681228928200149	0.0307036809805574
GO:0044703	multi-organism reproductive process	BP	564	161	208	0.679078282710564	0.0307931708666271
GO:0005643	nuclear pore	CC	49	11	23	0.890874091286036	0.0310103049402657
GO:0002366	leukocyte activation involved in immune response	BP	139	41	57	0.515168848410523	0.0312048542056235
GO:0006820	anion transport	BP	410	98	154	0.994853990404768	0.0313252441779777
GO:1900449	regulation of glutamate receptor signaling pathway	BP	22	6	12	0.662132035112827	0.031367393312885
GO:0046627	negative regulation of insulin receptor signaling pathway	BP	22	5	12	0.818537669182344	0.031367393312885
GO:0044248	cellular catabolic process	BP	1191	359	424	0.265626704710916	0.0314047926101444
GO:1902850	microtubule cytoskeleton organization involved in mitosis	BP	39	11	19	0.621083324743524	0.0314808455744468
GO:0004222	metalloendopeptidase activity	MF	75	21	33	0.642865085590227	0.0322722947937695
GO:0097223	sperm part	CC	62	16	28	0.771152004452508	0.03243083898198
GO:0043168	anion binding	MF	1703	472	598	0.950477130461205	0.0327285130750227
GO:0072509	divalent inorganic cation transmembrane transporter activity	MF	83	21	36	0.823518481495019	0.0329604731395641
GO:0015718	monocarboxylic acid transport	BP	107	20	45	0.995845470256614	0.0331987697776664
GO:0000151	ubiquitin ligase complex	CC	134	33	55	0.904939779847097	0.0332395536178198
GO:0030033	microvillus assembly	BP	13	5	8	0.325640442391294	0.0335920226767167
GO:2000311	regulation of alpha-amino-3-hydroxy-5-methyl-4-isoxazole propionate selective glutamate receptor activity	BP	13	4	8	0.558436007136936	0.0335920226767167
GO:0050716	positive regulation of interleukin-1 secretion	BP	13	4	8	0.558436007136936	0.0335920226767167
GO:1901017	negative regulation of potassium ion transmembrane transporter activity	BP	13	4	8	0.558436007136936	0.0335920226767167
GO:0051767	nitric-oxide synthase biosynthetic process	BP	13	3	8	0.782734408565582	0.0335920226767167
GO:0051769	regulation of nitric-oxide synthase biosynthetic process	BP	13	3	8	0.782734408565582	0.0335920226767167
GO:0007340	acrosome reaction	BP	13	2	8	0.930008344283686	0.0335920226767167
GO:0015605	organophosphate ester transmembrane transporter activity	MF	13	2	8	0.930008344283686	0.0335920226767167
GO:0021756	striatum development	BP	13	1	8	0.989072703072817	0.0335920226767167
GO:0000993	RNA polymerase II core binding	MF	13	1	8	0.989072703072817	0.0335920226767167
GO:0043175	RNA polymerase core enzyme binding	MF	13	1	8	0.989072703072817	0.0335920226767167
GO:0004620	phospholipase activity	MF	57	16	26	0.632112320523491	0.0336496278718897
GO:0002449	lymphocyte mediated immunity	BP	145	39	59	0.768817370493258	0.033795890638329
GO:0000209	protein polyubiquitination	BP	145	38	59	0.821937200047402	0.033795890638329
GO:0007017	microtubule-based process	BP	357	103	135	0.600589423626433	0.0338087611618908
GO:0007292	female gamete generation	BP	70	20	31	0.600531745498787	0.0338600220435589
GO:0051282	regulation of sequestering of calcium ion	BP	70	19	31	0.699121232461644	0.0338600220435589
GO:0044702	single organism reproductive process	BP	695	185	253	0.953927496793723	0.0339228739540927
GO:0046486	glycerolipid metabolic process	BP	225	58	88	0.897086927097841	0.0339356407016793
GO:0010927	cellular component assembly involved in morphogenesis	BP	156	40	63	0.867034722222493	0.0341259664803187
GO:0061640	cytoskeleton-dependent cytokinesis	BP	27	7	14	0.719114186026722	0.0343211585355923
GO:0019433	triglyceride catabolic process	BP	27	7	14	0.719114186026722	0.0343211585355923
GO:0031572	G2 DNA damage checkpoint	BP	27	5	14	0.932087918839606	0.0343211585355923
GO:0018410	C-terminal protein amino acid modification	BP	27	4	14	0.976205236124196	0.0343211585355923
GO:0060089	molecular transducer activity	MF	1000	282	358	0.806747699690287	0.0343312714023681
GO:0051225	spindle assembly	BP	52	17	24	0.345118874996598	0.0347406206171695
GO:0015630	microtubule cytoskeleton	CC	615	187	225	0.286456580072934	0.0356645073280463
GO:0000226	microtubule cytoskeleton organization	BP	259	80	100	0.310067319321478	0.0357849210773109
GO:1901998	toxin transport	BP	32	8	16	0.764193239122325	0.0358273497764915
GO:1901224	positive regulation of NIK/NF-kappaB signaling	BP	20	7	11	0.366396561632357	0.0362166786310039
GO:0010824	regulation of centrosome duplication	BP	20	6	11	0.557826790334294	0.0362166786310039
GO:0034105	positive regulation of tissue remodeling	BP	20	6	11	0.557826790334294	0.0362166786310039
GO:2000779	regulation of double-strand break repair	BP	20	6	11	0.557826790334294	0.0362166786310039
GO:0044088	regulation of vacuole organization	BP	20	4	11	0.88102313195402	0.0362166786310039
GO:1902750	negative regulation of cell cycle G2/M phase transition	BP	20	3	11	0.959584526236872	0.0362166786310039
GO:0001669	acrosomal vesicle	CC	42	11	20	0.726520377930031	0.0362181562453316
GO:0007041	lysosomal transport	BP	42	10	20	0.830418447578865	0.0362181562453316
GO:0030971	receptor tyrosine kinase binding	MF	37	10	18	0.680482452200623	0.0363547693374637
GO:0032722	positive regulation of chemokine production	BP	37	9	18	0.800591203729101	0.0363547693374637
GO:0042494	detection of bacterial lipoprotein	BP	3	0	3	1	0.0364910706275046
GO:0070340	detection of bacterial lipopeptide	BP	3	0	3	1	0.0364910706275046
GO:2001224	positive regulation of neuron migration	BP	3	0	3	1	0.0364910706275046
GO:0061091	regulation of phospholipid translocation	BP	3	0	3	1	0.0364910706275046
GO:0061092	positive regulation of phospholipid translocation	BP	3	0	3	1	0.0364910706275046
GO:0034473	U1 snRNA 3'-end processing	BP	3	0	3	1	0.0364910706275046
GO:0034476	U5 snRNA 3'-end processing	BP	3	0	3	1	0.0364910706275046
GO:0071042	nuclear polyadenylation-dependent mRNA catabolic process	BP	3	0	3	1	0.0364910706275046
GO:0071047	polyadenylation-dependent mRNA catabolic process	BP	3	0	3	1	0.0364910706275046
GO:0031339	negative regulation of vesicle fusion	BP	3	0	3	1	0.0364910706275046
GO:0032430	positive regulation of phospholipase A2 activity	BP	3	0	3	1	0.0364910706275046
GO:1900242	regulation of synaptic vesicle endocytosis	BP	3	0	3	1	0.0364910706275046
GO:1900244	positive regulation of synaptic vesicle endocytosis	BP	3	0	3	1	0.0364910706275046
GO:1903423	positive regulation of synaptic vesicle recycling	BP	3	0	3	1	0.0364910706275046
GO:0000414	regulation of histone H3-K36 methylation	BP	3	0	3	1	0.0364910706275046
GO:0006065	UDP-glucuronate biosynthetic process	BP	3	0	3	1	0.0364910706275046
GO:0046398	UDP-glucuronate metabolic process	BP	3	0	3	1	0.0364910706275046
GO:1902902	negative regulation of autophagosome assembly	BP	3	0	3	1	0.0364910706275046
GO:1902774	late endosome to lysosome transport	BP	3	0	3	1	0.0364910706275046
GO:0050705	regulation of interleukin-1 alpha secretion	BP	3	0	3	1	0.0364910706275046
GO:0050717	positive regulation of interleukin-1 alpha secretion	BP	3	0	3	1	0.0364910706275046
GO:2001023	regulation of response to drug	BP	3	0	3	1	0.0364910706275046
GO:2000483	negative regulation of interleukin-8 secretion	BP	3	0	3	1	0.0364910706275046
GO:0050861	positive regulation of B cell receptor signaling pathway	BP	3	0	3	1	0.0364910706275046
GO:0014816	skeletal muscle satellite cell differentiation	BP	3	0	3	1	0.0364910706275046
GO:0097112	gamma-aminobutyric acid receptor clustering	BP	3	0	3	1	0.0364910706275046
GO:0048014	Tie signaling pathway	BP	3	0	3	1	0.0364910706275046
GO:0086046	membrane depolarization during SA node cell action potential	BP	3	0	3	1	0.0364910706275046
GO:0010513	positive regulation of phosphatidylinositol biosynthetic process	BP	3	0	3	1	0.0364910706275046
GO:0034441	plasma lipoprotein particle oxidation	BP	3	0	3	1	0.0364910706275046
GO:2000172	regulation of branching morphogenesis of a nerve	BP	3	0	3	1	0.0364910706275046
GO:0032237	activation of store-operated calcium channel activity	BP	3	0	3	1	0.0364910706275046
GO:0045356	positive regulation of interferon-alpha biosynthetic process	BP	3	0	3	1	0.0364910706275046
GO:0030573	bile acid catabolic process	BP	3	0	3	1	0.0364910706275046
GO:0070535	histone H2A K63-linked ubiquitination	BP	3	0	3	1	0.0364910706275046
GO:0008611	ether lipid biosynthetic process	BP	3	0	3	1	0.0364910706275046
GO:0046485	ether lipid metabolic process	BP	3	0	3	1	0.0364910706275046
GO:0046504	glycerol ether biosynthetic process	BP	3	0	3	1	0.0364910706275046
GO:0097384	cellular lipid biosynthetic process	BP	3	0	3	1	0.0364910706275046
GO:1901503	ether biosynthetic process	BP	3	0	3	1	0.0364910706275046
GO:0072710	response to hydroxyurea	BP	3	0	3	1	0.0364910706275046
GO:0072711	cellular response to hydroxyurea	BP	3	0	3	1	0.0364910706275046
GO:0048478	replication fork protection	BP	3	0	3	1	0.0364910706275046
GO:1901563	response to camptothecin	BP	3	0	3	1	0.0364910706275046
GO:0060800	regulation of cell differentiation involved in embryonic placenta development	BP	3	0	3	1	0.0364910706275046
GO:0019441	tryptophan catabolic process to kynurenine	BP	3	0	3	1	0.0364910706275046
GO:0070269	pyroptosis	BP	3	0	3	1	0.0364910706275046
GO:0000931	gamma-tubulin large complex	CC	3	0	3	1	0.0364910706275046
GO:0008274	gamma-tubulin ring complex	CC	3	0	3	1	0.0364910706275046
GO:0032541	cortical endoplasmic reticulum	CC	3	0	3	1	0.0364910706275046
GO:0033011	perinuclear theca	CC	3	0	3	1	0.0364910706275046
GO:0033150	cytoskeletal calyx	CC	3	0	3	1	0.0364910706275046
GO:0097149	centralspindlin complex	CC	3	0	3	1	0.0364910706275046
GO:0034455	t-UTP complex	CC	3	0	3	1	0.0364910706275046
GO:0000444	MIS12/MIND type complex	CC	3	0	3	1	0.0364910706275046
GO:0032389	MutLalpha complex	CC	3	0	3	1	0.0364910706275046
GO:0036020	endolysosome membrane	CC	3	0	3	1	0.0364910706275046
GO:0005797	Golgi medial cisterna	CC	3	0	3	1	0.0364910706275046
GO:0035651	AP-3 adaptor complex binding	MF	3	0	3	1	0.0364910706275046
GO:0005049	nuclear export signal receptor activity	MF	3	0	3	1	0.0364910706275046
GO:0005229	intracellular calcium activated chloride channel activity	MF	3	0	3	1	0.0364910706275046
GO:0004046	aminoacylase activity	MF	3	0	3	1	0.0364910706275046
GO:0070697	activin receptor binding	MF	3	0	3	1	0.0364910706275046
GO:0032139	dinucleotide insertion or deletion binding	MF	3	0	3	1	0.0364910706275046
GO:0008559	xenobiotic-transporting ATPase activity	MF	3	0	3	1	0.0364910706275046
GO:0017128	phospholipid scramblase activity	MF	3	0	3	1	0.0364910706275046
GO:0017159	pantetheine hydrolase activity	MF	3	0	3	1	0.0364910706275046
GO:0004705	JUN kinase activity	MF	3	0	3	1	0.0364910706275046
GO:0016909	SAP kinase activity	MF	3	0	3	1	0.0364910706275046
GO:1990460	leptin receptor binding	MF	3	0	3	1	0.0364910706275046
GO:0019724	B cell mediated immunity	BP	81	20	35	0.852134252174009	0.0372345381728278
GO:0032700	negative regulation of interleukin-17 production	BP	11	3	7	0.669931579903798	0.0375653670351502
GO:0002323	natural killer cell activation involved in immune response	BP	11	1	7	0.978097751262719	0.0375653670351502
GO:0006470	protein dephosphorylation	BP	201	50	79	0.932462120515085	0.0380714283543946
GO:0044255	cellular lipid metabolic process	BP	642	174	234	0.908776067442849	0.0382047666027367
GO:0051782	negative regulation of cell division	BP	55	13	25	0.860631058798337	0.0384827565409808
GO:0004553	hydrolase activity, hydrolyzing O-glycosyl compounds	MF	55	11	25	0.957255347770069	0.0384827565409808
GO:0005262	calcium channel activity	MF	55	11	25	0.957255347770069	0.0384827565409808
GO:0016818	hydrolase activity, acting on acid anhydrides, in phosphorus-containing anhydrides	MF	553	168	203	0.303481334149515	0.0389892377434199
GO:0044257	cellular protein catabolic process	BP	407	119	152	0.536074053225295	0.0390428695140601
GO:0050708	regulation of protein secretion	BP	288	80	110	0.741694597716786	0.0391638366282127
GO:0050877	neurological system process	BP	657	178	239	0.912268298072794	0.0396016208061245
GO:0002708	positive regulation of lymphocyte mediated immunity	BP	50	17	23	0.279211754180904	0.039832293389247
GO:0042509	regulation of tyrosine phosphorylation of STAT protein	BP	50	12	23	0.837851900795669	0.039832293389247
GO:0005254	chloride channel activity	MF	50	10	23	0.950769257195827	0.039832293389247
GO:0002755	MyD88-dependent toll-like receptor signaling pathway	BP	63	19	28	0.490018819847322	0.0403526246034948
GO:0007286	spermatid development	BP	63	14	28	0.919748840673053	0.0403526246034948
GO:0042531	positive regulation of tyrosine phosphorylation of STAT protein	BP	45	10	21	0.890177724853243	0.0409646411282658
GO:0004721	phosphoprotein phosphatase activity	MF	111	28	46	0.856049924622098	0.0409694291704213
GO:0051302	regulation of cell division	BP	210	60	82	0.622417711552725	0.0410278821377592
GO:0060589	nucleoside-triphosphatase regulator activity	MF	174	51	69	0.531427603620259	0.0413654341181481
GO:0010388	cullin deneddylation	BP	9	3	6	0.51925257764692	0.0413875071310444
GO:0048291	isotype switching to IgG isotypes	BP	9	2	6	0.791957238359967	0.0413875071310444
GO:0033276	transcription factor TFTC complex	CC	9	2	6	0.791957238359967	0.0413875071310444
GO:0046625	sphingolipid binding	MF	9	2	6	0.791957238359967	0.0413875071310444
GO:0031419	cobalamin binding	MF	9	2	6	0.791957238359967	0.0413875071310444
GO:0007076	mitotic chromosome condensation	BP	9	1	6	0.956107661146752	0.0413875071310444
GO:2000001	regulation of DNA damage checkpoint	BP	9	1	6	0.956107661146752	0.0413875071310444
GO:2001214	positive regulation of vasculogenesis	BP	9	1	6	0.956107661146752	0.0413875071310444
GO:0005675	holo TFIIH complex	CC	9	1	6	0.956107661146752	0.0413875071310444
GO:0008353	RNA polymerase II carboxy-terminal domain kinase activity	MF	9	1	6	0.956107661146752	0.0413875071310444
GO:0016493	C-C chemokine receptor activity	MF	9	1	6	0.956107661146752	0.0413875071310444
GO:0008503	benzodiazepine receptor activity	MF	9	1	6	0.956107661146752	0.0413875071310444
GO:0030983	mismatched DNA binding	MF	9	1	6	0.956107661146752	0.0413875071310444
GO:0031573	intra-S DNA damage checkpoint	BP	9	0	6	1	0.0413875071310444
GO:0047555	3',5'-cyclic-GMP phosphodiesterase activity	MF	9	0	6	1	0.0413875071310444
GO:0016725	oxidoreductase activity, acting on CH or CH2 groups	MF	9	0	6	1	0.0413875071310444
GO:0051378	serotonin binding	MF	9	0	6	1	0.0413875071310444
GO:0006312	mitotic recombination	BP	30	8	15	0.691451293462163	0.0415106266249137
GO:0044441	ciliary part	CC	163	41	65	0.899085917983184	0.0415624185633791
GO:0045619	regulation of lymphocyte differentiation	BP	103	29	43	0.640287603745713	0.0415840423099973
GO:0002443	leukocyte mediated immunity	BP	199	61	78	0.365222408998298	0.0416313594941171
GO:0016817	hydrolase activity, acting on acid anhydrides	MF	554	169	203	0.28045063611766	0.0417549973167403
GO:0042094	interleukin-2 biosynthetic process	BP	18	5	10	0.644640089959833	0.0418477278173125
GO:0045191	regulation of isotype switching	BP	18	5	10	0.644640089959833	0.0418477278173125
GO:0030728	ovulation	BP	18	3	10	0.932874705753267	0.0418477278173125
GO:0042073	intraciliary transport	BP	18	2	10	0.983702029535533	0.0418477278173125
GO:0032421	stereocilium bundle	CC	18	2	10	0.983702029535533	0.0418477278173125
GO:0090307	mitotic spindle assembly	BP	35	11	17	0.455222431744607	0.0420290471966564
GO:0002712	regulation of B cell mediated immunity	BP	35	10	17	0.602656289492918	0.0420290471966564
GO:0042035	regulation of cytokine biosynthetic process	BP	79	24	34	0.46086090814732	0.0420499478169078
GO:0016064	immunoglobulin mediated immune response	BP	79	20	34	0.818114741077805	0.0420499478169078
GO:1903050	regulation of proteolysis involved in cellular protein catabolic process	BP	202	65	79	0.20505201762641	0.0426775581382276
GO:0007281	germ cell development	BP	125	34	51	0.731454700134674	0.0437032611090431
GO:0007260	tyrosine phosphorylation of STAT protein	BP	53	14	24	0.72747951542492	0.0440212299816509
GO:0071971	extracellular exosome assembly	BP	7	2	5	0.656318351977684	0.0443060891893448
GO:0098543	detection of other organism	BP	7	2	5	0.656318351977684	0.0443060891893448
GO:0050855	regulation of B cell receptor signaling pathway	BP	7	2	5	0.656318351977684	0.0443060891893448
GO:0005149	interleukin-1 receptor binding	MF	7	2	5	0.656318351977684	0.0443060891893448
GO:0015781	pyrimidine nucleotide-sugar transport	BP	7	1	5	0.912054659952104	0.0443060891893448
GO:2001138	regulation of phospholipid transport	BP	7	1	5	0.912054659952104	0.0443060891893448
GO:2001140	positive regulation of phospholipid transport	BP	7	1	5	0.912054659952104	0.0443060891893448
GO:0006534	cysteine metabolic process	BP	7	1	5	0.912054659952104	0.0443060891893448
GO:0018298	protein-chromophore linkage	BP	7	1	5	0.912054659952104	0.0443060891893448
GO:0045738	negative regulation of DNA repair	BP	7	1	5	0.912054659952104	0.0443060891893448
GO:0001675	acrosome assembly	BP	7	1	5	0.912054659952104	0.0443060891893448
GO:0097105	presynaptic membrane assembly	BP	7	1	5	0.912054659952104	0.0443060891893448
GO:0060315	negative regulation of ryanodine-sensitive calcium-release channel activity	BP	7	1	5	0.912054659952104	0.0443060891893448
GO:0002024	diet induced thermogenesis	BP	7	1	5	0.912054659952104	0.0443060891893448
GO:1990845	adaptive thermogenesis	BP	7	1	5	0.912054659952104	0.0443060891893448
GO:0097120	receptor localization to synapse	BP	7	1	5	0.912054659952104	0.0443060891893448
GO:0035413	positive regulation of catenin import into nucleus	BP	7	1	5	0.912054659952104	0.0443060891893448
GO:0001787	natural killer cell proliferation	BP	7	1	5	0.912054659952104	0.0443060891893448
GO:0002328	pro-B cell differentiation	BP	7	1	5	0.912054659952104	0.0443060891893448
GO:0051255	spindle midzone assembly	BP	7	1	5	0.912054659952104	0.0443060891893448
GO:0043208	glycosphingolipid binding	MF	7	1	5	0.912054659952104	0.0443060891893448
GO:1901409	positive regulation of phosphorylation of RNA polymerase II C-terminal domain	BP	7	0	5	1	0.0443060891893448
GO:0034595	phosphatidylinositol phosphate 5-phosphatase activity	MF	7	0	5	1	0.0443060891893448
GO:0042996	regulation of Golgi to plasma membrane protein transport	BP	5	1	4	0.82381818781446	0.0444510213580731
GO:0048490	anterograde synaptic vesicle transport	BP	5	1	4	0.82381818781446	0.0444510213580731
GO:0000730	DNA recombinase assembly	BP	5	1	4	0.82381818781446	0.0444510213580731
GO:0042148	strand invasion	BP	5	1	4	0.82381818781446	0.0444510213580731
GO:0045003	double-strand break repair via synthesis-dependent strand annealing	BP	5	1	4	0.82381818781446	0.0444510213580731
GO:0044268	multicellular organismal protein metabolic process	BP	5	1	4	0.82381818781446	0.0444510213580731
GO:0006449	regulation of translational termination	BP	5	1	4	0.82381818781446	0.0444510213580731
GO:0045329	carnitine biosynthetic process	BP	5	1	4	0.82381818781446	0.0444510213580731
GO:0090209	negative regulation of triglyceride metabolic process	BP	5	1	4	0.82381818781446	0.0444510213580731
GO:0006863	purine nucleobase transport	BP	5	1	4	0.82381818781446	0.0444510213580731
GO:0031394	positive regulation of prostaglandin biosynthetic process	BP	5	1	4	0.82381818781446	0.0444510213580731
GO:2001280	positive regulation of unsaturated fatty acid biosynthetic process	BP	5	1	4	0.82381818781446	0.0444510213580731
GO:0002725	negative regulation of T cell cytokine production	BP	5	1	4	0.82381818781446	0.0444510213580731
GO:0033182	regulation of histone ubiquitination	BP	5	1	4	0.82381818781446	0.0444510213580731
GO:0090481	pyrimidine nucleotide-sugar transmembrane transport	BP	5	0	4	1	0.0444510213580731
GO:0044539	long-chain fatty acid import	BP	5	0	4	1	0.0444510213580731
GO:0035735	intraciliary transport involved in cilium morphogenesis	BP	5	0	4	1	0.0444510213580731
GO:0046654	tetrahydrofolate biosynthetic process	BP	5	0	4	1	0.0444510213580731
GO:1900044	regulation of protein K63-linked ubiquitination	BP	5	0	4	1	0.0444510213580731
GO:0051574	positive regulation of histone H3-K9 methylation	BP	5	0	4	1	0.0444510213580731
GO:0086016	AV node cell action potential	BP	5	0	4	1	0.0444510213580731
GO:0086027	AV node cell to bundle of His cell signaling	BP	5	0	4	1	0.0444510213580731
GO:0086067	AV node cell to bundle of His cell communication	BP	5	0	4	1	0.0444510213580731
GO:0042160	lipoprotein modification	BP	5	0	4	1	0.0444510213580731
GO:0042161	lipoprotein oxidation	BP	5	0	4	1	0.0444510213580731
GO:0032819	positive regulation of natural killer cell proliferation	BP	5	0	4	1	0.0444510213580731
GO:0046696	lipopolysaccharide receptor complex	CC	5	0	4	1	0.0444510213580731
GO:0019238	cyclohydrolase activity	MF	5	0	4	1	0.0444510213580731
GO:0004499	N,N-dimethylaniline monooxygenase activity	MF	5	0	4	1	0.0444510213580731
GO:0001875	lipopolysaccharide receptor activity	MF	5	0	4	1	0.0444510213580731
GO:0043559	insulin binding	MF	5	0	4	1	0.0444510213580731
GO:0035312	5'-3' exodeoxyribonuclease activity	MF	5	0	4	1	0.0444510213580731
GO:0002718	regulation of cytokine production involved in immune response	BP	48	15	22	0.4383674830837	0.0456896978138081
GO:0005230	extracellular ligand-gated ion channel activity	MF	48	12	22	0.7916079064755	0.0456896978138081
GO:0061045	negative regulation of wound healing	BP	48	11	22	0.874022417098499	0.0456896978138081
GO:0046427	positive regulation of JAK-STAT cascade	BP	61	16	27	0.746548584881392	0.0459381767994006
GO:0010575	positive regulation of vascular endothelial growth factor production	BP	23	4	12	0.938652022936999	0.0462023679441433
GO:0032553	ribonucleotide binding	MF	1199	337	424	0.848483219406709	0.0462124864524125
GO:0002440	production of molecular mediator of immune response	BP	120	39	49	0.250205593978187	0.0466324631772409
GO:0005543	phospholipid binding	MF	214	50	83	0.979826740278662	0.0468317564776094
GO:0016298	lipase activity	MF	69	20	30	0.570700510310297	0.0470160749166884
GO:0008234	cysteine-type peptidase activity	MF	93	17	39	0.994918023654641	0.0471132580479549
GO:0032623	interleukin-2 production	BP	43	12	20	0.637794354616	0.0471268215551727
GO:2001251	negative regulation of chromosome organization	BP	77	24	33	0.402844172902563	0.047472409938142
GO:0006643	membrane lipid metabolic process	BP	112	33	46	0.523551816418198	0.0477410745382029
GO:1903321	negative regulation of protein modification by small protein conjugation or removal	BP	112	29	46	0.817490919583232	0.0477410745382029
GO:0008509	anion transmembrane transporter activity	MF	178	42	70	0.964639199635382	0.0479504954647744
GO:0005246	calcium channel regulator activity	MF	28	8	14	0.60588708140133	0.0481687741514076
GO:0005253	anion channel activity	MF	56	12	25	0.930239331327388	0.0481803725444606
GO:0032663	regulation of interleukin-2 production	BP	38	11	18	0.58177590976121	0.0481865485913596
GO:0002021	response to dietary excess	BP	16	5	9	0.526586865898914	0.0483876981635678
GO:0002825	regulation of T-helper 1 type immune response	BP	16	5	9	0.526586865898914	0.0483876981635678
GO:0043015	gamma-tubulin binding	MF	16	5	9	0.526586865898914	0.0483876981635678
GO:0070584	mitochondrion morphogenesis	BP	16	4	9	0.73571368150984	0.0483876981635678
GO:0021591	ventricular system development	BP	16	3	9	0.890639523893641	0.0483876981635678
GO:1903077	negative regulation of protein localization to plasma membrane	BP	16	3	9	0.890639523893641	0.0483876981635678
GO:1904376	negative regulation of protein localization to cell periphery	BP	16	3	9	0.890639523893641	0.0483876981635678
GO:0022839	ion gated channel activity	MF	16	2	9	0.970529854597545	0.0483876981635678
GO:0001098	basal transcription machinery binding	MF	16	2	9	0.970529854597545	0.0483876981635678
GO:0001099	basal RNA polymerase II transcription machinery binding	MF	16	2	9	0.970529854597545	0.0483876981635678
GO:0000002	mitochondrial genome maintenance	BP	16	1	9	0.996150482330272	0.0483876981635678
GO:0005871	kinesin complex	CC	33	6	16	0.951252805120736	0.048647980756732
GO:0015711	organic anion transport	BP	296	71	112	0.984208195854374	0.0487248225405292
GO:0016042	lipid catabolic process	BP	195	48	76	0.940279083650347	0.0496753168891108
GO:0061630	ubiquitin protein ligase activity	MF	115	21	47	0.997765940016838	0.0497716712387368
GO:0098656	anion transmembrane transport	BP	170	38	67	0.984105294984084	0.0498117253944157

## Sheet: GO_Enrichr
Term	Overlap	P-value	Adjusted P-value	Old P-value	Old Adjusted P-value	Z-score	Combined Score	Genes
cellular response to organonitrogen compound (GO:0071417)	25/411	0.000010966254942814968268024154729456398627007729373872280120849609375	0.0039042404152583288189093391196138327359221875667572021484375	0.00020146958025553669932757039351400862869923003017902374267578125	0.0614855846204400424692693150063860230147838592529296875	-2.550083392487846	14.1419771469581	HCN4;FOXC2;SHC1;NOD2;TNF;ADCY6;SOCS1;FGF8;EIF4EBP1;HRAS;FGF22;NTRK1;BAD;KLF1;COL1A1;FGF17;DOK1;PRKAR1B;PRKAR1A;WT1;GNB2;COL6A1;ATP6V0C;HCN2;EIF4G1
cellular response to nitrogen compound (GO:1901699)	26/438	0.00001125308446217501527619742063279772992245852947235107421875	0.0039042404152583288189093391196138327359221875667572021484375	0.00021663722960436914734272395577363568008877336978912353515625	0.0614855846204400424692693150063860230147838592529296875	-2.5406341247461666	14.089574418148533	HCN4;FOXC2;SHC1;NOD2;TNF;ADCY6;FGF8;SOCS1;EIF4EBP1;HRAS;FGF22;NTRK1;BAD;KLF1;COL1A1;FGF17;DOK1;PRKAR1B;IRF3;PRKAR1A;WT1;GNB2;COL6A1;ATP6V0C;HCN2;EIF4G1
extracellular matrix organization (GO:0030198)	23/359	0.000010761246740980856656500451451474731356938718818128108978271484375	0.0039042404152583288189093391196138327359221875667572021484375	0.00017875155400981726657415327164102336610085330903530120849609375	0.0614855846204400424692693150063860230147838592529296875	-2.3682541764691463	13.133608312762016	COL18A1;FOXC2;SPARC;COL13A1;ELN;COL11A2;ITGA2B;TNF;GFAP;COL1A1;CST3;COL4A2;WT1;COL6A2;COL5A3;COL6A1;ADAM8;COL9A3;EMILIN1;LMX1B;COL9A2;PPIB;AGRN
extracellular structure organization (GO:0043062)	23/360	0.000011255017212467956897359484813581076423361082561314105987548828125	0.0039042404152583288189093391196138327359221875667572021484375	0.00018569430943433617412115232969682665498112328350543975830078125	0.0614855846204400424692693150063860230147838592529296875	-2.3629266823527475	13.1040636710979	COL18A1;FOXC2;SPARC;COL13A1;ELN;COL11A2;ITGA2B;TNF;GFAP;CST3;COL1A1;COL4A2;WT1;COL5A3;COL6A2;COL6A1;ADAM8;COL9A3;EMILIN1;LMX1B;COL9A2;AGRN;PPIB
collagen catabolic process (GO:0030574)	11/74	0.000000958848774079827706384097744940486762743603321723639965057373046875	0.0029935258726772220709555494266851383144967257976531982421875	0.0000124473530292625185998678372101267086691223084926605224609375	0.033996392948313060300424837123500765301287174224853515625	-2.1731533608068494	12.628853437631362	COL1A1;COL18A1;COL13A1;COL4A2;COL5A3;COL6A2;COL11A2;COL6A1;COL9A3;COL9A2;KLK6
collagen metabolic process (GO:0032963)	11/83	0.00000307514331072578334008217094963644200333874323405325412750244140625	0.0032001991386952986611003080241744100931100547313690185546875	0.000032667898412856876300298936133259530834038741886615753173828125	0.033996392948313060300424837123500765301287174224853515625	-2.173793077317511	12.487446154257894	COL1A1;COL18A1;COL13A1;COL4A2;COL5A3;COL6A2;COL11A2;COL6A1;COL9A3;COL9A2;KLK6
multicellular organismal catabolic process (GO:0044243)	11/80	0.000002123536039265632973239809888621465461255866102874279022216796875	0.0032001991386952986611003080241744100931100547313690185546875	0.00002401098326001320355208186463347175276794587261974811553955078125	0.033996392948313060300424837123500765301287174224853515625	-2.171432448337657	12.473885421369518	COL1A1;COL18A1;COL13A1;COL4A2;COL5A3;COL6A2;COL11A2;COL6A1;COL9A3;COL9A2;KLK6
intrinsic apoptotic signaling pathway in response to DNA damage (GO:0008630)	10/79	0.00001310486639621569456633405625911592551346984691917896270751953125	0.0040913392888985398998524800617815344594419002532958984375	0.00010526993709431608299727234356879534971085377037525177001953125	0.054775457268075804229123804134360398165881633758544921875	-2.2087725079068794	12.145781391456866	PYCARD;CASP9;BAD;HMOX1;BAX;SFN;NUPR1;TNF;HIC1;PHLDA3
multicellular organismal macromolecule metabolic process (GO:0044259)	11/89	0.000006147635748364809352779943030231635248128441162407398223876953125	0.0039042404152583288189093391196138327359221875667572021484375	0.0000582886448803312794153010101272371912273229099810123443603515625	0.04549428732909856221144906385234207846224308013916015625	-2.189851066581106	12.144239608030551	COL1A1;COL18A1;COL4A2;COL13A1;COL5A3;COL6A2;COL11A2;COL6A1;COL9A3;COL9A2;KLK6
multicellular organismal metabolic process (GO:0044236)	11/94	0.000010484691577450351332684123917271534764950047247111797332763671875	0.0039042404152583288189093391196138327359221875667572021484375	0.000091295348152892080739219393681338488022447563707828521728515625	0.054775457268075804229123804134360398165881633758544921875	-2.1670629117250693	12.017863519254487	COL1A1;COL18A1;COL4A2;COL13A1;COL5A3;COL6A2;COL11A2;COL6A1;COL9A3;COL9A2;KLK6
extracellular matrix disassembly (GO:0022617)	12/116	0.000015033846443812530726982616691156380284155602566897869110107421875	0.004266878963416611235393016698935753083787858486175537109375	0.00013020578027207689434698034691706425292068161070346832275390625	0.058071778001346295583484646840588538907468318939208984375	-2.161567409691956	11.795398059434511	COL1A1;COL18A1;COL4A2;COL13A1;ELN;COL5A3;COL6A2;COL11A2;COL6A1;ADAM8;COL9A3;COL9A2
regulation of protein complex assembly (GO:0043254)	17/244	0.0000538036236356533788022411812779211004453827627003192901611328125	0.01399790941587582097926922841679697739891707897186279296875	0.000510114939257557136083331972287169264745898544788360595703125	0.1327149033635077746140495946747250854969024658203125	-2.461246490085042	10.506685404187733	HRK;VASP;SPTBN5;VCP;RALB;THRA;ELN;HMGB1;HNF1A;TNF;PYCARD;CAPZA1;STMN1;EIF4EBP1;BAX;TMSB10;ARF6
response to peptide (GO:1901652)	22/384	0.000089145730401866282396373952767731907442794181406497955322265625	0.0198794978796161814216247876174747943878173828125	0.0010172433880476718266738789253622599062509834766387939453125	0.2268452755346308247208497732572141103446483612060546875	-2.416374577713281	9.467515887228119	FOXC2;SPARC;SHC1;OXT;PLAT;RETN;NOD2;ADCY6;KLF1;COL1A1;FGF17;DOK1;FGF8;PRKAR1B;PRKAR1A;GNB2;EIF4EBP1;PRLH;HRAS;ATP6V0C;FGF22;EIF4G1
activation of protein kinase activity (GO:0032147)	17/252	0.000080206728062820397350506096412203760337433777749538421630859375	0.0192619542317019436239444729608294437639415264129638671875	0.000717139459715846329206090370433912539738230407238006591796875	0.172223799479451711302857574992231093347072601318359375	-2.386461896199598	9.4256257769303	NTRK1;SHC1;AXIN1;NOD2;TNF;ADCY6;GADD45G;GRM5;PRKAR1B;PRKAR1A;ADORA2B;ADAM8;BIRC7;HRAS;UBA52;MDFI;DRD4
neuron projection guidance (GO:0097485)	21/367	0.00013047984410584630523589899642189493533805944025516510009765625	0.0254598795811532586930159283156172023154795169830322265625	0.0013346037978559381793897120616065876674838364124298095703125	0.2287388295922837266882510220966651104390621185302734375	-2.37743908201021	8.726750131862042	NTRK1;VASP;SPTBN5;ITGA2B;RHOG;CACNA1C;RHOC;RUNX3;ACTB;FGF8;COL4A2;COL6A2;COL5A3;COL6A1;PLXNB3;MYH9;COL9A3;COL9A2;AGRN;MYL9;HRAS
axon guidance (GO:0007411)	21/367	0.00013047984410584630523589899642189493533805944025516510009765625	0.0254598795811532586930159283156172023154795169830322265625	0.0013346037978559381793897120616065876674838364124298095703125	0.2287388295922837266882510220966651104390621185302734375	-2.3748199420641614	8.717136182111448	NTRK1;VASP;SPTBN5;ITGA2B;RHOG;CACNA1C;RHOC;RUNX3;ACTB;FGF8;COL4A2;COL6A2;COL5A3;COL6A1;PLXNB3;MYH9;COL9A3;COL9A2;AGRN;MYL9;HRAS
apoptotic signaling pathway (GO:0097190)	19/327	0.00022234698640563043694172440378764576962566934525966644287109375	0.04083337009166930486880886519429623149335384368896484375	0.00189363645629359749790465716756671099574305117130279541015625	0.2287388295922837266882510220966651104390621185302734375	-2.339236587033295	7.481476601835958	TNFRSF12A;BAD;TRADD;TNF;GABARAP;HIC1;ARHGAP4;CASP9;PYCARD;TFPT;SGPL1;FASTK;BAX;HMOX1;SFN;NUPR1;HRAS;UBA52;PHLDA3
positive regulation of MAPK cascade (GO:0043410)	21/395	0.0003533930131508831833098138730520076933316886425018310546875	0.047969260306828583051430570094453287310898303985595703125	0.0030835970870886054116810637282242169021628797054290771484375	0.2287388295922837266882510220966651104390621185302734375	-2.4087019234742066	7.315697157849824	NTRK1;IL11;IGFBP4;SHC1;FLT4;VEGFB;AXIN1;NOD2;ADRA1B;TNF;GADD45G;PYCARD;GRM5;ADORA2B;PSAP;ADAM8;BIRC7;HRAS;UBA52;MDFI;DRD4
regulation of protein serine/threonine kinase activity (GO:0071900)	22/416	0.00027705190040126282703669691187542412080802023410797119140625	0.045524001739618034922951750331776565872132778167724609375	0.00263681263829383845387344109667537850327789783477783203125	0.2287388295922837266882510220966651104390621185302734375	-2.3565594079650283	7.280627009283207	CDKN2D;CNTD2;SHC1;GSTP1;AXIN1;NOD2;DUSP9;TNF;CKS1B;GADD45G;PYCARD;GRM5;PRKAR1B;ADORA2B;PRKAR1A;ADAM8;SFN;BIRC7;HRAS;UBA52;MDFI;DRD4
response to peptide hormone (GO:0043434)	20/364	0.000318602330153768009170234254412434893311001360416412353515625	0.047969260306828583051430570094453287310898303985595703125	0.0026945515541301179839039914298837175010703504085540771484375	0.2287388295922837266882510220966651104390621185302734375	-2.3945478461864083	7.272708466730675	FOXC2;SPARC;SHC1;OXT;PLAT;RETN;ADCY6;COL1A1;FGF17;DOK1;FGF8;PRKAR1B;PRKAR1A;GNB2;EIF4EBP1;PRLH;ATP6V0C;HRAS;FGF22;EIF4G1
regulation of apoptotic signaling pathway (GO:2001233)	19/356	0.000635515904190277788714247275692059702123515307903289794921875	0.05373059179939494722777482138553750701248645782470703125	0.00458564802409099254998370298608278972096741199493408203125	0.2346949693641324496962141665790113620460033416748046875	-2.4595378752061325	7.191129841672709	HRK;CDKN2D;PDIA2;PLEKHF1;TNFRSF12A;BAD;TRADD;GSTP1;HIGD1A;TNF;RUNX3;PYCARD;PEA15;LMNA;BAX;PLAGL2;HMOX1;ZNF205;SFN
regulation of mitochondrial membrane permeability (GO:0046902)	5/29	0.00047391888694951040360281435681599759845994412899017333984375	0.05373059179939494722777482138553750701248645782470703125	0.001754504243663196870472997801471137790940701961517333984375	0.2287388295922837266882510220966651104390621185302734375	-2.449778485357156	7.162595603478223	HEBP2;BNIP3L;RHOT2;BAD;BAX
positive regulation of proteolysis (GO:0045862)	15/228	0.0002728095348827549461966091026710046207881532609462738037109375	0.045524001739618034922951750331776565872132778167724609375	0.00182777255768551481589223595136672884109430015087127685546875	0.2287388295922837266882510220966651104390621185302734375	-2.3041932364651787	7.1188409064988125	MTCH1;VCP;BAD;TRADD;AXIN1;CSNK1D;PCOLCE;HMGB1;TNF;CASP9;PYCARD;BAX;PACSIN3;ADAM8;AURKAIP1
negative regulation of cellular component organization (GO:0051129)	23/474	0.00067574806790029356452775832764245933503843843936920166015625	0.05373059179939494722777482138553750701248645782470703125	0.005790420399933839633310750372174879885278642177581787109375	0.25451906298696347352716884415713138878345489501953125	-2.4096327108502953	7.045218481546668	SPTBN5;THRA;HMGB1;HIGD1A;TNF;ADCY6;NUBP1;AURKB;ARHGAP4;GFAP;CST3;PRKAR1A;TLX2;CAPZA1;ARHGDIA;STMN1;LMNA;EIF4EBP1;PLXNB3;PACSIN3;AURKAIP1;TMSB10;ARF6
regulation of membrane permeability (GO:0090559)	5/30	0.00055805705273750537583066222424577063065953552722930908203125	0.05373059179939494722777482138553750701248645782470703125	0.002003776430909868198904089098277836455963551998138427734375	0.2287388295922837266882510220966651104390621185302734375	-2.4063124046165694	7.035510660625699	BNIP3L;HEBP2;RHOT2;BAD;BAX
regulation of release of cytochrome c from mitochondria (GO:0090199)	6/41	0.0003255130012706952311561658941485575269325636327266693115234375	0.047969260306828583051430570094453287310898303985595703125	0.0013165166211976096245772627213455052697099745273590087890625	0.2287388295922837266882510220966651104390621185302734375	-2.303308301529755	6.995596188526718	PYCARD;HRK;BAD;LMNA;BAX;HIGD1A
regulation of neuron apoptotic process (GO:0043523)	13/188	0.0004283341099158269782605501507788403614540584385395050048828125	0.05373059179939494722777482138553750701248645782470703125	0.0024081490435391987754709663960284160566516220569610595703125	0.2287388295922837266882510220966651104390621185302734375	-2.380000266424055	6.9585799477215335	NTRK1;SCT;VEGFB;TNF;CASP9;FGF8;MDK;BAX;HMOX1;ADAM8;SNCB;AGRN;HRAS
cellular response to peptide (GO:1901653)	16/273	0.000622362397655494038739565354489968740381300449371337890625	0.05373059179939494722777482138553750701248645782470703125	0.0038852477823241742850568503087060889811255037784576416015625	0.2287388295922837266882510220966651104390621185302734375	-2.3776889425567163	6.951822161958711	FOXC2;SHC1;NOD2;ADCY6;KLF1;FGF17;DOK1;FGF8;PRKAR1B;PRKAR1A;GNB2;EIF4EBP1;HRAS;ATP6V0C;FGF22;EIF4G1
regulation of neuron death (GO:1901214)	14/225	0.0007507346786125128346167656445686588995158672332763671875	0.05420056022172710374906756669588503427803516387939453125	0.0041051825243847532564966940071826684288680553436279296875	0.2287388295922837266882510220966651104390621185302734375	-2.3790005511192045	6.934938944375208	NTRK1;SCT;BAD;VEGFB;TNF;CASP9;FGF8;MDK;HMOX1;BAX;ADAM8;AGRN;SNCB;HRAS
positive regulation of cellular component biogenesis (GO:0044089)	15/249	0.000688412450985201123353218743972092852345667779445648193359375	0.05373059179939494722777482138553750701248645782470703125	0.004019455810453014497907187063674427918158471584320068359375	0.2287388295922837266882510220966651104390621185302734375	-2.3699449782792583	6.929180570150002	HRK;VASP;VCP;OXT;HNF1A;TNF;PYCARD;PALM;BAX;CDC42EP1;HAP1;AGRN;HRAS;ARF6;CBLN1
protein oligomerization (GO:0051259)	20/366	0.0003418771387457630677418618514451509327045641839504241943359375	0.047969260306828583051430570094453287310898303985595703125	0.0028590509362930957050485947235074490890838205814361572265625	0.2287388295922837266882510220966651104390621185302734375	-2.275461015923288	6.911018555163424	VASP;ACHE;VCP;SPTBN5;AHNAK;TRADD;SHMT1;QPRT;AXIN1;NOD2;GLS;COL1A1;PFKL;GJB1;COL6A2;COL6A1;CCDC88C;BAX;HMOX1;HRAS
response to alcohol (GO:0097305)	16/274	0.000647336243431878154315495255133328100782819092273712158203125	0.05373059179939494722777482138553750701248645782470703125	0.00401693885045813735279462974858688539825379848480224609375	0.2287388295922837266882510220966651104390621185302734375	-2.3583737009508208	6.895348784698915	NTRK1;CDKN2D;SPARC;BAD;OXT;ATP5G2;COL1A1;CASP9;NCOR2;CST3;PMVK;EIF4EBP1;CALM3;CALR;DRD4;EIF4G1
neurotrophin TRK receptor signaling pathway (GO:0048011)	16/274	0.000647336243431878154315495255133328100782819092273712158203125	0.05373059179939494722777482138553750701248645782470703125	0.00401693885045813735279462974858688539825379848480224609375	0.2287388295922837266882510220966651104390621185302734375	-2.3453854462016195	6.857374079263488	NTRK1;RALB;SHC1;BAD;ADCY6;ARHGAP4;CASP9;FGF17;FGF8;PRKAR1B;PRKAR1A;ARHGDIA;HAP1;UBA52;HRAS;FGF22
regulation of mitochondrial membrane potential (GO:0051881)	5/31	0.000652927606993723166038667837796083404100500047206878662109375	0.05373059179939494722777482138553750701248645782470703125	0.002277951016577551245079202857368727563880383968353271484375	0.2287388295922837266882510220966651104390621185302734375	-2.335027810672331	6.827090706645127	HEBP2;BAD;TUSC2;BAX;PYCR1
neurotrophin signaling pathway (GO:0038179)	16/278	0.0007559846946344063282896552635747866588644683361053466796875	0.05420056022172710374906756669588503427803516387939453125	0.0045808776435988206310323533898554160259664058685302734375	0.2346949693641324496962141665790113620460033416748046875	-2.3271934409167954	6.783917900698189	NTRK1;RALB;SHC1;BAD;ADCY6;ARHGAP4;FGF17;CASP9;FGF8;PRKAR1B;PRKAR1A;ARHGDIA;HAP1;HRAS;UBA52;FGF22
regulation of synaptic transmission (GO:0050804)	15/245	0.00058252214965475823497953467011711836676113307476043701171875	0.05373059179939494722777482138553750701248645782470703125	0.003487548262664771046848155577890793210826814174652099609375	0.2287388295922837266882510220966651104390621185302734375	-2.315327293833381	6.769490872153832	NTRK1;ACHE;OXT;PLAT;RETN;CPLX2;TNF;GFAP;GRM5;RIMS3;GIPC1;HAP1;HRAS;DBN1;DRD4
positive regulation of protein maturation (GO:1903319)	15/240	0.0004699654277831338713804221196568278173799626529216766357421875	0.05373059179939494722777482138553750701248645782470703125	0.002905322595025456970663224609552344190888106822967529296875	0.2287388295922837266882510220966651104390621185302734375	-2.3124395965901368	6.761047901614958	MTCH1;VCP;BAD;TRADD;AXIN1;CSNK1D;PCOLCE;HMGB1;TNF;PYCARD;CASP9;BAX;PACSIN3;ADAM8;AURKAIP1
positive regulation of protein processing (GO:0010954)	15/240	0.0004699654277831338713804221196568278173799626529216766357421875	0.05373059179939494722777482138553750701248645782470703125	0.002905322595025456970663224609552344190888106822967529296875	0.2287388295922837266882510220966651104390621185302734375	-2.309899036112227	6.753619880094558	MTCH1;VCP;BAD;TRADD;AXIN1;CSNK1D;PCOLCE;HMGB1;TNF;CASP9;PYCARD;BAX;PACSIN3;ADAM8;AURKAIP1
regulation of cell projection organization (GO:0031344)	20/391	0.000784649232708859128808398519794309322605840861797332763671875	0.05420056022172710374906756669588503427803516387939453125	0.005731889760451907601945809034305057139135897159576416015625	0.25451906298696347352716884415713138878345489501953125	-2.2997042153307823	6.703785047859012	NTRK1;ACHE;TNFRSF12A;METRN;RHOG;ADCY6;GFAP;KLK6;ARHGAP4;TLX2;ARHGDIA;PALM;PLXNB3;CDC42EP1;HAP1;AGRN;HRAS;LZTS1;DBN1;ARF6
positive regulation of reproductive process (GO:2000243)	5/33	0.0008782489614347359536961068471327962470240890979766845703125	0.0556620441517339525905327946020406670868396759033203125	0.0029066537709501413279389314681111500249244272708892822265625	0.2287388295922837266882510220966651104390621185302734375	-2.305730361633278	6.660002537119148	WT1;OXT;PLAT;RETN;DRD4
response to steroid hormone (GO:0048545)	19/369	0.00097364255070737470813824199211694576661102473735809326171875	0.057353057420913657049599265747019671835005283355712890625	0.00655354163605798185898709817820417811162769794464111328125	0.258989328959152109721486567650572396814823150634765625	-2.3220772325315813	6.637725400193358	ESRRA;CEBPA;SPARC;THRA;BAD;OXT;PLAT;TNF;NR2F6;CST3;COL1A1;CASP9;NCOR2;MDK;HMOX1;CALM3;CALR;DRD4;NKX2-2
protein maturation (GO:0051604)	14/222	0.00065820188244699131575876638322597500518895685672760009765625	0.05373059179939494722777482138553750701248645782470703125	0.003669989690193380116323140782697009854018688201904296875	0.2287388295922837266882510220966651104390621185302734375	-2.2191672358724173	6.488340714089236	MTCH1;VCP;BAD;TRADD;CTSZ;PLAT;TNF;KLK6;CASP9;PYCARD;TSPAN14;BAX;CALR;UBA52
zymogen activation (GO:0031638)	9/102	0.000576403227665598359187593135999350124620832502841949462890625	0.05373059179939494722777482138553750701248645782470703125	0.0024752551660657423106270957902097507030703127384185791015625	0.2287388295922837266882510220966651104390621185302734375	-2.173455689316364	6.35469053945198	PYCARD;CASP9;MTCH1;VCP;BAD;TRADD;BAX;PLAT;TNF
energy coupled proton transport	down electrochemical gradient (GO:0015985)	4/22	0.00145401867254164288319195907916991927777417004108428955078125	0.06484923279535727280720180942807928659021854400634765625	0.004322738932077110386720253387693446711637079715728759765625	0.2287388295922837266882510220966651104390621185302734375	-2.3190926612323213	6.344319063300925	ATP5I;ATP5H;ATP5O;ATP5G2
ATP synthesis coupled proton transport (GO:0015986)	4/22	0.00145401867254164288319195907916991927777417004108428955078125	0.06484923279535727280720180942807928659021854400634765625	0.004322738932077110386720253387693446711637079715728759765625	0.2287388295922837266882510220966651104390621185302734375	-2.3138289241844765	6.329919109450396	ATP5I;ATP5H;ATP5O;ATP5G2
extrinsic apoptotic signaling pathway via death domain receptors (GO:0008625)	5/35	0.00115684473586557374190364466670644105761311948299407958984375	0.061171436473989766746672813724217121489346027374267578125	0.003651941952409263995871224750544570269994437694549560546875	0.2287388295922837266882510220966651104390621185302734375	-2.2632716727753865	6.323750624147101	BAD;TRADD;BAX;TNF;GABARAP
myeloid cell differentiation (GO:0030099)	11/154	0.0008914484969848486539678589224422466941177845001220703125	0.0556620441517339525905327946020406670868396759033203125	0.004033677190378983680452140703209806815721094608306884765625	0.2287388295922837266882510220966651104390621185302734375	-2.1635402397816432	6.2492925130665675	CASP9;IL11;CEBPA;THRA;SP1;MYH9;ETV2;INHA;TNF;NFE2L1;KLF1
negative regulation of neuron apoptotic process (GO:0043524)	10/133	0.00102218461611030945503097999704777976148761808872222900390625	0.058022915845388843558705360692329122684895992279052734375	0.004285694801973187993693326092170536867342889308929443359375	0.2287388295922837266882510220966651104390621185302734375	-2.1899862753239017	6.234709695032883	NTRK1;FGF8;SCT;MDK;VEGFB;HMOX1;BAX;ADAM8;SNCB;HRAS
generation of precursor metabolites and energy (GO:0006091)	19/375	0.00117562017566924591031873870150548100355081260204315185546875	0.061171436473989766746672813724217121489346027374267578125	0.00766986823952118222658125290536190732382237911224365234375	0.272289194042336701873097126735956408083438873291015625	-2.2282147014554683	6.225798819716489	CEBPA;NDUFA7;PTGES3;NDUFA3;NDUFB1;ATP5I;CACNA1C;ATP5H;COX6A1;ATP5O;ADCY6;HK3;PFKL;PRKAR1B;PRKAR1A;GNB2;PRLH;GAPDH;UBA52
activation of cysteine-type endopeptidase activity involved in apoptotic process (GO:0006919)	8/83	0.000643219117269385495631872640132087326492182910442352294921875	0.05373059179939494722777482138553750701248645782470703125	0.0025694924189017536060586355262103097629733383655548095703125	0.2287388295922837266882510220966651104390621185302734375	-2.1288108856842243	6.224159278717566	PYCARD;CASP9;MTCH1;VCP;BAD;TRADD;BAX;TNF
maintenance of location (GO:0051235)	11/152	0.000800249702964133248321576541428612472373060882091522216796875	0.05420056022172710374906756669588503427803516387939453125	0.0036771824030191629407993136879895246238447725772857666015625	0.2287388295922837266882510220966651104390621185302734375	-2.1350655836732866	6.22385289404212	PDIA2;THRA;KDELR1;NFKBIL1;FTH1;CALR;TNF;TMSB10;DBN1;MDFI;AURKB
erythrocyte differentiation (GO:0030218)	6/48	0.00077583641854422403551228004658923964598216116428375244140625	0.05420056022172710374906756669588503427803516387939453125	0.002718325449150756252525429346178498235531151294708251953125	0.2287388295922837266882510220966651104390621185302734375	-2.1217169575020445	6.184940793981738	THRA;SP1;ETV2;INHA;NFE2L1;KLF1
organ morphogenesis (GO:0009887)	20/405	0.00120292325856794467264787584781515761278569698333740234375	0.06156600677457578496554191360701224766671657562255859375	0.00817879288507772361782599546131677925586700439453125	0.274783139362919148762642862493521533906459808349609375	-2.2137222336043694	6.171072598809061	JAG2;GAMT;COL18A1;IDUA;ELN;COL11A2;AXIN1;HOXC13;RFNG;TNF;AES;COL1A1;NCOR2;WNT6;SGPL1;FGF8;SP1;BAX;HRAS;MDFI
positive regulation of JNK cascade (GO:0046330)	9/107	0.000815959747091983870169451531495496965362690389156341552734375	0.05420056022172710374906756669588503427803516387939453125	0.00333470308454501818129500634313444606959819793701171875	0.2287388295922837266882510220966651104390621185302734375	-2.116022113457434	6.168339958925802	PYCARD;FLT4;AXIN1;BIRC7;NOD2;HRAS;TNF;MDFI;GADD45G
cellular iron ion homeostasis (GO:0006879)	7/67	0.000860697711069706591045791466143555226153694093227386474609375	0.0556620441517339525905327946020406670868396759033203125	0.0031190957205022820826478824329797134851105511188507080078125	0.2287388295922837266882510220966651104390621185302734375	-2.128381472339583	6.1477379322437535	TFR2;FTH1;HMOX1;ATP6V0C;HMOX2;NUBP1;FTL
activation of MAPK activity (GO:0000187)	10/133	0.00102218461611030945503097999704777976148761808872222900390625	0.058022915845388843558705360692329122684895992279052734375	0.004285694801973187993693326092170536867342889308929443359375	0.2287388295922837266882510220966651104390621185302734375	-2.1249860869514277	6.049659537782519	SHC1;ADORA2B;AXIN1;ADAM8;NOD2;BIRC7;UBA52;TNF;MDFI;DRD4
small GTPase mediated signal transduction (GO:0007264)	21/439	0.00136051312738688537189168936691885392065159976482391357421875	0.06484923279535727280720180942807928659021854400634765625	0.0094621415919629615898234220594531507231295108795166015625	0.295789028713935919778776906241546384990215301513671875	-2.192079708696569	5.996850973935959	NTRK1;RAB5C;RALB;RGS19;RASL10A;SHC1;SH2D3A;TNK2;RHOG;RHOC;ARHGAP4;DOK1;RHOT2;RAB40C;NKIRAS2;ARHGDIA;HMOX1;CDC42EP1;HRAS;RAN;ARF6
activation of cysteine-type endopeptidase activity (GO:0097202)	8/88	0.000948877942571408066092797373158873597276397049427032470703125	0.05696917185976800579449985661995015107095241546630859375	0.0035840682998410631522612224131307812058366835117340087890625	0.2287388295922837266882510220966651104390621185302734375	-2.0906330332124363	5.990175849474526	PYCARD;CASP9;MTCH1;VCP;BAD;TRADD;BAX;TNF
fibroblast growth factor receptor signaling pathway (GO:0008543)	11/163	0.0014149798037612014954544914502321262261830270290374755859375	0.06484923279535727280720180942807928659021854400634765625	0.005993262485507994986877466914165779598988592624664306640625	0.25451906298696347352716884415713138878345489501953125	-2.1784494215043213	5.959562730858129	FGF17;CASP9;FGF8;PRKAR1B;SHC1;PRKAR1A;BAD;UBA52;HRAS;ADCY6;FGF22
positive regulation of cysteine-type endopeptidase activity involved in apoptotic process (GO:0043280)	9/111	0.001061128743663022379328797484276947216130793094635009765625	0.058853672154720960973950383277042419649660587310791015625	0.0041783508762356265375803587858172249980270862579345703125	0.2287388295922837266882510220966651104390621185302734375	-2.0906311994050366	5.922133190940319	PYCARD;CASP9;MTCH1;VCP;BAD;TRADD;BAX;HMGB1;TNF
response to wounding (GO:0009611)	11/167	0.00171743733582759732815559150509443497867323458194732666015625	0.0669283558520234744815269323225948028266429901123046875	0.007074707187661584580073981243231173721142113208770751953125	0.272289194042336701873097126735956408083438873291015625	-2.1832690329228464	5.903848851566528	NTRK1;CST3;ACHE;SPARC;MDK;HMOX1;BAX;PLAT;KLK6;F2RL3;GFAP
mesoderm formation (GO:0001707)	5/35	0.00115684473586557374190364466670644105761311948299407958984375	0.061171436473989766746672813724217121489346027374267578125	0.003651941952409263995871224750544570269994437694549560546875	0.2287388295922837266882510220966651104390621185302734375	-2.1036691167207784	5.877809124676937	PRKAR1A;TLX2;ZNF428;AXIN1;CHRD
cell-type specific apoptotic process (GO:0097285)	8/86	0.000815098726935638956923868558845924781053327023983001708984375	0.05420056022172710374906756669588503427803516387939453125	0.003146583308777936051348067536537200794555246829986572265625	0.2287388295922837266882510220966651104390621185302734375	-2.013660841801457	5.8699502974064535	JAG2;CASP9;DMPK;IRF3;BAX;GAPDH;TNF;ARF6
positive regulation of apoptotic signaling pathway (GO:2001235)	11/168	0.0018007629377226048832116855891172235715202987194061279296875	0.0669283558520234744815269323225948028266429901123046875	0.00736752594131940934107927176910379785113036632537841796875	0.272289194042336701873097126735956408083438873291015625	-2.16751703170821	5.861253352396	HRK;PYCARD;PLEKHF1;TNFRSF12A;BAD;PEA15;PLAGL2;BAX;ZNF205;SFN;RUNX3
guanosine-containing compound metabolic process (GO:1901068)	15/269	0.00149677323114685172956994652082585162133909761905670166015625	0.065401140282335179509942690856405533850193023681640625	0.007762248004409983033469178081986683537252247333526611328125	0.272289194042336701873097126735956408083438873291015625	-2.132224614112779	5.815036198672843	RAB5C;RALB;RASL10A;TUBB;RHOG;NUDT1;EEF2;EEF1A1;RHOT2;GUK1;NKIRAS2;GNB2;HRAS;RAN;ARF6
regulation of mitochondrion organization (GO:0010821)	8/97	0.00178415772073079316288601869899821394938044250011444091796875	0.0669283558520234744815269323225948028266429901123046875	0.006162790270128022836193526501347150770016014575958251953125	0.25451906298696347352716884415713138878345489501953125	-2.14689843005212	5.805497920576748	HRK;PYCARD;BAD;LMNA;BAX;ZNF205;SFN;HIGD1A
positive regulation of peptidase activity (GO:0010952)	10/139	0.00142916474994220286769130989767973005655221641063690185546875	0.06484923279535727280720180942807928659021854400634765625	0.0057143451419170397664881733135189278982579708099365234375	0.25451906298696347352716884415713138878345489501953125	-2.1052145871059693	5.75921491218828	PYCARD;CASP9;MTCH1;VCP;BAD;TRADD;BAX;PCOLCE;HMGB1;TNF
blood vessel remodeling (GO:0001974)	5/36	0.001318372103633873131112164145406495663337409496307373046875	0.0643118391803898792336013912063208408653736114501953125	0.004071845483586995252667239952870659180916845798492431640625	0.2287388295922837266882510220966651104390621185302734375	-2.092585308099076	5.742078235062624	FOXC2;FGF8;ELN;BAX;ADRA1B
regulation of vesicle-mediated transport (GO:0060627)	16/306	0.0020434245865902887773213336686239927075803279876708984375	0.0733284087279871543696430080672143958508968353271484375	0.01059117712625804764992043516258490853942930698394775390625	0.29927713455190152469498343634768389165401458740234375	-2.1897970730036884	5.721517509091494	RAB5C;RALB;TNK2;HMGB1;TULP1;NOD2;CPLX2;PYCARD;VAMP8;RIMS3;ADORA2B;HMOX1;PACSIN3;CALR;HAP1;ARF6
ossification (GO:0001503)	9/116	0.00144806728399581355858083409060554913594387471675872802734375	0.06484923279535727280720180942807928659021854400634765625	0.00545752390844434810690533055321793654002249240875244140625	0.25451906298696347352716884415713138878345489501953125	-2.0836079410332586	5.700105822299541	COL1A1;FOXC2;IFITM1;SPARC;COL13A1;THRA;SP1;COL11A2;NAB2
mitochondrial membrane organization (GO:0007006)	6/51	0.0010745225217229643736860378311348540592007339000701904296875	0.058853672154720960973950383277042419649660587310791015625	0.0035781105655956269885609177805463332333602011203765869140625	0.2287388295922837266882510220966651104390621185302734375	-2.004094712206965	5.677001192905981	HEBP2;BNIP3L;RHOT2;BAD;BAX;TIMM10
GTP catabolic process (GO:0006184)	14/243	0.00156822641379244002123038992380088529898785054683685302734375	0.0661622008629729474460390292733791284263134002685546875	0.00767773455340605044672219747781127807684242725372314453125	0.272289194042336701873097126735956408083438873291015625	-2.0895107876224146	5.674371535167918	RAB5C;RALB;RASL10A;TUBB;NUDT1;RHOG;EEF2;EEF1A1;RHOT2;NKIRAS2;GNB2;HRAS;RAN;ARF6
response to corticosteroid (GO:0031960)	10/140	0.001508290230726500209812446229307170142419636249542236328125	0.065401140282335179509942690856405533850193023681640625	0.0059848586440099660332947451024665497243404388427734375	0.25451906298696347352716884415713138878345489501953125	-2.078651488614691	5.668930735868657	COL1A1;CASP9;CEBPA;SPARC;BAD;MDK;CALM3;OXT;PLAT;TNF
ATP biosynthetic process (GO:0006754)	5/39	0.001903008664747059784649874103479305631481111049652099609375	0.069896388839297884931767157468129880726337432861328125	0.0055374367790673555134173255964924464933574199676513671875	0.25451906298696347352716884415713138878345489501953125	-2.110536389282576	5.615591321110078	ATP5I;ATP5H;ATP5O;ATP12A;ATP5G2
guanosine-containing compound catabolic process (GO:1901069)	14/246	0.00175867155747873489535226809721280005760490894317626953125	0.0669283558520234744815269323225948028266429901123046875	0.0084609551228988465199076784983844845555722713470458984375	0.274783139362919148762642862493521533906459808349609375	-2.07363147745787	5.607374369420866	RAB5C;RALB;RASL10A;TUBB;NUDT1;RHOG;EEF2;EEF1A1;RHOT2;NKIRAS2;GNB2;HRAS;RAN;ARF6
regulation of cellular response to stress (GO:0080135)	19/404	0.0027306605282669429816955197765082630212418735027313232421875	0.086282945780962794213309052793192677199840545654296875	0.015427807078128331907951320545180351473391056060791015625	0.344040097842261805016761400111136026680469512939453125	-2.254118613636032	5.5228685721580115	CDKN2D;PDIA2;FLT4;GSTP1;HMGA1;AXIN1;PYCR1;NOD2;TNF;HIC1;GADD45G;PYCARD;CASP9;PSAP;BAX;BIRC7;HRAS;LZTS1;MDFI
intrinsic apoptotic signaling pathway (GO:0097193)	11/170	0.0019773121070854400745109291648304861155338585376739501953125	0.07178102788745051310304035041554016061127185821533203125	0.00798147945268688936704126746235488099046051502227783203125	0.274783139362919148762642862493521533906459808349609375	-2.0940433276256014	5.515992974507689	PYCARD;CASP9;BAD;HMOX1;BAX;SFN;NUPR1;HRAS;TNF;HIC1;PHLDA3
regulation of Notch signaling pathway (GO:0008593)	6/53	0.00131791302664899657830221979537554943817667663097381591796875	0.0643118391803898792336013912063208408653736114501953125	0.004253915105032090269998601428369511268101632595062255859375	0.2287388295922837266882510220966651104390621185302734375	-2.0075492505287635	5.508738311724643	TSPAN14;EGFL7;SLC35C1;RFNG;NOD2;DLK2
negative regulation of binding (GO:0051100)	8/95	0.00156134893945657714751928946128600728115998208522796630859375	0.0661622008629729474460390292733791284263134002685546875	0.00549526684070693847983246627109110704623162746429443359375	0.25451906298696347352716884415713138878345489501953125	-2.0219651228287603	5.490941423249124	SLPI;MEPCE;HABP4;HMOX1;BAX;MDFI;AURKB;AES
positive regulation of stress-activated MAPK cascade (GO:0032874)	9/118	0.00163150139639264466460966129801590795977972447872161865234375	0.0669283558520234744815269323225948028266429901123046875	0.006046585544693650580982957620790330111049115657806396484375	0.25451906298696347352716884415713138878345489501953125	-2.0238988278776033	5.472890693024493	PYCARD;FLT4;AXIN1;BIRC7;NOD2;HRAS;TNF;MDFI;GADD45G
positive regulation of stress-activated protein kinase signaling cascade (GO:0070304)	9/119	0.00172995860892051424480275745310109414276666939258575439453125	0.0669283558520234744815269323225948028266429901123046875	0.00635890035649684486063204502670487272553145885467529296875	0.25451906298696347352716884415713138878345489501953125	-2.021379092189536	5.46607699373965	PYCARD;FLT4;AXIN1;BIRC7;NOD2;HRAS;TNF;MDFI;GADD45G
positive regulation of cysteine-type endopeptidase activity (GO:2001056)	9/119	0.00172995860892051424480275745310109414276666939258575439453125	0.0669283558520234744815269323225948028266429901123046875	0.00635890035649684486063204502670487272553145885467529296875	0.25451906298696347352716884415713138878345489501953125	-2.0196541930430607	5.461412637816755	PYCARD;CASP9;MTCH1;VCP;BAD;TRADD;BAX;HMGB1;TNF
regulation of establishment of protein localization (GO:0070201)	20/442	0.0033166396013383447026467987228670608601532876491546630859375	0.0910150338734931896311763921403326094150543212890625	0.0188705539114869015604458724055803031660616397857666015625	0.354419559624450986046184652877855114638805389404296875	-2.272213679653136	5.445884007386709	FCN1;APC2;ACHE;THRA;FAM89B;BAD;NFKBIL1;RHOG;AXIN1;NOD2;TNF;PYCARD;IRF3;TRIP6;CHP2;SFN;ADAM8;MDFI;DRD4;ARF6
regulation of peptidase activity (GO:0052547)	18/372	0.00258434651051654695752546331277699209749698638916015625	0.08475457070447155183412490941918804310262203216552734375	0.014115755573208980944155399583905818872153759002685546875	0.328947922302750217493638729138183407485485076904296875	-2.1978780723744262	5.424353417582367	CDKN2D;MTCH1;VCP;BAD;TRADD;PEBP1;PCOLCE;HMGB1;RENBP;TNF;CST3;CASP9;PYCARD;SLPI;BAX;LCN1;SFN;BIRC7
actin cytoskeleton organization (GO:0030036)	14/253	0.0022787587226462163898788038096654418040998280048370361328125	0.077329181870668339815466651998576708137989044189453125	0.01053503198029406666413887450062247808091342449188232421875	0.29927713455190152469498343634768389165401458740234375	-2.099728958670773	5.374642368155465	VASP;SPTBN5;SHC1;RHOG;PRKAR1A;CAPZA1;FSCN1;TCAP;MYH9;CALR;HRAS;TMSB10;RAN;ARF6
collagen fibril organization (GO:0030199)	5/41	0.0023856266104283602690061538709187516360543668270111083984375	0.0800852287930896855616680340972379781305789947509765625	0.006699862958495631827526839430220206850208342075347900390625	0.261462151955292043670198154359241016209125518798828125	-2.1266994745863075	5.369201286466086	COL1A1;FOXC2;COL5A3;COL11A2;LMX1B
insulin receptor signaling pathway (GO:0008286)	10/148	0.00227788580406209327511302120683467364870011806488037109375	0.077329181870668339815466651998576708137989044189453125	0.00852485362391021579686611886472746846266090869903564453125	0.274783139362919148762642862493521533906459808349609375	-2.086633176333928	5.3411213052101285	FGF17;DOK1;FOXC2;FGF8;SHC1;EIF4EBP1;HRAS;ATP6V0C;FGF22;EIF4G1
regulation of JNK cascade (GO:0046328)	10/148	0.00227788580406209327511302120683467364870011806488037109375	0.077329181870668339815466651998576708137989044189453125	0.00852485362391021579686611886472746846266090869903564453125	0.274783139362919148762642862493521533906459808349609375	-2.0787338150955517	5.320901437584919	PYCARD;FLT4;GSTP1;AXIN1;BIRC7;NOD2;HRAS;TNF;MDFI;GADD45G
cellular response to peptide hormone stimulus (GO:0071375)	14/261	0.0030224895846795002928020235088979461579583585262298583984375	0.0873723378089759361575517004894209094345569610595703125	0.01337197098796914264406954231390045606531202793121337890625	0.328947922302750217493638729138183407485485076904296875	-2.175829008239463	5.303749761765791	FOXC2;SHC1;ADCY6;FGF17;DOK1;FGF8;PRKAR1B;PRKAR1A;GNB2;EIF4EBP1;HRAS;ATP6V0C;FGF22;EIF4G1
regulation of neuron differentiation (GO:0045664)	19/405	0.0028058600312587766816008194581399948219768702983856201171875	0.0865613451841968084554679307984770275652408599853515625	0.015777221066487608081008175986426067538559436798095703125	0.345271680182543783121928981927339918911457061767578125	-2.13804279491462	5.231581027448621	NTRK1;ACHE;TNFRSF12A;METRN;ADCY6;GFAP;KLK6;ARHGAP4;TLX2;CTDSP1;ARHGDIA;PALM;HMG20B;CALR;TCF3;LZTS1;DBN1;ARF6;NKX2-2
JNK cascade (GO:0007254)	6/55	0.0016012867256845289033739820894197691814042627811431884765625	0.06665622876782799355321884604563820175826549530029296875	0.005019592278058294075593348537722704350017011165618896484375	0.2523581870770439383733219074201770126819610595703125	-1.918926772462456	5.196850499042759	ADORA2B;SH2D3A;NOD2;DUSP9;TNF;UBA52
positive regulation of cellular component movement (GO:0051272)	15/296	0.003730467417596140290714235021596323349513113498687744140625	0.09392354256238023835212658241289318539202213287353515625	0.0167357018459989397018983225962074357084929943084716796875	0.34601894810071975872034499843721278011798858642578125	-2.184281283035996	5.166424174527401	FOXC2;COL18A1;SPARC;FLT4;ITGA2B;VEGFB;RETN;TNF;COL1A1;PYCARD;TRIP6;STMN1;ADAM8;CALR;HRAS
regulation of endopeptidase activity (GO:0052548)	17/354	0.0036239351809571377326102403770846649422310292720794677734375	0.0928467736181076419565982860149233601987361907958984375	0.0178794031879460947609405963021345087327063083648681640625	0.351827841198771640307541019865311682224273681640625	-2.1351721483426402	5.074887283134321	CDKN2D;MTCH1;VCP;BAD;TRADD;PEBP1;HMGB1;RENBP;TNF;CST3;CASP9;PYCARD;SLPI;BAX;LCN1;SFN;BIRC7
GTP metabolic process (GO:0046039)	14/258	0.00272320813178820141098324114636852755211293697357177734375	0.086282945780962794213309052793192677199840545654296875	0.01224608925569571626912335204906412400305271148681640625	0.320474961758504317543838624260388314723968505859375	-2.069787055787801	5.071233524411007	RAB5C;RALB;RASL10A;TUBB;NUDT1;RHOG;EEF2;EEF1A1;RHOT2;GNB2;NKIRAS2;HRAS;RAN;ARF6
negative regulation of neuron death (GO:1901215)	10/155	0.0031853117261239319475685238813866817508824169635772705078125	0.08961440594642448853601734981566551141440868377685546875	0.01136380478742243967105185475929829408414661884307861328125	0.308502596055068301073021075353608466684818267822265625	-2.1021823215692	5.070966583290521	NTRK1;FGF8;SCT;MDK;VEGFB;HMOX1;BAX;ADAM8;SNCB;HRAS
protein processing (GO:0016485)	12/201	0.0024722362437605339448298824578387211658991873264312744140625	0.0821098037555360316108732376960688270628452301025390625	0.0101914842770445997210959632184312795288860797882080078125	0.29927713455190152469498343634768389165401458740234375	-2.0280728252110816	5.069569295594716	CASP9;PYCARD;MTCH1;VCP;BAD;TRADD;CTSZ;BAX;PLAT;UBA52;TNF;KLK6
platelet aggregation (GO:0070527)	5/40	0.00213439324333862014138052387579591595567762851715087890625	0.0757224512011724082416463943445705808699131011962890625	0.006099206516118589084529677535329028614796698093414306640625	0.25451906298696347352716884415713138878345489501953125	-1.9545838984627992	5.04415671119279	ITGA2B;MYH9;MYL9;TSPAN32;ACTB
positive regulation of kinase activity (GO:0033674)	21/480	0.003917242172477818085152279081739834509789943695068359375	0.096025987221216302369697359608835540711879730224609375	0.022493439009388771498976211660192348062992095947265625	0.3674743916899461115832536961534060537815093994140625	-2.144163456573275	5.024067493947896	NTRK1;BAD;SHC1;AXIN1;NOD2;TNF;ADCY6;GADD45G;GRM5;PRKAR1B;PRKAR1A;ADORA2B;LMNA;HDGF;ADAM8;CALR;BIRC7;UBA52;HRAS;MDFI;DRD4
response to hypoxia (GO:0001666)	13/241	0.003998519647263971445172447971572182723321020603179931640625	0.096025987221216302369697359608835540711879730224609375	0.01612480177038357054275508062346489168703556060791015625	0.345271680182543783121928981927339918911457061767578125	-2.143124340689634	5.021632703672258	BAD;XRCC1;PLAT;HIGD1A;ASCL2;TNF;CST3;LMNA;HMOX1;TCEB2;ADAM8;UBA52;HMOX2
regulation of intracellular transport (GO:0032386)	18/394	0.0047082045349121359745225845472305081784725189208984375	0.10152491760541405840800877058427431620657444000244140625	0.0231594703906971739748588134943929617293179035186767578125	0.372436080234947508582621367168030701577663421630859375	-2.1937563719505824	5.018110244023685	APC2;FAM89B;THRA;BAD;NFKBIL1;AXIN1;CACNA1C;TNF;ADORA2B;TRIP6;CHP2;BAX;HMOX1;SFN;ZNF205;HAP1;MDFI;F2RL3
secretion by cell (GO:0032940)	19/415	0.003657960651834477917854204775949256145395338535308837890625	0.0928467736181076419565982860149233601987361907958984375	0.0196228283611950271581036986390245147049427032470703125	0.362841714451841823585453994382987730205059051513671875	-2.1095545571138845	5.013999270871581	SPARC;WDR1;ITGA2B;VEGFB;TNFAIP2;HNF1A;CACNA1C;CPLX2;LIN7B;GLS;RIMS3;TXLNA;GIPC1;PSAP;HABP4;HAP1;SLC18A3;CBLN1;LY6E
regulation of protein localization to nucleus (GO:1900180)	10/156	0.0033356011148179035528948954691941253258846700191497802734375	0.0910150338734931896311763921403326094150543212890625	0.01182161409295132310781628603990611736662685871124267578125	0.315445121352085744437232506243162788450717926025390625	-2.0909554552966805	5.011456878429005	APC2;THRA;FAM89B;NFKBIL1;TRIP6;LMNA;CHP2;AXIN1;TNF;MDFI
cellular component disassembly (GO:0022411)	17/350	0.0032314753583841961635803041730241602635942399501800537109375	0.0900773756149594595488139248118386603891849517822265625	0.01625718673505251177235919612940051592886447906494140625	0.345271680182543783121928981927339918911457061767578125	-2.0797427917078455	5.006120275277225	COL18A1;COL13A1;ELN;COL11A2;HMGA1;HMGB1;COL1A1;COL4A2;COL6A2;COL5A3;COL6A1;STMN1;LMNA;ADAM8;COL9A3;COL9A2;UBA52
positive regulation of release of cytochrome c from mitochondria (GO:0090200)	4/26	0.0027637074241179623336484016959957443759776651859283447265625	0.086282945780962794213309052793192677199840545654296875	0.007302023945749097459667620313439329038374125957489013671875	0.272289194042336701873097126735956408083438873291015625	-2.0332802140756825	4.981787260340912	PYCARD;HRK;BAD;BAX
cellular response to fibroblast growth factor stimulus (GO:0044344)	11/183	0.0034983357030170347638786676469635494868271052837371826171875	0.0910150338734931896311763921403326094150543212890625	0.01299637920986911922283102427400081069208681583404541015625	0.324597567145691157097786572194308973848819732666015625	-2.0663852748739955	4.952568775685546	FGF17;CASP9;FGF8;PRKAR1B;SHC1;PRKAR1A;BAD;HRAS;UBA52;ADCY6;FGF22
exocytosis (GO:0006887)	13/233	0.00300261458170082706775616543382056988775730133056640625	0.0873723378089759361575517004894209094345569610595703125	0.012655364437532186372425968556854058988392353057861328125	0.320474961758504317543838624260388314723968505859375	-2.0297496168773086	4.947670063314298	SPARC;WDR1;ITGA2B;VEGFB;TNFAIP2;CACNA1C;CPLX2;LIN7B;RIMS3;TXLNA;PSAP;HABP4;HAP1
platelet activation (GO:0030168)	12/205	0.0029054017488507727882962594634363995282910764217376708984375	0.0865613451841968084554679307984770275652408599853515625	0.0116929490292314204602508453945119981653988361358642578125	0.31470161094190085560029501721146516501903533935546875	-2.0007797081511147	4.895711716418454	COL1A1;SPARC;WDR1;SHC1;PSAP;ITGA2B;HABP4;VEGFB;RHOG;GP1BA;STX4;F2RL3
positive regulation of endopeptidase activity (GO:0010950)	9/128	0.0028473377297271126352973258377687670872546732425689697265625	0.0865613451841968084554679307984770275652408599853515625	0.00975857461804465094179494855097800609655678272247314453125	0.295789028713935919778776906241546384990215301513671875	-1.9925827734238988	4.875654621067446	PYCARD;CASP9;MTCH1;VCP;BAD;TRADD;BAX;HMGB1;TNF
response to decreased oxygen levels (GO:0036293)	13/245	0.004588279711435276804476490752904282999224960803985595703125	0.10152491760541405840800877058427431620657444000244140625	0.0181103294720779128823551218374632298946380615234375	0.351827841198771640307541019865311682224273681640625	-2.1219321300371923	4.853815808815117	BAD;XRCC1;PLAT;HIGD1A;ASCL2;TNF;CST3;LMNA;HMOX1;TCEB2;ADAM8;UBA52;HMOX2
maintenance of location in cell (GO:0051651)	8/103	0.002606162327876126831582848097923488239757716655731201171875	0.08475457070447155183412490941918804310262203216552734375	0.00853746461185238801616659287674337974749505519866943359375	0.274783139362919148762642862493521533906459808349609375	-1.9657170900019605	4.851381134001192	PDIA2;THRA;KDELR1;FTH1;NFKBIL1;DBN1;AURKB;MDFI
negative regulation of cytokine production (GO:0001818)	11/185	0.0037988052678915363614964295635445523657836019992828369140625	0.094878960370859022344092181810992769896984100341796875	0.01394267854630373663915587911787952180020511150360107421875	0.328947922302750217493638729138183407485485076904296875	-2.057107053343547	4.84480246739445	PYCARD;IRF3;TUSC2;NFKBIL1;GSTP1;HMOX1;UBE2L6;NOD2;INHA;UBA52;TNF
negative regulation of fibroblast proliferation (GO:0048147)	4/26	0.0027637074241179623336484016959957443759776651859283447265625	0.086282945780962794213309052793192677199840545654296875	0.007302023945749097459667620313439329038374125957489013671875	0.272289194042336701873097126735956408083438873291015625	-1.9740295344624827	4.836615788735477	FTH1;GSTP1;BAX;NUPR1
positive regulation of protein kinase activity (GO:0045860)	20/456	0.00468148671941741485735821726166250300593674182891845703125	0.10152491760541405840800877058427431620657444000244140625	0.024995417086024006303457412059287889860570430755615234375	0.3769992097229197813845757991657592356204986572265625	-2.099031463036504	4.801431654794883	NTRK1;SHC1;AXIN1;NOD2;TNF;ADCY6;GADD45G;GRM5;PRKAR1B;PRKAR1A;ADORA2B;LMNA;HDGF;ADAM8;CALR;BIRC7;UBA52;HRAS;MDFI;DRD4
positive regulation of mitochondrion organization (GO:0010822)	6/64	0.003483522246873304965830708823659733752720057964324951171875	0.0910150338734931896311763921403326094150543212890625	0.0097564502563717014904653979101567529141902923583984375	0.295789028713935919778776906241546384990215301513671875	-1.9944515850423608	4.780163101626663	HRK;PYCARD;BAD;BAX;ZNF205;SFN
regulation of extrinsic apoptotic signaling pathway (GO:2001236)	10/161	0.004173727526913061265656512688337897998280823230743408203125	0.09724162193300429912756754902147804386913776397705078125	0.01432275595987449016976977844706198084168136119842529296875	0.328947922302750217493638729138183407485485076904296875	-2.0457998727508424	4.767852088815609	PYCARD;TNFRSF12A;TRADD;GSTP1;PEA15;LMNA;HMOX1;BAX;TNF;RUNX3
response to fibroblast growth factor (GO:0071774)	11/187	0.00411954893996667285971380323417179170064628124237060546875	0.09724162193300429912756754902147804386913776397705078125	0.01494019887967809080697723089770079241134226322174072265625	0.335563315844280563027268726727925240993499755859375	-2.0424198461538583	4.75997474602889	CASP9;FGF17;FGF8;PRKAR1B;SHC1;PRKAR1A;BAD;HRAS;UBA52;ADCY6;FGF22
regulation of cysteine-type endopeptidase activity involved in apoptotic process (GO:0043281)	11/186	0.003956584018553703681331246144736724090762436389923095703125	0.096025987221216302369697359608835540711879730224609375	0.0144349344508253631114147452763063483871519565582275390625	0.328947922302750217493638729138183407485485076904296875	-2.0312896332527166	4.759588727217709	CASP9;CDKN2D;PYCARD;MTCH1;VCP;BAD;TRADD;BAX;SFN;HMGB1;TNF
response to glucocorticoid (GO:0051384)	9/130	0.003159677414054808293475407054984316346235573291778564453125	0.08961440594642448853601734981566551141440868377685546875	0.01067168430923355615380643257594783790409564971923828125	0.29927713455190152469498343634768389165401458740234375	-1.96217092277242	4.733225599887972	CASP9;CEBPA;SPARC;MDK;BAD;CALM3;OXT;PLAT;TNF
microtubule cytoskeleton organization (GO:0000226)	13/245	0.004588279711435276804476490752904282999224960803985595703125	0.10152491760541405840800877058427431620657444000244140625	0.0181103294720779128823551218374632298946380615234375	0.351827841198771640307541019865311682224273681640625	-2.0467739420693936	4.681895135313837	TUBB;AXIN1;STMN3;CSNK1D;GABARAP;AURKB;MAP7D1;STMN1;LMNA;MYH9;GAPDH;SAC3D1;RAN
cellular response to hormone stimulus (GO:0032870)	20/462	0.0053942639914367589148991299907720531336963176727294921875	0.10838572320361376799535690906850504688918590545654296875	0.0280431603364105809517159428878585458733141422271728515625	0.380335742895791584228248893850832246243953704833984375	-2.104921343764893	4.677259212899228	ESRRA;FOXC2;THRA;SHC1;ADIPOR1;ADCY6;NR2F6;FGF17;CASP9;DOK1;FGF8;PRKAR1B;PRKAR1A;WT1;GNB2;EIF4EBP1;ATP6V0C;HRAS;FGF22;EIF4G1
positive regulation of synaptic transmission (GO:0050806)	7/85	0.003433988863045275667651434758909090305678546428680419921875	0.0910150338734931896311763921403326094150543212890625	0.0102128633705683598276170442886723321862518787384033203125	0.29927713455190152469498343634768389165401458740234375	-1.9438423908682918	4.658866498385825	NTRK1;OXT;RETN;HAP1;TNF;DRD4;GFAP
regulation of leukocyte migration (GO:0002685)	8/110	0.0039102457045265721913285261734927189536392688751220703125	0.096025987221216302369697359608835540711879730224609375	0.0121061816933792747164044811825078795664012432098388671875	0.320300841073983877382858054261305369436740875244140625	-1.980433509476987	4.640425891219109	PYCARD;ITGA2B;VEGFB;HMOX1;ADAM8;NOD2;CALR;TNF
cellular response to nicotine (GO:0071316)	3/8	0.00062107310107906740608008089310487775946967303752899169921875	0.05373059179939494722777482138553750701248645782470703125	0.002485351844634252523047468486083744210191071033477783203125	0.2287388295922837266882510220966651104390621185302734375	-1.5793061935082864	4.617532428251039	NTRK1;BAD;TNF
positive regulation of cell migration (GO:0030335)	14/280	0.00560507660563523864294399601249097031541168689727783203125	0.111440235468945159080789153449586592614650726318359375	0.0224669941323137230260176266938287881202995777130126953125	0.3674743916899461115832536961534060537815093994140625	-2.079182226545787	4.562280606846731	FOXC2;COL18A1;SPARC;FLT4;ITGA2B;VEGFB;RETN;TNF;COL1A1;PYCARD;TRIP6;ADAM8;CALR;HRAS
regulation of multi-organism process (GO:0043900)	15/306	0.005056046139315048017215392661682926700450479984283447265625	0.10523317364627719772141034582091378979384899139404296875	0.0215754885590991353494505489152288646437227725982666015625	0.366079756964714675415706324201892130076885223388671875	-2.022285936241485	4.553331873634863	IFITM3;IFITM1;BAD;NFKBIL1;OXT;PLAT;NOD2;TNF;TSPAN32;SLPI;IRF3;SP1;TCEB2;DRD4;POLR2L
actin filament-based process (GO:0030029)	15/303	0.00462351651230102737855087724483382771722972393035888671875	0.10152491760541405840800877058427431620657444000244140625	0.020024443954674120416115101761533878743648529052734375	0.362841714451841823585453994382987730205059051513671875	-1.9805841120810643	4.530489141393331	VASP;SPTBN5;SHC1;RHOG;PRKAR1A;CAPZA1;FSCN1;TCAP;TNNI2;MYH9;CALR;HRAS;TMSB10;RAN;ARF6
regulation of neuron projection development (GO:0010975)	14/275	0.00479705267964969546412579148864097078330814838409423828125	0.101880261672560201713366723197395913302898406982421875	0.019719722087892910256101686172769404947757720947265625	0.362841714451841823585453994382987730205059051513671875	-1.9751210736178721	4.511091721303949	NTRK1;ACHE;TNFRSF12A;METRN;ADCY6;ARHGAP4;KLK6;GFAP;TLX2;ARHGDIA;PALM;LZTS1;DBN1;ARF6
maintenance of protein location (GO:0045185)	8/108	0.00349519499602649226510653335253664408810436725616455078125	0.0910150338734931896311763921403326094150543212890625	0.01099134942677804614719061504501951276324689388275146484375	0.303672503631867762852181158450548537075519561767578125	-1.8698981936075487	4.481642179692874	PDIA2;THRA;KDELR1;NFKBIL1;TMSB10;DBN1;AURKB;MDFI
protein export from nucleus (GO:0006611)	4/27	0.00318616241513552771180695089014989207498729228973388671875	0.08961440594642448853601734981566551141440868377685546875	0.0082145973454725851325974872452206909656524658203125	0.274783139362919148762642862493521533906459808349609375	-1.85456573214807	4.473656141879511	NUTF2;CALR;CCHCR1;RAN
regulation of binding (GO:0051098)	12/218	0.00475547718395172118455160870098552550189197063446044921875	0.1016890395088854426308699885339592583477497100830078125	0.0177674978266135173698980764811494736932218074798583984375	0.351827841198771640307541019865311682224273681640625	-1.9553425471791293	4.469591906655758	SLPI;MEPCE;HABP4;HMOX1;BAX;EDF1;RFNG;HMGB1;RAN;MDFI;AURKB;AES
purine ribonucleoside monophosphate biosynthetic process (GO:0009168)	6/64	0.003483522246873304965830708823659733752720057964324951171875	0.0910150338734931896311763921403326094150543212890625	0.0097564502563717014904653979101567529141902923583984375	0.295789028713935919778776906241546384990215301513671875	-1.8631243435832783	4.465407086204113	ATP5I;ATP5H;ATP5O;ATP12A;ATP5G2;PFAS
purine nucleoside monophosphate biosynthetic process (GO:0009127)	6/64	0.003483522246873304965830708823659733752720057964324951171875	0.0910150338734931896311763921403326094150543212890625	0.0097564502563717014904653979101567529141902923583984375	0.295789028713935919778776906241546384990215301513671875	-1.859523218462911	4.45677615951037	ATP5I;ATP5H;ATP5O;ATP12A;ATP5G2;PFAS
gland development (GO:0048732)	12/220	0.00510910623579096008495259439996516448445618152618408203125	0.1056333090605256763705455114177311770617961883544921875	0.0188803977627641401959568412394219194538891315460205078125	0.354419559624450986046184652877855114638805389404296875	-1.962978982572438	4.412347902251231	CST3;UPF2;CEBPA;FGF8;THRA;CCKBR;SP1;MDK;WT1;ARF6;LY6E;KLF1
epidermal growth factor receptor signaling pathway (GO:0007173)	11/193	0.005213000300398438514870580462456928216852247714996337890625	0.10707228248581528162741705045846174471080303192138671875	0.01825628131780941687534181028240709565579891204833984375	0.351827841198771640307541019865311682224273681640625	-1.9738306805310701	4.410033438949812	FGF17;CASP9;FGF8;PRKAR1B;SHC1;PRKAR1A;BAD;UBA52;HRAS;ADCY6;FGF22
regulation of endocytosis (GO:0030100)	10/165	0.0049571558364250901951297834102660999633371829986572265625	0.104569192711615743807129774722852744162082672119140625	0.016593033605052660839351830190935288555920124053955078125	0.34601894810071975872034499843721278011798858642578125	-1.941322055883845	4.383323291530025	PYCARD;VAMP8;RAB5C;TNK2;PACSIN3;TULP1;HMGB1;NOD2;CALR;ARF6
regulation of protein transport (GO:0051223)	17/379	0.007065628891357040274046052985568167059682309627532958984375	0.12392636740908245795989017778993002139031887054443359375	0.0310099243232224951183351180361569277010858058929443359375	0.380335742895791584228248893850832246243953704833984375	-2.0969692291905533	4.378613717400508	APC2;FCN1;ACHE;FAM89B;THRA;NFKBIL1;AXIN1;NOD2;TNF;PYCARD;IRF3;TRIP6;CHP2;SFN;ADAM8;MDFI;DRD4
response to cAMP (GO:0051591)	7/90	0.00471528284842570068191580645589056075550615787506103515625	0.10152491760541405840800877058427431620657444000244140625	0.0134215813952454389446078408809626125730574131011962890625	0.328947922302750217493638729138183407485485076904296875	-1.8951696991329778	4.335107855630521	HCN4;COL1A1;SPARC;WT1;OXT;PLAT;HCN2
negative regulation of G-protein coupled receptor protein signaling pathway (GO:0045744)	6/62	0.0029680160642270038938439480347142307437025010585784912109375	0.0873723378089759361575517004894209094345569610595703125	0.00850382888769742051326971932212472893297672271728515625	0.274783139362919148762642862493521533906459808349609375	-1.7772619930633275	4.332212152981652	GRM5;RGS19;PALM;AXIN1;MYH9;RGS11
response to alkaloid (GO:0043279)	8/111	0.004131536342071833421696336330342091969214379787445068359375	0.09724162193300429912756754902147804386913776397705078125	0.01269377485289641983856601115121520706452429294586181640625	0.320474961758504317543838624260388314723968505859375	-1.8429158912082946	4.29501951703322	NTRK1;BAD;PEA15;HMOX1;OXT;ADRA1B;TNF;DRD4
positive regulation of cell motility (GO:2000147)	14/287	0.0069165448021044455273464990341381053440272808074951171875	0.12199690888231683183473563758525415323674678802490234375	0.0267827620251175242682695198936926317401230335235595703125	0.3769992097229197813845757991657592356204986572265625	-2.0286018228393075	4.26769050176352	FOXC2;COL18A1;SPARC;FLT4;ITGA2B;VEGFB;RETN;TNF;COL1A1;PYCARD;TRIP6;ADAM8;CALR;HRAS
ERBB signaling pathway (GO:0038127)	11/196	0.005839641753125895430598379931552699417807161808013916015625	0.11466265127835877091211358447253587655723094940185546875	0.0201062192825652262528901559335281490348279476165771484375	0.362841714451841823585453994382987730205059051513671875	-1.963455002884798	4.252374130726935	FGF17;CASP9;FGF8;PRKAR1B;SHC1;BAD;PRKAR1A;HRAS;UBA52;ADCY6;FGF22
negative regulation of protein complex assembly (GO:0031333)	7/91	0.00500972708406925704149870171022485010325908660888671875	0.104968912459491414690404553766711615025997161865234375	0.01414114607185239756714789649549857131205499172210693359375	0.328947922302750217493638729138183407485485076904296875	-1.8857218719613063	4.250588783962184	SPTBN5;THRA;CAPZA1;STMN1;EIF4EBP1;HMGB1;TMSB10
response to oxygen levels (GO:0070482)	13/259	0.00722498906835188602071351482436512014828622341156005859375	0.1245260038148831294169127659188234247267246246337890625	0.02653336717310351977605620277245179750025272369384765625	0.3769992097229197813845757991657592356204986572265625	-2.040084775018154	4.249987673333599	BAD;XRCC1;PLAT;HIGD1A;ASCL2;TNF;CST3;LMNA;HMOX1;TCEB2;ADAM8;UBA52;HMOX2
single-organism carbohydrate catabolic process (GO:0044724)	8/113	0.004602963853790463522042131216949201188981533050537109375	0.10152491760541405840800877058427431620657444000244140625	0.0139313123100478393479040306601746124215424060821533203125	0.328947922302750217493638729138183407485485076904296875	-1.856272441693822	4.246132284543609	NEU2;HK3;FUT5;PFKL;FUT7;BAD;GAPDH;GALK1
cellular transition metal ion homeostasis (GO:0046916)	7/89	0.004434069964946842599962106845623566186986863613128662109375	0.10126163851804471927042783363503986038267612457275390625	0.0127286660019393128850939689300503232516348361968994140625	0.320474961758504317543838624260388314723968505859375	-1.8364180312197547	4.205484762425817	TFR2;FTH1;HMOX1;ATP6V0C;HMOX2;NUBP1;FTL
regulation of protein import into nucleus (GO:0042306)	9/143	0.005901579755634468738012543553850264288485050201416015625	0.11515457498181758122512974296114407479763031005859375	0.0182470707720236158255744385314756073057651519775390625	0.351827841198771640307541019865311682224273681640625	-1.940529799780741	4.194416201969925	APC2;THRA;FAM89B;NFKBIL1;TRIP6;CHP2;AXIN1;TNF;MDFI
regulation of cysteine-type endopeptidase activity (GO:2000116)	11/197	0.006061204337426721704129572998454023036174476146697998046875	0.11671582532999368042592180927385925315320491790771484375	0.0207526118567566177086636258763974183239042758941650390625	0.3639868214426638104441735777072608470916748046875	-1.9469520648417715	4.1820786220124	CDKN2D;CASP9;PYCARD;MTCH1;VCP;BAD;TRADD;BAX;SFN;HMGB1;TNF
regulation of stress-activated MAPK cascade (GO:0032872)	10/170	0.006093747446761361465095152567528202780522406101226806640625	0.11671582532999368042592180927385925315320491790771484375	0.0197932269463536626707966803451199666596949100494384765625	0.362841714451841823585453994382987730205059051513671875	-1.9297835697228436	4.145200468869566	PYCARD;FLT4;GSTP1;AXIN1;BIRC7;NOD2;HRAS;TNF;MDFI;GADD45G
cellular response to organic cyclic compound (GO:0071407)	14/291	0.00776930816599046177028942139486389351077377796173095703125	0.1290201068841607401349591555117513053119182586669921875	0.0295089370955108586114246094211921445094048976898193359375	0.380335742895791584228248893850832246243953704833984375	-2.019979893468534	4.136488605389682	ESRRA;NTRK1;HCN4;CEBPA;THRA;BAD;AXIN1;TNF;ADCY6;NR2F6;CASP9;IRF3;WT1;HCN2
regulation of stress-activated protein kinase signaling cascade (GO:0070302)	10/171	0.006343624560444600414543803168498925515450537204742431640625	0.11873358534472412684213082911810488440096378326416015625	0.0204839724137684010829563163724742480553686618804931640625	0.3639868214426638104441735777072608470916748046875	-1.9270813318030648	4.1063657219212075	PYCARD;FLT4;GSTP1;AXIN1;BIRC7;NOD2;HRAS;TNF;MDFI;GADD45G
iron ion homeostasis (GO:0055072)	7/92	0.005317783056687537014683986313912100740708410739898681640625	0.107805965603756437332094719749875366687774658203125	0.01488788119400839826678151212036027573049068450927734375	0.335563315844280563027268726727925240993499755859375	-1.8426357209094033	4.104327863258158	TFR2;FTH1;HMOX1;ATP6V0C;NUBP1;HMOX2;FTL
response to amphetamine (GO:0001975)	4/29	0.0041588384252904952997909049372537992894649505615234375	0.09724162193300429912756754902147804386913776397705078125	0.01025675728043078972773205492785564274527132511138916015625	0.29927713455190152469498343634768389165401458740234375	-1.7601840934814543	4.102208392222174	CALM3;OXT;ADRA1B;DRD4
activation of MAPKKK activity (GO:0000185)	3/9	0.000915732190697726537720324557767526130191981792449951171875	0.0560571744972216123858999026197125203907489776611328125	0.00325013713804898733694681567385487142018973827362060546875	0.2287388295922837266882510220966651104390621185302734375	-1.4186427005057558	4.0876531531346245	GRM5;TNF;GADD45G
positive regulation of protein serine/threonine kinase activity (GO:0071902)	13/257	0.00678820228000383274480356021740590222179889678955078125	0.12041345180779526591319239514632499776780605316162109375	0.0251807147014746803004303643547245883382856845855712890625	0.3769992097229197813845757991657592356204986572265625	-1.923475536386005	4.071659229556689	SHC1;AXIN1;NOD2;TNF;GADD45G;GRM5;ADORA2B;ADAM8;BIRC7;HRAS;UBA52;MDFI;DRD4
positive regulation of MAP kinase activity (GO:0043406)	11/197	0.006061204337426721704129572998454023036174476146697998046875	0.11671582532999368042592180927385925315320491790771484375	0.0207526118567566177086636258763974183239042758941650390625	0.3639868214426638104441735777072608470916748046875	-1.877811439065894	4.03356364920368	SHC1;ADORA2B;AXIN1;ADAM8;BIRC7;NOD2;HRAS;UBA52;TNF;MDFI;DRD4
learning or memory (GO:0007611)	11/198	0.00628932298654800991943858434751746244728565216064453125	0.11873358534472412684213082911810488440096378326416015625	0.0214142018893639964061126335082008154131472110748291015625	0.366079756964714675415706324201892130076885223388671875	-1.8900373500504217	4.027429698639719	NTRK1;GRM5;THRA;PRKAR1B;MDK;SCT;OXT;CACNA1C;ADRA1B;HRAS;DRD4
formation of primary germ layer (GO:0001704)	5/46	0.00397335955421982377211431725072543486021459102630615234375	0.096025987221216302369697359608835540711879730224609375	0.01033220970788496610726081570419410127215087413787841796875	0.29927713455190152469498343634768389165401458740234375	-1.7149157734766813	4.018281612798427	PRKAR1A;TLX2;ZNF428;AXIN1;CHRD
chaperone-mediated protein folding (GO:0061077)	5/47	0.004363985172551841651422677159644081257283687591552734375	0.1009211978422729638626975656734430231153964996337890625	0.011193280774632032026350003661718801595270633697509765625	0.3065387945473789788053409210988320410251617431640625	-1.7449694981475459	4.001939720749326	FKBP2;PTGES3;FKBP8;CALR;PPIB
regulation of cell projection assembly (GO:0060491)	8/120	0.006584076894010783276289799914593459106981754302978515625	0.11950865152966085036556620480041601695120334625244140625	0.0189583813123905542408209612403879873454570770263671875	0.354419559624450986046184652877855114638805389404296875	-1.847445633687698	3.92465163785832	PALM;PLXNB3;RHOG;CDC42EP1;HAP1;AGRN;HRAS;ARF6
purine-containing compound biosynthetic process (GO:0072522)	9/146	0.00673797495594909666427607675132094300352036952972412109375	0.12020547321413187213945406028869911096990108489990234375	0.0204428979032507153468234406545889214612543582916259765625	0.3639868214426638104441735777072608470916748046875	-1.8318188578648884	3.880804830636904	GUK1;SHMT1;ATP5I;ATP5H;ATP5O;ATP12A;ATP5G2;PFAS;ADCY6
epithelial cell differentiation involved in kidney development (GO:0035850)	3/11	0.00173807383078546161085664589762700416031293570995330810546875	0.0669283558520234744815269323225948028266429901123046875	0.005173262002860605501819435403376701287925243377685546875	0.2523581870770439383733219074201770126819610595703125	-1.431126032238963	3.8699544831493724	FOXC2;WT1;BASP1
positive regulation of protein complex assembly (GO:0031334)	8/122	0.007253735003616978115059676923692677519284188747406005859375	0.1245260038148831294169127659188234247267246246337890625	0.020605966386011094482189065502097946591675281524658203125	0.3639868214426638104441735777072608470916748046875	-1.8562653086399126	3.867047476047271	HRK;PYCARD;VASP;VCP;BAX;HNF1A;TNF;ARF6
maintenance of protein location in cell (GO:0032507)	7/93	0.00563983254455263822990662703205089201219379901885986328125	0.111440235468945159080789153449586592614650726318359375	0.01566230113975904114642645481580984778702259063720703125	0.345271680182543783121928981927339918911457061767578125	-1.755592353138483	3.8522380789867423	PDIA2;THRA;KDELR1;NFKBIL1;DBN1;AURKB;MDFI
carbohydrate catabolic process (GO:0016052)	8/120	0.006584076894010783276289799914593459106981754302978515625	0.11950865152966085036556620480041601695120334625244140625	0.0189583813123905542408209612403879873454570770263671875	0.354419559624450986046184652877855114638805389404296875	-1.7916239789868307	3.8060659839398268	NEU2;HK3;FUT5;PFKL;FUT7;BAD;GAPDH;GALK1
protein heterotrimerization (GO:0070208)	3/11	0.00173807383078546161085664589762700416031293570995330810546875	0.0669283558520234744815269323225948028266429901123046875	0.005173262002860605501819435403376701287925243377685546875	0.2523581870770439383733219074201770126819610595703125	-1.4033347956014237	3.7948032956264615	COL1A1;COL6A2;COL6A1
regulation of nucleocytoplasmic transport (GO:0046822)	10/178	0.00832306513088775824782405976520749391056597232818603515625	0.1346352815473138841984024338671588338911533355712890625	0.0258205580404081529166671060693261097185313701629638671875	0.3769992097229197813845757991657592356204986572265625	-1.8802272970735578	3.770205029234862	APC2;THRA;FAM89B;NFKBIL1;TRIP6;CHP2;AXIN1;SFN;TNF;MDFI
positive regulation of multi-organism process (GO:0043902)	8/123	0.007607218387098299387794053671996152843348681926727294921875	0.1273432844581689760143916601009550504386425018310546875	0.021466800333715570225923130465162103064358234405517578125	0.366079756964714675415706324201892130076885223388671875	-1.8259012671852375	3.762942975154752	SP1;BAD;TCEB2;OXT;PLAT;NOD2;DRD4;POLR2L
positive chemotaxis (GO:0050918)	4/31	0.005314268076637820685526047981284136767499148845672607421875	0.107805965603756437332094719749875366687774658203125	0.0126015670942702627532749914962550974451005458831787109375	0.320474961758504317543838624260388314723968505859375	-1.6816903316254443	3.745834516903693	FGF8;PLXNB3;VEGFB;HMGB1
regulation of female gonad development (GO:2000194)	3/10	0.00128591903116541373362780031897045773803256452083587646484375	0.0643118391803898792336013912063208408653736114501953125	0.0041441112550217353016623889061520458199083805084228515625	0.2287388295922837266882510220966651104390621185302734375	-1.357806725405061	3.7258373243825296	WT1;NUPR1;RETN
negative regulation of transport (GO:0051051)	16/361	0.00980747341311629348969969299787408090196549892425537109375	0.1498328908397939251972985630345647223293781280517578125	0.03895217309047971365743023852701298892498016357421875	0.406964553612056578746347668129601515829563140869140625	-1.95406154505196	3.70926736623255	APC2;IL11;FAM89B;THRA;NFKBIL1;OXT;HMGB1;TNF;PFKL;PEA15;PACSIN3;HMOX1;INHA;MDFI;DRD4;ARF6
negative regulation of translation (GO:0017148)	6/72	0.00622869997259204756512307454840993159450590610504150390625	0.1185731787465388598068471992519334889948368072509765625	0.016089470558430706004227062067002407275140285491943359375	0.345271680182543783121928981927339918911457061767578125	-1.737573517324881	3.704897635364908	PURA;WT1;CIRBP;EIF4EBP1;CALR;GAPDH
angiogenesis (GO:0001525)	12/236	0.00875286083002636307315302843790050246752798557281494140625	0.138220081174946496371802595604094676673412322998046875	0.029743067335936068662505249449168331921100616455078125	0.380335742895791584228248893850832246243953704833984375	-1.8214045024805852	3.604392074213965	COL18A1;EGFL7;TNFRSF12A;COL4A2;SHC1;FLT4;VEGFB;TNFAIP2;HMOX1;MYH9;ADAM8;SHB
Ras protein signal transduction (GO:0007265)	9/148	0.00734414709470819493386528620249009691178798675537109375	0.124611017552603176028469533775933086872100830078125	0.0220088892532393602674556376541659119538962841033935546875	0.3674743916899461115832536961534060537815093994140625	-1.701226615376889	3.54290352835246	NTRK1;DOK1;RALB;SHC1;ARHGDIA;RHOG;CDC42EP1;HRAS;ARHGAP4
regulation of protein polymerization (GO:0032271)	8/127	0.0091520190017716183950025055082733160816133022308349609375	0.1413116713383477662802079066750593483448028564453125	0.0251651727072852889055543101903822389431297779083251953125	0.3769992097229197813845757991657592356204986572265625	-1.8076145865991295	3.5371174344557486	VASP;PYCARD;SPTBN5;ELN;CAPZA1;STMN1;TMSB10;ARF6
cellular response to hypoxia (GO:0071456)	7/99	0.00788747573523138241491370337143962387926876544952392578125	0.13028941399678506396497823516256175935268402099609375	0.0209180371302018185131199601300977519713342189788818359375	0.36483861408095019651653956316295079886913299560546875	-1.7270289530287979	3.519679896790446	BAD;LMNA;HMOX1;TCEB2;ADAM8;HIGD1A;UBA52
positive regulation of locomotion (GO:0040017)	14/304	0.01113034971009055525137387832046442781575024127960205078125	0.16164860113529744278793032208341173827648162841796875	0.039775455453099413383188931447875802405178546905517578125	0.411188648756875385625875196637935005128383636474609375	-1.9277082556783915	3.512921411615799	FOXC2;COL18A1;SPARC;FLT4;ITGA2B;VEGFB;RETN;TNF;COL1A1;PYCARD;TRIP6;ADAM8;CALR;HRAS
response to acid chemical (GO:0001101)	13/275	0.011573542809959390387231081831487244926393032073974609375	0.163495930555172919174111711981822736561298370361328125	0.039338543527272430699870398029815987683832645416259765625	0.409226059922814133784640944213606417179107666015625	-1.925355872910999	3.486756292822916	NTRK1;CDKN2D;COL18A1;SPARC;BAD;SLC10A3;OXT;TNF;ADCY6;COL1A1;WNT6;SOCS1;COL6A1
negative regulation of protein import into nucleus (GO:0042308)	5/53	0.00729925006346047837435531135952260228805243968963623046875	0.1245260038148831294169127659188234247267246246337890625	0.01739882440986627309964518417473300360143184661865234375	0.351827841198771640307541019865311682224273681640625	-1.657963181076172	3.4539364092612224	APC2;THRA;FAM89B;NFKBIL1;MDFI
positive regulation of mitochondrial membrane permeability (GO:0035794)	3/12	0.0022780728470512489301780245654072132310830056667327880859375	0.077329181870668339815466651998576708137989044189453125	0.0063428378101658931809136987567399046383798122406005859375	0.25451906298696347352716884415713138878345489501953125	-1.347737612133335	3.4497822404249945	BNIP3L;HEBP2;RHOT2
purine ribonucleotide biosynthetic process (GO:0009152)	8/126	0.0087456306546485305941640575611017993651330471038818359375	0.138220081174946496371802595604094676673412322998046875	0.0242016484191598553465940568685255129821598529815673828125	0.3769992097229197813845757991657592356204986572265625	-1.7375320648593247	3.438416230300458	GUK1;ATP5I;ATP5H;ATP5O;ATP12A;ATP5G2;PFAS;ADCY6
purine ribonucleoside triphosphate biosynthetic process (GO:0009206)	5/52	0.0067349729843081233837676080611345241777598857879638671875	0.12020547321413187213945406028869911096990108489990234375	0.016235580681084750553910822645775624550879001617431640625	0.345271680182543783121928981927339918911457061767578125	-1.6159035056949635	3.4233767732107605	ATP5I;ATP5H;ATP5O;ATP12A;ATP5G2
positive regulation of antigen processing and presentation (GO:0002579)	3/13	0.0029112560039528073523029672031725567649118602275848388671875	0.0865613451841968084554679307984770275652408599853515625	0.007657390767152575002107983692667403374798595905303955078125	0.272289194042336701873097126735956408083438873291015625	-1.3908798900902788	3.403346678449766	PYCARD;TAP2;NOD2
response to estradiol (GO:0032355)	7/100	0.0083182260904090775388564082959419465623795986175537109375	0.1346352815473138841984024338671588338911533355712890625	0.0218999883498474622045559812022474943660199642181396484375	0.3674743916899461115832536961534060537815093994140625	-1.6926179675983462	3.3940134705761156	CST3;COL1A1;NCOR2;CASP9;BAD;OXT;CALR
cellular response to decreased oxygen levels (GO:0036294)	7/101	0.00876603974139635033768769289963529445230960845947265625	0.138220081174946496371802595604094676673412322998046875	0.022913441552482323448902690188333508558571338653564453125	0.37065162967279696726308202414656989276409149169921875	-1.7136649904841408	3.3911854841397737	BAD;LMNA;HMOX1;TCEB2;ADAM8;HIGD1A;UBA52
regulation of MAP kinase activity (GO:0043405)	13/273	0.0109397839581101517791861255091134808026254177093505859375	0.1611249397558403850805319734718068502843379974365234375	0.037535713468382643498433282047699321992695331573486328125	0.40347779022156859962677799558150582015514373779296875	-1.8571024046200237	3.3902800781719575	SHC1;GSTP1;AXIN1;NOD2;DUSP9;TNF;ADORA2B;ADAM8;BIRC7;HRAS;UBA52;MDFI;DRD4
regulation of phagocytosis (GO:0050764)	5/52	0.0067349729843081233837676080611345241777598857879638671875	0.12020547321413187213945406028869911096990108489990234375	0.016235580681084750553910822645775624550879001617431640625	0.345271680182543783121928981927339918911457061767578125	-1.5965975766827736	3.382476144718614	PYCARD;HMGB1;TULP1;NOD2;CALR
spindle organization (GO:0007051)	6/74	0.007108623452698334226063092700087509001605212688446044921875	0.12398392413030279168850711357663385570049285888671875	0.0180329273012272937870559275097548379562795162200927734375	0.351827841198771640307541019865311682224273681640625	-1.6118157722846769	3.364832031419443	TUBB;STMN1;MYH9;CSNK1D;SAC3D1;RAN
positive regulation of mitochondrial outer membrane permeabilization involved in apoptotic signaling pathway (GO:1901030)	4/34	0.007420736391047041795310246214967264677397906780242919921875	0.1252299406099938450243058696287334896624088287353515625	0.0167170926527834586006182604478453868068754673004150390625	0.34601894810071975872034499843721278011798858642578125	-1.6131054376581557	3.351393836501892	BAD;BAX;ZNF205;SFN
posttranscriptional regulation of gene expression (GO:0010608)	18/438	0.013224151778232939857815608775126747786998748779296875	0.1693239255648444074875413889458286575973033905029296875	0.053630334807942291186488859011660679243505001068115234375	0.436900396793574952170047254185192286968231201171875	-1.864724456215436	3.3116418822087588	BRF1;AIRE;CIRBP;YBX1;EEF2;MEX3D;TNF;PYCARD;PURA;WT1;GIPC1;CCDC88C;EIF4EBP1;CALR;TCF3;PPIB;GAPDH;EIF4G1
regulation of actin filament polymerization (GO:0030833)	7/104	0.010215666287098225384344374333522864617407321929931640625	0.1540739620691819189435278758537606336176395416259765625	0.026147094963516935572922506025861366651952266693115234375	0.3769992097229197813845757991657592356204986572265625	-1.7530641486493777	3.278795353920471	PYCARD;VASP;SPTBN5;ELN;CAPZA1;TMSB10;ARF6
purine nucleoside triphosphate biosynthetic process (GO:0009145)	5/53	0.00729925006346047837435531135952260228805243968963623046875	0.1245260038148831294169127659188234247267246246337890625	0.01739882440986627309964518417473300360143184661865234375	0.351827841198771640307541019865311682224273681640625	-1.5714163011439584	3.273638424892354	ATP5I;ATP5H;ATP5O;ATP12A;ATP5G2
response to insulin (GO:0032868)	12/246	0.011898850754237515203737274305240134708583354949951171875	0.1658402323871853434322787279597832821309566497802734375	0.03848989155005753948213254034271812997758388519287109375	0.40596432911918800545691965453443117439746856689453125	-1.8131670228157952	3.257772327544701	FGF17;FOXC2;DOK1;FGF8;SHC1;EIF4EBP1;RETN;PRLH;HRAS;ATP6V0C;FGF22;EIF4G1
positive regulation of leukocyte migration (GO:0002687)	6/78	0.00913257179036198497856791078675087192095816135406494140625	0.1413116713383477662802079066750593483448028564453125	0.0223900534739966995678717154305559233762323856353759765625	0.3674743916899461115832536961534060537815093994140625	-1.6610563996450023	3.250334221883327	PYCARD;ITGA2B;VEGFB;ADAM8;CALR;TNF
positive regulation of secretion by cell (GO:1903532)	12/247	0.01225581144939946742766778697841800749301910400390625	0.167085778799236417402340748594724573194980621337890625	0.039454530440988809514291091318227699957787990570068359375	0.409226059922814133784640944213606417179107666015625	-1.8095934506972986	3.2378113772986983	PYCARD;FCN1;ACHE;IRF3;ADORA2B;BAD;ADAM8;OXT;RETN;NOD2;INHA;TNF
regulation of voltage-gated calcium channel activity (GO:1901385)	3/14	0.0036424534266001665737400028177717103972099721431732177734375	0.0928467736181076419565982860149233601987361907958984375	0.00912081771275948839650116184429862187243998050689697265625	0.29056319284933795898950847913511097431182861328125	-1.3521498656726656	3.2137962100715893	AHNAK;CALM3;DRD4
hexose catabolic process (GO:0019320)	4/35	0.0082289804751494340095963053727246006019413471221923828125	0.134507209651395454041988841709098778665065765380859375	0.01825458714026584328138369528460316359996795654296875	0.351827841198771640307541019865311682224273681640625	-1.6003450419709564	3.2105121664626286	FUT5;FUT7;BAD;GALK1
synaptic transmission (GO:0007268)	18/434	0.01213887756080996027652219027004321105778217315673828125	0.16694967288479600764361521214595995843410491943359375	0.050060400054593272300973438859728048555552959442138671875	0.429451082878384349239553330335184000432491302490234375	-1.7912570851584797	3.2064628022680006	HCN4;ACHE;KCNK7;PLAT;CACNA1C;GABARAP;ADCY6;GLS;GRM5;GNB2;GIPC1;HAP1;SNCB;HRAS;HCN2;DRD4;SLC18A3;CBLN1
intracellular receptor signaling pathway (GO:0030522)	10/186	0.01113211058426936440890475665810299688018858432769775390625	0.16164860113529744278793032208341173827648162841796875	0.033063909271521009503036481191884377039968967437744140625	0.385754286975948990079388067897525615990161895751953125	-1.7520745645164078	3.192858791939503	PYCARD;ESRRA;THRA;IRF3;PTGES3;CALR;NOD2;UBA52;RAN;NR2F6
hexose metabolic process (GO:0019318)	10/187	0.01152830050755293024578040927963229478336870670318603515625	0.163495930555172919174111711981822736561298370361328125	0.0340601111325695982134931227847118861973285675048828125	0.39529987715941372616867965916753746569156646728515625	-1.7617700135554342	3.1905076706591182	HK3;FUT5;PFKL;FUT7;BAD;DLAT;GAPDH;UBA52;TNF;GALK1
regulation of Rac protein signal transduction (GO:0035020)	3/13	0.0029112560039528073523029672031725567649118602275848388671875	0.0865613451841968084554679307984770275652408599853515625	0.007657390767152575002107983692667403374798595905303955078125	0.272289194042336701873097126735956408083438873291015625	-1.3001438756707302	3.1813245502338665	STMN3;HRAS;ARF6
multi-organism behavior (GO:0051705)	6/77	0.00859217743952904976223461375184342614375054836273193359375	0.1375629639292804962114047384602599777281284332275390625	0.0212404426508344297552799417871938203461468219757080078125	0.366079756964714675415706324201892130076885223388671875	-1.6030293613318356	3.179886939463628	MTNR1A;THRA;OXT;HRAS;DRD4;GLS
ribonucleoside monophosphate biosynthetic process (GO:0009156)	6/78	0.00913257179036198497856791078675087192095816135406494140625	0.1413116713383477662802079066750593483448028564453125	0.0223900534739966995678717154305559233762323856353759765625	0.3674743916899461115832536961534060537815093994140625	-1.6225905866903143	3.1750648040321896	ATP5I;ATP5H;ATP5O;ATP12A;ATP5G2;PFAS
response to ketone (GO:1901654)	7/105	0.01073553042166008365809748426045189262367784976959228515625	0.160365196059439163445148324171896092593669891357421875	0.027290781997879522136063457082855165936052799224853515625	0.3769992097229197813845757991657592356204986572265625	-1.7111842727073145	3.1319832938646077	CASP9;BAD;CALM3;OXT;CALR;ADCY6;NKX2-2
nervous system development (GO:0007399)	13/277	0.01223540464337613369039114985525884549133479595184326171875	0.167085778799236417402340748594724573194980621337890625	0.041201946262570586509976777733754715882241725921630859375	0.419440891224987122409828543823095969855785369873046875	-1.7456200929999424	3.123347177996538	ACHE;DGCR14;NAB2;STMN3;RFNG;CPLX2;FGF17;PURA;GJB1;MDK;DPF1;INHA;CBLN1
blood coagulation (GO:0007596)	19/472	0.01356344208588869913734153982431962504051625728607177734375	0.1693239255648444074875413889458286575973033905029296875	0.0567374964409441684409785011666826903820037841796875	0.436900396793574952170047254185192286968231201171875	-1.7579476180197344	3.1220124448728117	SPARC;WDR1;SHC1;ITGA2B;VEGFB;RHOG;PLAT;GP1BA;ACTB;COL1A1;PRKAR1B;PRKAR1A;CAPZA1;PSAP;HABP4;HMG20B;STX4;HRAS;F2RL3
coagulation (GO:0050817)	19/472	0.01356344208588869913734153982431962504051625728607177734375	0.1693239255648444074875413889458286575973033905029296875	0.0567374964409441684409785011666826903820037841796875	0.436900396793574952170047254185192286968231201171875	-1.7553592065377372	3.117415577038746	SPARC;WDR1;SHC1;ITGA2B;VEGFB;RHOG;GP1BA;PLAT;ACTB;COL1A1;PRKAR1B;PRKAR1A;CAPZA1;PSAP;HABP4;HMG20B;STX4;HRAS;F2RL3
positive regulation of protein secretion (GO:0050714)	7/106	0.01127434700807555638391033170364607940427958965301513671875	0.1622051214710225064408177786390297114849090576171875	0.028468026799311631214184359350838349200785160064697265625	0.380335742895791584228248893850832246243953704833984375	-1.7115131445052159	3.113060241123386	FCN1;PYCARD;ACHE;IRF3;ADAM8;NOD2;TNF
positive regulation of neuron death (GO:1901216)	5/55	0.00852510660797366204288749713668948970735073089599609375	0.1371926950004833667406956010381691157817840576171875	0.0198878406286647942124989896228726138360798358917236328125	0.362841714451841823585453994382987730205059051513671875	-1.5626432845919103	3.103985879394966	CASP9;BAD;BAX;AGRN;TNF
purine nucleotide biosynthetic process (GO:0006164)	8/132	0.01139837862295449248672962738737624022178351879119873046875	0.1624919546158170025051958873518742620944976806640625	0.0303865686342611150683179488396490341983735561370849609375	0.380335742895791584228248893850832246243953704833984375	-1.7059644991650478	3.099953791653444	GUK1;ATP5I;ATP5H;ATP5O;ATP12A;ATP5G2;PFAS;ADCY6
regulation of protein targeting (GO:1903533)	9/167	0.01537932775399790917558728864378281286917626857757568359375	0.18050474153376494523826067961635999381542205810546875	0.041379818865245367176530777442167163826525211334228515625	0.419440891224987122409828543823095969855785369873046875	-1.7375787778421896	2.97473179678916	APC2;THRA;FAM89B;NFKBIL1;TRIP6;CHP2;AXIN1;TNF;MDFI
cellular response to oxygen levels (GO:0071453)	7/109	0.01300820859401940511601569738786565721966326236724853515625	0.1693239255648444074875413889458286575973033905029296875	0.03220480226993870098706196358762099407613277435302734375	0.380335742895791584228248893850832246243953704833984375	-1.6648980672805216	2.956761869474617	BAD;LMNA;HMOX1;TCEB2;ADAM8;HIGD1A;UBA52
hemostasis (GO:0007599)	19/478	0.01529631876060061519695398857265900005586445331573486328125	0.1802079515871513881730692219207412563264369964599609375	0.062439141521806761081503367449840879999101161956787109375	0.456177859751981384928143370416364632546901702880859375	-1.7181257792167026	2.944255603481125	SPARC;WDR1;SHC1;ITGA2B;VEGFB;RHOG;GP1BA;PLAT;ACTB;COL1A1;PRKAR1B;PRKAR1A;CAPZA1;PSAP;HABP4;HMG20B;STX4;HRAS;F2RL3
cellular amino acid biosynthetic process (GO:0008652)	7/106	0.01127434700807555638391033170364607940427958965301513671875	0.1622051214710225064408177786390297114849090576171875	0.028468026799311631214184359350838349200785160064697265625	0.380335742895791584228248893850832246243953704833984375	-1.6131039591886744	2.934064407434459	GAMT;SHMT1;PYCR1;GPT;HAGH;SEPHS2;GLS
positive regulation of extrinsic apoptotic signaling pathway (GO:2001238)	5/57	0.0098864751803323346057705833800355321727693080902099609375	0.1498328908397939251972985630345647223293781280517578125	0.022599321974525833633951066303779953159391880035400390625	0.3674743916899461115832536961534060537815093994140625	-1.5432022669210017	2.929360041233479	PYCARD;TNFRSF12A;PEA15;BAX;RUNX3
cellular response to insulin stimulus (GO:0032869)	10/195	0.01509287904211129537068725170456673367880284786224365234375	0.1798652857640742619427243198515498079359531402587890625	0.04279383985553171509952363749107462354004383087158203125	0.422451048267967255167576468011247925460338592529296875	-1.705532752814768	2.925921803375011	FGF17;FOXC2;DOK1;FGF8;SHC1;EIF4EBP1;HRAS;ATP6V0C;FGF22;EIF4G1
positive regulation of phagocytosis (GO:0050766)	4/35	0.0082289804751494340095963053727246006019413471221923828125	0.134507209651395454041988841709098778665065765380859375	0.01825458714026584328138369528460316359996795654296875	0.351827841198771640307541019865311682224273681640625	-1.4542546266518515	2.917434709111355	PYCARD;TULP1;NOD2;CALR
response to ethanol (GO:0045471)	7/109	0.01300820859401940511601569738786565721966326236724853515625	0.1693239255648444074875413889458286575973033905029296875	0.03220480226993870098706196358762099407613277435302734375	0.380335742895791584228248893850832246243953704833984375	-1.6050870144252507	2.850540927825942	NTRK1;SPARC;BAD;EIF4EBP1;ATP5G2;DRD4;EIF4G1
regulation of chemokine production (GO:0032642)	5/56	0.00918842706011678382604923598364621284417808055877685546875	0.1413116713383477662802079066750593483448028564453125	0.021215362802078550907847187545485212467610836029052734375	0.366079756964714675415706324201892130076885223388671875	-1.4475607441057285	2.8325686146643174	PYCARD;ADORA2B;GSTP1;HMOX1;TNF
response to carbohydrate (GO:0009743)	8/139	0.015193813591491404924038732815461116842925548553466796875	0.1798652857640742619427243198515498079359531402587890625	0.038880252149670994910035659586355905048549175262451171875	0.406964553612056578746347668129601515829563140869140625	-1.6501868265632014	2.8309732589508796	CST3;PFKL;SPARC;BAD;COL6A2;OXT;PRLH;NKX2-2
platelet degranulation (GO:0002576)	6/81	0.01089904576171444282317590790398753597401082515716552734375	0.1611249397558403850805319734718068502843379974365234375	0.0260882770127354064737534855566991609521210193634033203125	0.3769992097229197813845757991657592356204986572265625	-1.548507310324014	2.8269165297695613	SPARC;WDR1;PSAP;ITGA2B;HABP4;VEGFB
cognition (GO:0050890)	11/227	0.01636124353472588610625138016985147260129451751708984375	0.1808796224497958016197429742533131502568721771240234375	0.04801587432168451241576434540547779761254787445068359375	0.429451082878384349239553330335184000432491302490234375	-1.643034508788013	2.8094633808341616	NTRK1;GRM5;THRA;PRKAR1B;MDK;SCT;OXT;CACNA1C;ADRA1B;HRAS;DRD4
hydrogen ion transmembrane transport (GO:1902600)	7/108	0.01241031934765417406307808079191090655513107776641845703125	0.168456595666853614634561608909280039370059967041015625	0.0309246801162356872716419076141391997225582599639892578125	0.380335742895791584228248893850832246243953704833984375	-1.5700954672682808	2.7964611676912625	ATP5I;ATP5H;ATP5O;ATP12A;COX6A1;ATP5G2;ATP6V0C
negative regulation of protein localization to nucleus (GO:1900181)	5/59	0.01139004438887254895551581768131654825992882251739501953125	0.1624919546158170025051958873518742620944976806640625	0.0255395683314777847960908019331327523104846477508544921875	0.3769992097229197813845757991657592356204986572265625	-1.5367474181827554	2.792464900729674	APC2;THRA;FAM89B;NFKBIL1;MDFI
ribonucleoside triphosphate biosynthetic process (GO:0009201)	5/58	0.010620078231819908565203292027945281006395816802978515625	0.1594032896141430455383414255265961401164531707763671875	0.0240404836318564955888188450217057834379374980926513671875	0.3769992097229197813845757991657592356204986572265625	-1.5055302773543666	2.7646321602015704	ATP5I;ATP5H;ATP5O;ATP12A;ATP5G2
cellular cation homeostasis (GO:0030003)	16/389	0.0186692562023421416983470777495313086546957492828369140625	0.1949345079053918794453892360252211801707744598388671875	0.065763300453590189942332244754652492702007293701171875	0.465562412734940089809043683999334461987018585205078125	-1.687256970407002	2.758819756258999	DMPK;OPRL1;OXT;CACNA1C;SLC4A3;NUBP1;CCKBR;TFR2;FTH1;BAX;HMOX1;CALR;ATP6V0C;DRD4;HMOX2;FTL
positive regulation of membrane protein ectodomain proteolysis (GO:0051044)	3/15	0.004476010927447203989471002927302833995781838893890380859375	0.10126163851804471927042783363503986038267612457275390625	0.01073639944580812542740400061802574782632291316986083984375	0.29927713455190152469498343634768389165401458740234375	-1.195280283836386	2.737248782709433	PACSIN3;ADAM8;TNF
positive regulation of ERK1 and ERK2 cascade (GO:0070374)	7/115	0.0170367347831980424366360438170886482112109661102294921875	0.1808796224497958016197429742533131502568721771240234375	0.040631073866230930924370312595783616416156291961669921875	0.4159023364274523348882439677254296839237213134765625	-1.5973485085171635	2.731343813599745	NTRK1;PYCARD;FLT4;VEGFB;NOD2;HRAS;TNF
homotypic cell-cell adhesion (GO:0034109)	5/57	0.0098864751803323346057705833800355321727693080902099609375	0.1498328908397939251972985630345647223293781280517578125	0.022599321974525833633951066303779953159391880035400390625	0.3674743916899461115832536961534060537815093994140625	-1.4292299923403047	2.713013918549695	ITGA2B;MYH9;MYL9;ACTB;TSPAN32
apoptotic mitochondrial changes (GO:0008637)	5/61	0.0130421977976459303738554496021606610156595706939697265625	0.1693239255648444074875413889458286575973033905029296875	0.028714161436663686310932774858883931301534175872802734375	0.380335742895791584228248893850832246243953704833984375	-1.5255999909844349	2.7093766099336567	BNIP3L;RHOT2;BAD;BAX;SFN
ribonucleotide biosynthetic process (GO:0009260)	8/140	0.0158026734608809164839282601633385638706386089324951171875	0.1808796224497958016197429742533131502568721771240234375	0.040210949400908739537197078561803209595382213592529296875	0.41431875917371974171743431725190021097660064697265625	-1.5706211258146667	2.685642032799295	GUK1;ATP5I;ATP5H;ATP5O;ATP12A;ATP5G2;PFAS;ADCY6
positive regulation of cytokine production (GO:0001819)	14/327	0.019746300729062242484967981681620585732161998748779296875	0.198864357664942981163136437317007221281528472900390625	0.0637560504341560807528566101609612815082073211669921875	0.456177859751981384928143370416364632546901702880859375	-1.6524156090672035	2.6688698338704575	FCN1;TUSC2;FLT4;NOD2;TNF;PYCARD;IRF3;ADORA2B;HMOX1;ADAM8;LTB;UBA52;LZTS1;POLR2L
cellular metal ion homeostasis (GO:0006875)	15/361	0.0205831693159973759532643811098751029931008815765380859375	0.1992468572215513600287550843859207816421985626220703125	0.06854823740302022627712830171731184236705303192138671875	0.470718810136452725512157257981016300618648529052734375	-1.6527442076055332	2.666224697054518	DMPK;OPRL1;OXT;CACNA1C;NUBP1;CCKBR;TFR2;FTH1;BAX;HMOX1;CALR;ATP6V0C;DRD4;HMOX2;FTL
regulation of fat cell differentiation (GO:0045598)	6/87	0.015133228433815572311349484380116336978971958160400390625	0.1798652857640742619427243198515498079359531402587890625	0.034652667856719325534253783871463383547961711883544921875	0.400687514995102744830290930622140876948833465576171875	-1.5508541031267533	2.6605632912667887	NCOR2;CEBPA;DKKL1;AXIN1;TNF;DLK2
nucleoside monophosphate biosynthetic process (GO:0009124)	6/85	0.01361316634105571611590423941606786684133112430572509765625	0.1693239255648444074875413889458286575973033905029296875	0.03162051974419859134979304826629231683909893035888671875	0.380335742895791584228248893850832246243953704833984375	-1.482859180824283	2.6334714237630625	ATP5I;ATP5H;ATP5O;ATP5G2;ATP12A;PFAS
gonad development (GO:0008406)	7/112	0.01492581850624676541305912991219884133897721767425537109375	0.1798652857640742619427243198515498079359531402587890625	0.0362563584934815497096138869892456568777561187744140625	0.40347779022156859962677799558150582015514373779296875	-1.5308591887087712	2.6262610734080942	FGF8;WT1;BASP1;COL9A3;NUPR1;INHA;UTF1
MAPK cascade (GO:0000165)	9/170	0.0170805837226087574298727389532359666191041469573974609375	0.1808796224497958016197429742533131502568721771240234375	0.0452428455407747065475376757603953592479228973388671875	0.429451082878384349239553330335184000432491302490234375	-1.5211001377386195	2.600964929647635	FGF8;SHC1;ADORA2B;SH2D3A;NOD2;UBA52;HRAS;DUSP9;TNF
mitochondrial ATP synthesis coupled proton transport (GO:0042776)	3/16	0.005415814484229259685721391548440806218422949314117431640625	0.10838572320361376799535690906850504688918590545654296875	0.0125068381336226226718810750071497750468552112579345703125	0.320474961758504317543838624260388314723968505859375	-1.1690063165930316	2.59760089393291	ATP5I;ATP5H;ATP5O
regulation of reproductive process (GO:2000241)	6/86	0.01435920063606093734220880975271938950754702091217041015625	0.175114939006961900513914542898419313132762908935546875	0.033114077165135917535376819387238356284797191619873046875	0.385754286975948990079388067897525615990161895751953125	-1.4784912321248764	2.57599408949572	WT1;OXT;PLAT;RETN;NUPR1;DRD4
regulation of transcription initiation from RNA polymerase II promoter (GO:0060260)	3/15	0.004476010927447203989471002927302833995781838893890380859375	0.10126163851804471927042783363503986038267612457275390625	0.01073639944580812542740400061802574782632291316986083984375	0.29927713455190152469498343634768389165401458740234375	-1.124669179338703	2.57554599011279	THRA;HNF1A;HMGB1
regulation of cell division (GO:0051302)	11/234	0.020007096173661149951517046474691596813499927520751953125	0.1992468572215513600287550843859207816421985626220703125	0.056826537621991433935075832550865015946328639984130859375	0.436900396793574952170047254185192286968231201171875	-1.591866035709823	2.5680153766570006	FGF8;MDK;PRKAR1A;GIPC1;VEGFB;SFN;YBX1;CALR;AURKAIP1;TNF;AURKB
respiratory electron transport chain (GO:0022904)	7/112	0.01492581850624676541305912991219884133897721767425537109375	0.1798652857640742619427243198515498079359531402587890625	0.0362563584934815497096138869892456568777561187744140625	0.40347779022156859962677799558150582015514373779296875	-1.4804845481054185	2.539841003764004	NDUFA7;NDUFA3;NDUFB1;ATP5I;ATP5H;COX6A1;ATP5O
regulation of symbiosis	encompassing mutualism through parasitism (GO:0043903)	9/174	0.019557630538081023641172606630789232440292835235595703125	0.197830563763279065891964592083240859210491180419921875	0.050758194487024642371775229321428923867642879486083984375	0.43061707388176884148123235718230716884136199951171875	-1.5490625559658167	2.510014765328517	IFITM3;IFITM1;SLPI;SP1;BAD;TCEB2;NOD2;TNF;POLR2L
negative regulation of type I interferon production (GO:0032480)	4/39	0.012031665620480573586359440696469391696155071258544921875	0.1662073454298245434035408152340096421539783477783203125	0.025265579396151031932316044503750163130462169647216796875	0.3769992097229197813845757991657592356204986572265625	-1.3964631075933374	2.5059798603558856	PYCARD;IRF3;UBE2L6;UBA52
negative regulation of nucleocytoplasmic transport (GO:0046823)	5/62	0.0139258979501790357280466281508779502473771572113037109375	0.171844479843711261946026525038178078830242156982421875	0.0303908821271261266050434102226063259877264499664306640625	0.380335742895791584228248893850832246243953704833984375	-1.413377530995754	2.4891916021087974	APC2;THRA;FAM89B;NFKBIL1;MDFI
response to amine (GO:0014075)	4/40	0.013131362551593465937127547249474446289241313934326171875	0.1693239255648444074875413889458286575973033905029296875	0.0272383936568137245692877712599511141888797283172607421875	0.3769992097229197813845757991657592356204986572265625	-1.4014153034436374	2.4888318473987248	CALM3;OXT;ADRA1B;DRD4
stress-activated MAPK cascade (GO:0051403)	6/89	0.016767175091685841692434877359119127504527568817138671875	0.1808796224497958016197429742533131502568721771240234375	0.03786642938338231900718966471686144359409809112548828125	0.40347779022156859962677799558150582015514373779296875	-1.4527986779719866	2.4841746558916555	ADORA2B;SH2D3A;NOD2;DUSP9;UBA52;TNF
ribose phosphate biosynthetic process (GO:0046390)	8/144	0.0184152816293590392004997369213015190325677394866943359375	0.1935774722116462009946502575985505245625972747802734375	0.045836121529676164543243288562734960578382015228271484375	0.429451082878384349239553330335184000432491302490234375	-1.5077318725229312	2.475812543877703	GUK1;ATP5I;ATP5H;ATP5G2;ATP5O;ATP12A;PFAS;ADCY6
cellular response to glucagon stimulus (GO:0071377)	4/38	0.010992829009607303636375519317880389280617237091064453125	0.1611249397558403850805319734718068502843379974365234375	0.02338163732416710660633185625556507147848606109619140625	0.372436080234947508582621367168030701577663421630859375	-1.3471200488267498	2.4592689412718887	PRKAR1B;PRKAR1A;GNB2;ADCY6
regulation of dendrite development (GO:0050773)	6/89	0.016767175091685841692434877359119127504527568817138671875	0.1808796224497958016197429742533131502568721771240234375	0.03786642938338231900718966471686144359409809112548828125	0.40347779022156859962677799558150582015514373779296875	-1.4353413999340132	2.4543240452596824	ACHE;TLX2;PALM;LZTS1;DBN1;ARF6
electron transport chain (GO:0022900)	7/115	0.0170367347831980424366360438170886482112109661102294921875	0.1808796224497958016197429742533131502568721771240234375	0.040631073866230930924370312595783616416156291961669921875	0.4159023364274523348882439677254296839237213134765625	-1.429825179451252	2.4448917300136945	NDUFA7;NDUFA3;NDUFB1;ATP5I;ATP5H;COX6A1;ATP5O
termination of G-protein coupled receptor signaling pathway (GO:0038032)	4/39	0.012031665620480573586359440696469391696155071258544921875	0.1662073454298245434035408152340096421539783477783203125	0.025265579396151031932316044503750163130462169647216796875	0.3769992097229197813845757991657592356204986572265625	-1.354803230249197	2.4312204105418243	RGS19;AXIN1;MYH9;RGS11
cytoplasmic sequestering of transcription factor (GO:0042994)	3/17	0.0064653137439471819458702839256147854030132293701171875	0.11873358534472412684213082911810488440096378326416015625	0.0144342929938687421220766537999224965460598468780517578125	0.328947922302750217493638729138183407485485076904296875	-1.1391509549153847	2.427386097389886	THRA;NFKBIL1;MDFI
regulation of adenylate cyclase activity (GO:0045761)	5/62	0.0139258979501790357280466281508779502473771572113037109375	0.171844479843711261946026525038178078830242156982421875	0.0303908821271261266050434102226063259877264499664306640625	0.380335742895791584228248893850832246243953704833984375	-1.3698115977432046	2.4124647879264063	NTRK1;ADORA2B;PALM;CALM3;DRD4
organ growth (GO:0035265)	3/17	0.0064653137439471819458702839256147854030132293701171875	0.11873358534472412684213082911810488440096378326416015625	0.0144342929938687421220766537999224965460598468780517578125	0.328947922302750217493638729138183407485485076904296875	-1.1281489251035135	2.4039421683011475	LMX1B;ADRA1B;LY6E
monosaccharide catabolic process (GO:0046365)	4/40	0.013131362551593465937127547249474446289241313934326171875	0.1693239255648444074875413889458286575973033905029296875	0.0272383936568137245692877712599511141888797283172607421875	0.3769992097229197813845757991657592356204986572265625	-1.3534797264736393	2.4037010583362646	FUT5;FUT7;BAD;GALK1
response to organophosphorus (GO:0046683)	7/118	0.0193501599422414953532989301265843096189200878143310546875	0.197830563763279065891964592083240859210491180419921875	0.045336197713484911731018911495993961580097675323486328125	0.429451082878384349239553330335184000432491302490234375	-1.4734573874136407	2.387508357391496	HCN4;COL1A1;SPARC;WT1;OXT;PLAT;HCN2
cellular ion homeostasis (GO:0006873)	16/402	0.0244451335174206037248456624411119264550507068634033203125	0.2143755810151323493162323075011954642832279205322265625	0.0816769263038834847368008240664494223892688751220703125	0.4906167242940424610964100793353281915187835693359375	-1.5484521997953122	2.3846562615536517	DMPK;OPRL1;OXT;CACNA1C;SLC4A3;NUBP1;CCKBR;TFR2;FTH1;BAX;HMOX1;CALR;ATP6V0C;DRD4;HMOX2;FTL
negative regulation of neuron differentiation (GO:0045665)	8/147	0.0205678797212752451084583071860834024846553802490234375	0.1992468572215513600287550843859207816421985626220703125	0.05037790415739794303018328491816646419465541839599609375	0.4297262753535420198858219009707681834697723388671875	-1.475651734457518	2.380537218376997	CTDSP1;TLX2;ARHGDIA;CALR;ADCY6;NKX2-2;ARHGAP4;GFAP
negative regulation of viral genome replication (GO:0045071)	4/40	0.013131362551593465937127547249474446289241313934326171875	0.1693239255648444074875413889458286575973033905029296875	0.0272383936568137245692877712599511141888797283172607421875	0.3769992097229197813845757991657592356204986572265625	-1.3400065477040566	2.379773478606661	IFITM3;IFITM1;SLPI;TNF
regulation of mitochondrial outer membrane permeabilization involved in apoptotic signaling pathway (GO:1901028)	4/41	0.01429306373451177426814329152193749905563890933990478515625	0.174991941094689240632220617044367827475070953369140625	0.0293007533777945895769878603687175200320780277252197265625	0.380335742895791584228248893850832246243953704833984375	-1.3589766838043735	2.3687172296847727	BAD;BAX;ZNF205;SFN
gene expression (GO:0010467)	24/672	0.0228020800086672810469412553402435150928795337677001953125	0.2081523210147931124414100167996366508305072784423828125	0.0996724958939661787038488682810566388070583343505859375	0.51430770320572605225351026092539541423320770263671875	-1.5033327710729523	2.3594584668026464	UPF2;ESRRA;SF3B2;SF3A2;BRF1;THRA;FUS;YBX1;EEF2;NR2F6;EEF1A1;NCOR2;SP1;PCBP1;UBTF;EIF4EBP1;TCEB2;TAF6;LTB;UBA52;LZTS1;RAN;EIF4G1;POLR2L
response to nicotine (GO:0035094)	4/38	0.010992829009607303636375519317880389280617237091064453125	0.1611249397558403850805319734718068502843379974365234375	0.02338163732416710660633185625556507147848606109619140625	0.372436080234947508582621367168030701577663421630859375	-1.291412049992739	2.357569800625729	NTRK1;BAD;HMOX1;TNF
positive regulation of secretion (GO:0051047)	12/273	0.0247405677823849430574387753267728840000927448272705078125	0.2157543369178932801677461839062743820250034332275390625	0.07077300156242279094431779640217428095638751983642578125	0.470718810136452725512157257981016300618648529052734375	-1.5028121185487413	2.3047349782066373	FCN1;PYCARD;ACHE;IRF3;BAD;ADORA2B;ADAM8;OXT;RETN;NOD2;INHA;TNF
negative regulation of protein serine/threonine kinase activity (GO:0071901)	7/118	0.0193501599422414953532989301265843096189200878143310546875	0.197830563763279065891964592083240859210491180419921875	0.045336197713484911731018911495993961580097675323486328125	0.429451082878384349239553330335184000432491302490234375	-1.4138697208755462	2.290955818395524	CDKN2D;PYCARD;PRKAR1B;PRKAR1A;GSTP1;SFN;DUSP9
stress-activated protein kinase signaling cascade (GO:0031098)	6/91	0.0185187278872617315517157265958303469233214855194091796875	0.1940116391410440510600921015793574042618274688720703125	0.041264524158576898482664319089963100850582122802734375	0.419440891224987122409828543823095969855785369873046875	-1.3954266742562222	2.2882724672599046	ADORA2B;SH2D3A;NOD2;UBA52;DUSP9;TNF
transition metal ion homeostasis (GO:0055076)	7/120	0.0210093075868687494123232539777745842002332210540771484375	0.1992468572215513600287550843859207816421985626220703125	0.048659557751583197571232375366889755241572856903076171875	0.429451082878384349239553330335184000432491302490234375	-1.4155385183847375	2.2835619329244303	TFR2;FTH1;HMOX1;ATP6V0C;HMOX2;NUBP1;FTL
bone development (GO:0060348)	4/40	0.013131362551593465937127547249474446289241313934326171875	0.1693239255648444074875413889458286575973033905029296875	0.0272383936568137245692877712599511141888797283172607421875	0.3769992097229197813845757991657592356204986572265625	-1.2818007203076667	2.2764033237550914	FGF8;SPARC;HSD17B1;PPIB
positive regulation of cell division (GO:0051781)	7/120	0.0210093075868687494123232539777745842002332210540771484375	0.1992468572215513600287550843859207816421985626220703125	0.048659557751583197571232375366889755241572856903076171875	0.429451082878384349239553330335184000432491302490234375	-1.4043106570980932	2.265449026571593	FGF8;MDK;GIPC1;VEGFB;YBX1;TNF;AURKB
mRNA splicing	via spliceosome (GO:0000398)	9/177	0.0215789036644096592076902396684090490452945232391357421875	0.201102499224737163441290022092289291322231292724609375	0.0551733389123250095309458629344590008258819580078125	0.436900396793574952170047254185192286968231201171875	-1.3916760294003414	2.232165622294393	SRRM2;SF3B2;SF3A2;DGCR14;FUS;PCBP1;YBX1;SF1;POLR2L
RNA splicing	via transesterification reactions with bulged adenosine as nucleophile (GO:0000377)	9/177	0.0215789036644096592076902396684090490452945232391357421875	0.201102499224737163441290022092289291322231292724609375	0.0551733389123250095309458629344590008258819580078125	0.436900396793574952170047254185192286968231201171875	-1.3892275737566153	2.2282384449915025	SRRM2;SF3B2;SF3A2;DGCR14;FUS;PCBP1;YBX1;SF1;POLR2L
activation of protein kinase A activity (GO:0034199)	3/17	0.0064653137439471819458702839256147854030132293701171875	0.11873358534472412684213082911810488440096378326416015625	0.0144342929938687421220766537999224965460598468780517578125	0.328947922302750217493638729138183407485485076904296875	-1.0342361123631165	2.2038258843010587	PRKAR1B;PRKAR1A;ADCY6
negative regulation of protein transport (GO:0051224)	7/122	0.022764866777960822419313302589216618798673152923583984375	0.2081523210147931124414100167996366508305072784423828125	0.05213399645576537178026654828499886207282543182373046875	0.436900396793574952170047254185192286968231201171875	-1.3981086506494287	2.1943107718794868	APC2;THRA;FAM89B;NFKBIL1;TNF;MDFI;DRD4
associative learning (GO:0008306)	5/65	0.0168160987114955619292633315353668876923620700836181640625	0.1808796224497958016197429742533131502568721771240234375	0.035785039497978933520361266573672764934599399566650390625	0.40347779022156859962677799558150582015514373779296875	-1.2829019505599337	2.193664242607749	SCT;CACNA1C;ADRA1B;HRAS;DRD4
regulation of actin polymerization or depolymerization (GO:0008064)	7/122	0.022764866777960822419313302589216618798673152923583984375	0.2081523210147931124414100167996366508305072784423828125	0.05213399645576537178026654828499886207282543182373046875	0.436900396793574952170047254185192286968231201171875	-1.3913404226332176	2.1836881384842854	PYCARD;VASP;SPTBN5;ELN;CAPZA1;TMSB10;ARF6
extrinsic apoptotic signaling pathway (GO:0097191)	6/92	0.019439724037115642396589265672446344979107379913330078125	0.197830563763279065891964592083240859210491180419921875	0.043033440120038714271633040198139497078955173492431640625	0.422451048267967255167576468011247925460338592529296875	-1.3431363407109964	2.176343385262428	TNFRSF12A;BAD;TRADD;BAX;TNF;GABARAP
regulation of synaptic plasticity (GO:0048167)	7/120	0.0210093075868687494123232539777745842002332210540771484375	0.1992468572215513600287550843859207816421985626220703125	0.048659557751583197571232375366889755241572856903076171875	0.429451082878384349239553330335184000432491302490234375	-1.34722471510561	2.1733573721615675	GRM5;GIPC1;PLAT;CPLX2;HRAS;DBN1;GFAP
positive regulation of chemokine production (GO:0032722)	4/41	0.01429306373451177426814329152193749905563890933990478515625	0.174991941094689240632220617044367827475070953369140625	0.0293007533777945895769878603687175200320780277252197265625	0.380335742895791584228248893850832246243953704833984375	-1.2434288150779678	2.167315520025278	PYCARD;ADORA2B;HMOX1;TNF
interaction with host (GO:0051701)	6/92	0.019439724037115642396589265672446344979107379913330078125	0.197830563763279065891964592083240859210491180419921875	0.043033440120038714271633040198139497078955173492431640625	0.422451048267967255167576468011247925460338592529296875	-1.3290833616961935	2.153572720070011	VAMP8;BAD;TUSC2;TAP2;NOD2;ATP6V0C
regulation of actin filament length (GO:0030832)	7/123	0.0236795524565091876356692779381774016655981540679931640625	0.2122825103793223033843418079413822852075099945068359375	0.053928274588536384559489533785381354391574859619140625	0.436900396793574952170047254185192286968231201171875	-1.3745211681861647	2.1302841696334736	PYCARD;VASP;SPTBN5;ELN;CAPZA1;TMSB10;ARF6
response to extracellular stimulus (GO:0009991)	13/313	0.0298506913474655723172990207103794091381132602691650390625	0.2288808782832058297262989299269975163042545318603515625	0.0859226149895391533295452290985849685966968536376953125	0.49650991549695666638086777311400510370731353759765625	-1.4426259217367468	2.1272292361638363	NTRK1;CDKN2D;CEBPA;SPARC;NUDT1;OXT;NOD2;HIGD1A;USF2;COL1A1;CST3;ADORA2B;HMOX1
regulation of Wnt signaling pathway (GO:0030111)	10/214	0.0267704801480441213767935693113031447865068912506103515625	0.2205209472881101417929272656692774035036563873291015625	0.06933290836505301424352865069522522389888763427734375	0.470718810136452725512157257981016300618648529052734375	-1.3882180181094033	2.09865606594246	COL1A1;APC2;AXIN1;CSNK1D;BARX1;ATP6V0C;MDFI;HIC1;TSKU;AES
regionalization (GO:0003002)	11/247	0.0283188911153459850489344518109646742232143878936767578125	0.228844131102230452512458214187063276767730712890625	0.07590019977161678588206683571115718223154544830322265625	0.481979191692134267821501225625979714095592498779296875	-1.4219641466155664	2.0969906583064573	FOXC2;FGF8;WT1;BASP1;FKBP8;AXIN1;TCAP;LMX1B;HOXC13;BARX1;SSBP3
cellular response to lipid (GO:0071396)	13/315	0.0311947565514790504936915027656141319312155246734619140625	0.2335492325029198956709564072298235259950160980224609375	0.0890611455037198240791695980078657157719135284423828125	0.5050982009762263746921462370664812624454498291015625	-1.4367798774706682	2.089598599635974	ESRRA;THRA;BAD;NFKBIL1;GSTP1;TNF;ADCY6;NR2F6;COL1A1;CASP9;PYCARD;WNT6;IRF3
positive regulation of nervous system development (GO:0051962)	13/313	0.0298506913474655723172990207103794091381132602691650390625	0.2288808782832058297262989299269975163042545318603515625	0.0859226149895391533295452290985849685966968536376953125	0.49650991549695666638086777311400510370731353759765625	-1.416483941276182	2.08868148494917	NTRK1;TNFRSF12A;METRN;OXT;GFAP;GRM5;ARHGDIA;PALM;HMG20B;TCF3;AGRN;CBLN1;NKX2-2
regulation of cytokine production (GO:0001817)	18/482	0.03086442325300824129907795168037409894168376922607421875	0.2331762813334637141071681298853945918381214141845703125	0.10506775539344050118817364136702963151037693023681640625	0.519666297814246558317563540185801684856414794921875	-1.4323026503313934	2.085376139111784	FCN1;TUSC2;FLT4;NFKBIL1;GSTP1;UBE2L6;NOD2;TNF;PYCARD;IRF3;ADORA2B;HMOX1;ADAM8;LTB;INHA;UBA52;LZTS1;POLR2L
regulation of I-kappaB kinase/NF-kappaB signaling (GO:0043122)	10/213	0.02603070694718746802553965835613780654966831207275390625	0.2196428840246466840380179519343073479831218719482421875	0.067723787716780281531470109257497824728488922119140625	0.470718810136452725512157257981016300618648529052734375	-1.3708106139766878	2.0778093491807796	PYCARD;IRF3;TRADD;GSTP1;TRIP6;HMOX1;NOD2;RHOC;UBA52;TNF
regulation of DNA-templated transcription	initiation (GO:2000142)	3/17	0.0064653137439471819458702839256147854030132293701171875	0.11873358534472412684213082911810488440096378326416015625	0.0144342929938687421220766537999224965460598468780517578125	0.328947922302750217493638729138183407485485076904296875	-0.9724462532731842	2.0721595373016632	THRA;HMGB1;HNF1A
regulation of intracellular protein transport (GO:0033157)	10/219	0.0306958834828912723036165033363431575708091259002685546875	0.2331762813334637141071681298853945918381214141845703125	0.0777411615040436154711045446674688719213008880615234375	0.481979191692134267821501225625979714095592498779296875	-1.4106645226504737	2.0538718790656243	APC2;THRA;FAM89B;NFKBIL1;TRIP6;CHP2;AXIN1;SFN;TNF;MDFI
regulation of antigen processing and presentation (GO:0002577)	3/18	0.007627544584778218027254492739075431018136441707611083984375	0.1273432844581689760143916601009550504386425018310546875	0.016520414314621978402186641687876544892787933349609375	0.34601894810071975872034499843721278011798858642578125	-0.9962543220195789	2.0531494609729157	PYCARD;TAP2;NOD2
sensory perception of sound (GO:0007605)	7/124	0.0246192302437240016776964779410263872705399990081787109375	0.215297582131390274895466063753701746463775634765625	0.05576077716954397356374784067156724631786346435546875	0.436900396793574952170047254185192286968231201171875	-1.3116837600424036	2.0143974851475397	CDKN2D;COL1A1;WDR1;COL11A2;AXIN1;TIMM10;ZNF354A
regulation of intrinsic apoptotic signaling pathway (GO:2001242)	7/126	0.0265746858660811692554037932723076664842665195465087890625	0.2205209472881101417929272656692774035036563873291015625	0.05954091981902942531945654991432093083858489990234375	0.4511814361043928744976483358186669647693634033203125	-1.3246567174126325	2.00256646940478	CDKN2D;PYCARD;PDIA2;PLEKHF1;BAD;PLAGL2;BAX
regulation of membrane protein ectodomain proteolysis (GO:0051043)	3/19	0.00890515077023867375471954943577657104469835758209228515625	0.139707943239623821884975995999411679804325103759765625	0.0187663758841788395892447027790694846771657466888427734375	0.354419559624450986046184652877855114638805389404296875	-1.0141001321792567	1.9959530515103077	PACSIN3;ADAM8;TNF
termination of signal transduction (GO:0023021)	4/42	0.0155178416142385221243582549277562065981328487396240234375	0.1808796224497958016197429742533131502568721771240234375	0.031453219132859679130209684672081493772566318511962890625	0.380335742895791584228248893850832246243953704833984375	-1.1591754965842804	1.9821014666430055	RGS19;AXIN1;MYH9;RGS11
positive regulation of sequence-specific DNA binding transcription factor activity (GO:0051091)	10/214	0.0267704801480441213767935693113031447865068912506103515625	0.2205209472881101417929272656692774035036563873291015625	0.06933290836505301424352865069522522389888763427734375	0.470718810136452725512157257981016300618648529052734375	-1.298878969012401	1.9635966337300055	NTRK1;PYCARD;UBE2I;TRADD;ADAM8;TCF3;NOD2;UBA52;TNF;NKX2-2
purine ribonucleoside biosynthetic process (GO:0046129)	6/95	0.02238868838289242990668981292401440441608428955078125	0.2074109351079826968344832494040019810199737548828125	0.048622641561109590513378719833781360648572444915771484375	0.429451082878384349239553330335184000432491302490234375	-1.245954500358508	1.9599527884156283	GUK1;ATP5I;ATP5H;ATP5O;ATP12A;ATP5G2
purine nucleoside biosynthetic process (GO:0042451)	6/95	0.02238868838289242990668981292401440441608428955078125	0.2074109351079826968344832494040019810199737548828125	0.048622641561109590513378719833781360648572444915771484375	0.429451082878384349239553330335184000432491302490234375	-1.2433249289631705	1.9558163325601803	GUK1;ATP5I;ATP5H;ATP5O;ATP12A;ATP5G2
negative regulation of Wnt signaling pathway (GO:0030178)	7/126	0.0265746858660811692554037932723076664842665195465087890625	0.2205209472881101417929272656692774035036563873291015625	0.05954091981902942531945654991432093083858489990234375	0.4511814361043928744976483358186669647693634033203125	-1.2933610790911751	1.9552548941737402	APC2;AXIN1;BARX1;MDFI;HIC1;TSKU;AES
RNA splicing	via transesterification reactions (GO:0000375)	9/184	0.02687131411479405651565599555397056974470615386962890625	0.2207690596483869727162385743213235400617122650146484375	0.0664233371377403181146092947528813965618610382080078125	0.4683397715346782064216313301585614681243896484375	-1.2853487556065115	1.9416968056085164	SRRM2;SF3B2;SF3A2;DGCR14;FUS;PCBP1;YBX1;SF1;POLR2L
cellular chemical homeostasis (GO:0055082)	17/452	0.033265454606510432011834410559458774514496326446533203125	0.2415770294830466291546855472915922291576862335205078125	0.1079006707255893704466842564215767197310924530029296875	0.5213769665694394372934539205743931233882904052734375	-1.3543629519100975	1.9239631720581325	DMPK;OPRL1;OXT;CACNA1C;SLC4A3;NUBP1;HK3;CCKBR;TFR2;FTH1;BAX;HMOX1;CALR;ATP6V0C;DRD4;HMOX2;FTL
positive regulation of cytokine secretion (GO:0050715)	5/69	0.0212521471668086492368132667252211831510066986083984375	0.1992468572215513600287550843859207816421985626220703125	0.043841812824734593956321759833372198045253753662109375	0.422451048267967255167576468011247925460338592529296875	-1.174569229942953	1.8948276901307737	PYCARD;FCN1;IRF3;NOD2;TNF
sensory perception of mechanical stimulus (GO:0050954)	7/127	0.02759100810050896246394813715596683323383331298828125	0.2257285172403621642533977365019381977617740631103515625	0.06148875367670102176642643598825088702142238616943359375	0.456177859751981384928143370416364632546901702880859375	-1.2647779490212885	1.882523644350058	CDKN2D;COL1A1;WDR1;COL11A2;AXIN1;TIMM10;ZNF354A
negative regulation of protein kinase activity (GO:0006469)	9/189	0.0311723726238234133401050485190353356301784515380859375	0.2335492325029198956709564072298235259950160980224609375	0.075284145158633186678542870140518061816692352294921875	0.481979191692134267821501225625979714095592498779296875	-1.2882892202885645	1.8736393743070516	CDKN2D;PYCARD;SOCS1;PRKAR1B;PRKAR1A;GSTP1;SFN;DUSP9;GADD45G
fat cell differentiation (GO:0045444)	6/96	0.0234350159612928647667740023052829201333224773406982421875	0.2118905724494677123015407005368615500628948211669921875	0.05058054313979754024188650873838923871517181396484375	0.43027917079686084367295961783383972942829132080078125	-1.1964969579818567	1.8565867474907918	NCOR2;IL11;CEBPA;SOCS1;RETN;PRLH
positive regulation of NF-kappaB transcription factor activity (GO:0051092)	7/126	0.0265746858660811692554037932723076664842665195465087890625	0.2205209472881101417929272656692774035036563873291015625	0.05954091981902942531945654991432093083858489990234375	0.4511814361043928744976483358186669647693634033203125	-1.213801631467966	1.8349798976102532	NTRK1;PYCARD;TRADD;ADAM8;NOD2;UBA52;TNF
regulation of ERK1 and ERK2 cascade (GO:0070372)	8/161	0.03299898300227975533882585068568005226552486419677734375	0.2415770294830466291546855472915922291576862335205078125	0.0753480971217172779130777371392468921840190887451171875	0.481979191692134267821501225625979714095592498779296875	-1.2842041970202651	1.8242979675314428	NTRK1;PYCARD;FLT4;GSTP1;VEGFB;NOD2;HRAS;TNF
DNA-templated transcription	initiation (GO:0006352)	10/220	0.031527242687449941183075452499906532466411590576171875	0.235473807823489755808310519569204188883304595947265625	0.07949561382973995005141176761753740720450878143310546875	0.484736926516500243877771936240606009960174560546875	-1.2568994960881965	1.8176722337742337	ESRRA;NCOR2;THRA;BRF1;SP1;UBTF;TAF6;UBA52;NR2F6;POLR2L
energy reserve metabolic process (GO:0006112)	8/158	0.02998751338948781042237357041813083924353122711181640625	0.228902241569635567230989181553013622760772705078125	0.069466704871807449794829381062299944460391998291015625	0.470718810136452725512157257981016300618648529052734375	-1.2310159892523866	1.8150841546928018	PRKAR1B;PRKAR1A;PTGES3;GNB2;CACNA1C;PRLH;UBA52;ADCY6
alpha-amino acid biosynthetic process (GO:1901607)	5/69	0.0212521471668086492368132667252211831510066986083984375	0.1992468572215513600287550843859207816421985626220703125	0.043841812824734593956321759833372198045253753662109375	0.422451048267967255167576468011247925460338592529296875	-1.1221345877395985	1.8102395624698426	GAMT;SHMT1;PYCR1;SEPHS2;GLS
monosaccharide metabolic process (GO:0005996)	10/221	0.032374342336644219841890190991762210614979267120361328125	0.239508760130339448668479462867253459990024566650390625	0.0812743976939914458679226072490564547479152679443359375	0.489842991507029534847816876208526082336902618408203125	-1.2666306092108797	1.8102244969394528	FUT5;HK3;PFKL;FUT7;BAD;DLAT;GAPDH;UBA52;TNF;GALK1
nucleoside triphosphate biosynthetic process (GO:0009142)	5/69	0.0212521471668086492368132667252211831510066986083984375	0.1992468572215513600287550843859207816421985626220703125	0.043841812824734593956321759833372198045253753662109375	0.422451048267967255167576468011247925460338592529296875	-1.1209179279816006	1.8082768338880337	ATP5I;ATP5H;ATP5O;ATP12A;ATP5G2
in utero embryonic development (GO:0001701)	10/222	0.033237312877482418083108228756827884353697299957275390625	0.2415770294830466291546855472915922291576862335205078125	0.08307752933883912060952781075684470124542713165283203125	0.493201022701664992808900933596305549144744873046875	-1.2654482458065694	1.7976538841702014	HCN4;NCOR2;JAG2;MBD3;AXIN1;MYH9;YBX1;LMX1B;LY6E;KLF1
visual learning (GO:0008542)	4/44	0.0181605583913315438149282954327645711600780487060546875	0.191544808438300961928035803794045932590961456298828125	0.036030159005937929805885033829326857812702655792236328125	0.40347779022156859962677799558150582015514373779296875	-1.0870797154812626	1.7965443670512318	SCT;CACNA1C;ADRA1B;HRAS
tissue homeostasis (GO:0001894)	7/129	0.029702148265695345330517085358223994262516498565673828125	0.2288808782832058297262989299269975163042545318603515625	0.0655003158608518376571083763337810523808002471923828125	0.464754513903589627776824499960639514029026031494140625	-1.2144430258279626	1.790761327154316	COL11A2;BAX;LCN1;TULP1;PRLH;NOD2;ACTB
metal ion homeostasis (GO:0055065)	16/422	0.035825053379286479759979755499443854205310344696044921875	0.246356424339498669695558419334702193737030029296875	0.11070609796183783490874930066638626158237457275390625	0.5213769665694394372934539205743931233882904052734375	-1.2753912790114275	1.7867924605682763	DMPK;OPRL1;OXT;CACNA1C;ATP12A;NUBP1;CCKBR;TFR2;FTH1;HMOX1;BAX;CALR;ATP6V0C;DRD4;HMOX2;FTL
regulation of protein secretion (GO:0050708)	8/161	0.03299898300227975533882585068568005226552486419677734375	0.2415770294830466291546855472915922291576862335205078125	0.0753480971217172779130777371392468921840190887451171875	0.481979191692134267821501225625979714095592498779296875	-1.2525683568618764	1.7793571403358848	FCN1;PYCARD;ACHE;IRF3;ADAM8;NOD2;TNF;DRD4
negative regulation of cytoskeleton organization (GO:0051494)	6/101	0.0291584953361652028658301816221865010447800159454345703125	0.2288808782832058297262989299269975163042545318603515625	0.061087743961879790999258688088957569561898708343505859375	0.456177859751981384928143370416364632546901702880859375	-1.2000294597850867	1.7695077515587299	SPTBN5;CAPZA1;STMN1;TMSB10;NUBP1;AURKB
excretion (GO:0007588)	4/45	0.01958028321680116423664230751455761492252349853515625	0.197830563763279065891964592083240859210491180419921875	0.0384552085484692052208544055247330106794834136962890625	0.40596432911918800545691965453443117439746856689453125	-1.0904412163928299	1.7668902674897462	AMN;MDK;ADORA2B;HMOX1
cellular response to amino acid stimulus (GO:0071230)	4/45	0.01958028321680116423664230751455761492252349853515625	0.197830563763279065891964592083240859210491180419921875	0.0384552085484692052208544055247330106794834136962890625	0.40596432911918800545691965453443117439746856689453125	-1.0830845617751963	1.754969953721546	COL1A1;SOCS1;COL6A1;TNF
response to light stimulus (GO:0009416)	13/322	0.03624472680908520649811777047943905927240848541259765625	0.2474702001395821804319297143592848442494869232177734375	0.10060425643684955954171300618327222764492034912109375	0.51430770320572605225351026092539541423320770263671875	-1.2543676809062663	1.7516806986107987	CDKN2D;SCT;CIRBP;CACNA1C;TULP1;ADRA1B;AURKB;NR2F6;CASP9;BAX;AGRN;HRAS;DRD4
regulation of leukocyte apoptotic process (GO:2000106)	5/71	0.0237304920315129681818167028950483654625713825225830078125	0.2122825103793223033843418079413822852075099945068359375	0.048245981282979799598109593716799281537532806396484375	0.429451082878384349239553330335184000432491302490234375	-1.1274965091783369	1.747436140244515	BAX;ADAM8;BIRC7;NOD2;AURKB
regulation of epithelial cell proliferation (GO:0050678)	11/258	0.0370867016577660357778967181729967705905437469482421875	0.2483658778590984994583124034761567600071430206298828125	0.09487121629627114083316286041736020706593990325927734375	0.5104525438956775129639709120965562760829925537109375	-1.2493445114588029	1.7401523838683088	EGFL7;SPARC;BAD;FLT4;VEGFB;PLXNB3;BAX;SFN;NOD2;RUNX3;HRAS
response to purine-containing compound (GO:0014074)	7/132	0.033068793343910114768124941519999993033707141876220703125	0.2415770294830466291546855472915922291576862335205078125	0.0718080435875536327028356708979117684066295623779296875	0.472963527595659183333509645308367908000946044921875	-1.2037041301204567	1.7099422375219822	HCN4;COL1A1;SPARC;WT1;OXT;PLAT;HCN2
positive regulation of cell development (GO:0010720)	14/358	0.038329274180373594516080260063972673378884792327880859375	0.253928151500946330809682649487513117492198944091796875	0.10911719104114737943778123963056714273989200592041015625	0.5213769665694394372934539205743931233882904052734375	-1.2446364745672518	1.7060280947699071	NTRK1;TNFRSF12A;BAD;METRN;GFAP;COL1A1;GRM5;ARHGDIA;PALM;BAX;HMG20B;CALR;TCF3;NKX2-2
tissue remodeling (GO:0048771)	5/71	0.0237304920315129681818167028950483654625713825225830078125	0.2122825103793223033843418079413822852075099945068359375	0.048245981282979799598109593716799281537532806396484375	0.429451082878384349239553330335184000432491302490234375	-1.100070288722506	1.704929960912964	FOXC2;FGF8;ELN;BAX;ADRA1B
negative regulation of neurogenesis (GO:0050768)	9/192	0.0339713744210356216601809364874497987329959869384765625	0.2415770294830466291546855472915922291576862335205078125	0.08093368748585318128707655205289484001696109771728515625	0.488733021916506082948927769393776543438434600830078125	-1.1996917150474677	1.7042423335039683	CTDSP1;TLX2;ARHGDIA;CALR;ASCL2;ADCY6;ARHGAP4;NKX2-2;GFAP
behavior (GO:0007610)	18/494	0.037841160593777158072104072061847546137869358062744140625	0.251897874997382309469884376085246913135051727294921875	0.12314116011346791512703902071734773926436901092529296875	0.54501954304274635720872765887179411947727203369140625	-1.2242331214280775	1.6878888064890996	NTRK1;THRA;SCT;OPRL1;OXT;CACNA1C;ADRA1B;GLS;C1QL1;CST3;GRM5;MTNR1A;CCKBR;PRKAR1B;MDK;PRLH;HRAS;DRD4
neurotransmitter transport (GO:0006836)	6/99	0.02676933215539230304091944390165735967457294464111328125	0.2205209472881101417929272656692774035036563873291015625	0.056740926367261523832752345697372220456600189208984375	0.436900396793574952170047254185192286968231201171875	-1.1049041103764705	1.670352699127404	RIMS3;STX4;CPLX2;LIN7B;GLS;SLC18A3
proton transport (GO:0015992)	7/131	0.031919604685834490620521819437271915376186370849609375	0.2378353361078169025955020288165542297065258026123046875	0.06966671762928865196951022653593099676072597503662109375	0.470718810136452725512157257981016300618648529052734375	-1.1568442908471572	1.661432827441066	ATP5I;ATP5H;COX6A1;ATP5O;ATP12A;ATP5G2;ATP6V0C
positive regulation of neuron apoptotic process (GO:0043525)	4/47	0.02262039380377635355845455933376797474920749664306640625	0.2081523210147931124414100167996366508305072784423828125	0.043579120344756583360634749624296091496944427490234375	0.422451048267967255167576468011247925460338592529296875	-1.0545560771928224	1.65511010797359	CASP9;BAX;AGRN;TNF
chordate embryonic development (GO:0043009)	10/226	0.03685043424615053186954582997714169323444366455078125	0.2483658778590984994583124034761567600071430206298828125	0.0905336598386709268115879467586637474596500396728515625	0.506155718633660267613549876841716468334197998046875	-1.188008417781061	1.6547202643435959	JAG2;MBD3;HCN4;NCOR2;AXIN1;MYH9;YBX1;LMX1B;LY6E;KLF1
skeletal system development (GO:0001501)	8/162	0.03404694596397746242377735370610025711357593536376953125	0.2415770294830466291546855472915922291576862335205078125	0.07737334927765247838404860658556572161614894866943359375	0.481979191692134267821501225625979714095592498779296875	-1.1509403095891024	1.6349877008697207	COL1A1;JAG2;IGFBP4;SP1;COL11A2;CHRD;COL9A2;INHA
regulation of transcription factor import into nucleus (GO:0042990)	5/73	0.0263879540319204609899461644317852915264666080474853515625	0.2205209472881101417929272656692774035036563873291015625	0.052902434842037548978765926221967674791812896728515625	0.436900396793574952170047254185192286968231201171875	-1.0794338796857381	1.6318477572214802	THRA;NFKBIL1;TRIP6;TNF;MDFI
response to lipopolysaccharide (GO:0032496)	10/228	0.03875544416687810855837170720405993051826953887939453125	0.253928151500946330809682649487513117492198944091796875	0.09440781647127820253029284458534675650298595428466796875	0.5104525438956775129639709120965562760829925537109375	-1.1757390320087737	1.6115901001711812	PYCARD;CASP9;SPARC;IRF3;PTGER1;NFKBIL1;GSTP1;TCF3;NOD2;TNF
negative regulation of intracellular protein transport (GO:0090317)	5/73	0.0263879540319204609899461644317852915264666080474853515625	0.2205209472881101417929272656692774035036563873291015625	0.052902434842037548978765926221967674791812896728515625	0.436900396793574952170047254185192286968231201171875	-1.0655481652149288	1.6108558535550834	APC2;THRA;FAM89B;NFKBIL1;MDFI
hydrogen transport (GO:0006818)	7/133	0.034245255501140346721111740180276683531701564788818359375	0.2415770294830466291546855472915922291576862335205078125	0.07398812121637032834797764735412783920764923095703125	0.481979191692134267821501225625979714095592498779296875	-1.1278154135852727	1.6021372391775317	ATP5I;ATP5H;COX6A1;ATP5O;ATP12A;ATP5G2;ATP6V0C
regulation of cyclase activity (GO:0031279)	5/73	0.0263879540319204609899461644317852915264666080474853515625	0.2205209472881101417929272656692774035036563873291015625	0.052902434842037548978765926221967674791812896728515625	0.436900396793574952170047254185192286968231201171875	-1.0474887626578386	1.5835543243793202	NTRK1;ADORA2B;PALM;CALM3;DRD4
cytoplasmic sequestering of protein (GO:0051220)	3/21	0.01181522750646885923375695170989274629391729831695556640625	0.1654131850905640188642564680776558816432952880859375	0.023740316356770041483770228296634741127490997314453125	0.3743296346759397152936799102462828159332275390625	-0.8739991212192634	1.5725942953029919	THRA;NFKBIL1;MDFI
acid secretion (GO:0046717)	4/47	0.02262039380377635355845455933376797474920749664306640625	0.2081523210147931124414100167996366508305072784423828125	0.043579120344756583360634749624296091496944427490234375	0.422451048267967255167576468011247925460338592529296875	-1.0010529277143343	1.571137709136353	CCKBR;GIPC1;DRD4;GLS
positive regulation of cell projection organization (GO:0031346)	9/195	0.036939237732654485457661763803116627968847751617431640625	0.2483658778590984994583124034761567600071430206298828125	0.086833572665387048772345224278979003429412841796875	0.49650991549695666638086777311400510370731353759765625	-1.1175356727612669	1.5565621389272968	NTRK1;TNFRSF12A;METRN;ARHGDIA;PALM;CDC42EP1;HAP1;AGRN;HRAS
positive regulation of protein transport (GO:0051222)	10/231	0.04173862429046644451080538829046417959034442901611328125	0.259577659431944718360085744279786013066768646240234375	0.100401231958841152813732833237736485898494720458984375	0.51430770320572605225351026092539541423320770263671875	-1.15408070219022	1.556507899254544	FCN1;PYCARD;ACHE;IRF3;TRIP6;CHP2;ADAM8;SFN;NOD2;TNF
cation homeostasis (GO:0055080)	17/465	0.041632284060640178946499645462608896195888519287109375	0.25943311544374980659455331988283433020114898681640625	0.128608276342582483753318456365377642214298248291015625	0.54756054447291158115973530584597028791904449462890625	-1.1476990274923564	1.5485402048101984	DMPK;OPRL1;OXT;CACNA1C;SLC4A3;ATP12A;NUBP1;CCKBR;TFR2;FTH1;HMOX1;BAX;CALR;ATP6V0C;DRD4;HMOX2;FTL
negative regulation of multi-organism process (GO:0043901)	7/133	0.034245255501140346721111740180276683531701564788818359375	0.2415770294830466291546855472915922291576862335205078125	0.07398812121637032834797764735412783920764923095703125	0.481979191692134267821501225625979714095592498779296875	-1.0756278908312593	1.5280013720688954	IFITM3;IFITM1;IRF3;SLPI;NFKBIL1;NOD2;TNF
negative regulation of Notch signaling pathway (GO:0045746)	3/22	0.0134512078485029100416436875775616499595344066619873046875	0.1693239255648444074875413889458286575973033905029296875	0.02646853117324048099145983314883778803050518035888671875	0.3769992097229197813845757991657592356204986572265625	-0.8597441502918103	1.5268554700402346	EGFL7;SLC35C1;DLK2
response to estrogen (GO:0043627)	8/166	0.0384642234937258020721628781757317483425140380859375	0.253928151500946330809682649487513117492198944091796875	0.08579823147999403321062317218093085102736949920654296875	0.49650991549695666638086777311400510370731353759765625	-1.1137803383121234	1.5266630758378468	NCOR2;CST3;COL1A1;CASP9;BAD;HMOX1;OXT;CALR
negative regulation of intracellular transport (GO:0032387)	6/104	0.0329980821779871369425762850369210354983806610107421875	0.2415770294830466291546855472915922291576862335205078125	0.06796870126158206792954530328643159009516239166259765625	0.470718810136452725512157257981016300618648529052734375	-1.0714295998670613	1.5220374189134214	APC2;THRA;FAM89B;NFKBIL1;HMOX1;MDFI
regulation of JUN kinase activity (GO:0043506)	5/75	0.0292281676060594693133953825281423632986843585968017578125	0.2288808782832058297262989299269975163042545318603515625	0.057811594439179221638358541213165153749287128448486328125	0.4423720535272488429967552292509935796260833740234375	-1.031418368001703	1.5208816603601765	GSTP1;AXIN1;BIRC7;TNF;MDFI
embryo development ending in birth or egg hatching (GO:0009792)	10/230	0.040727328009728842872494425364493508823215961456298828125	0.2558364548216769396304925976437516510486602783203125	0.0983791768835899083089913119692937470972537994384765625	0.51430770320572605225351026092539541423320770263671875	-1.1108234396991021	1.514293271479863	JAG2;MBD3;HCN4;NCOR2;AXIN1;MYH9;YBX1;LMX1B;LY6E;KLF1
regulation of anatomical structure size (GO:0090066)	10/232	0.0427669657805044567400187816019752062857151031494140625	0.26283162828097428320717199312639422714710235595703125	0.10244748482564648706105714381919824518263339996337890625	0.51430770320572605225351026092539541423320770263671875	-1.1309392222083188	1.5112080906008067	PYCARD;VASP;FOXC2;SPTBN5;ELN;CAPZA1;HNF1A;ADRA1B;TMSB10;ARF6
regulation of calcium ion transmembrane transporter activity (GO:1901019)	4/48	0.0242421376238058962349075642350726411677896976470947265625	0.2131942356662591964155950563508667983114719390869140625	0.046277940307835226108057469218692858703434467315673828125	0.429451082878384349239553330335184000432491302490234375	-0.967393635634815	1.4951568048625212	AHNAK;CALM3;HAP1;DRD4
skeletal muscle contraction (GO:0003009)	3/21	0.01181522750646885923375695170989274629391729831695556640625	0.1654131850905640188642564680776558816432952880859375	0.023740316356770041483770228296634741127490997314453125	0.3743296346759397152936799102462828159332275390625	-0.8292287681753364	1.4920386058449044	TCAP;TNNI2;TNF
regulation of calcium ion transmembrane transport (GO:1903169)	4/48	0.0242421376238058962349075642350726411677896976470947265625	0.2131942356662591964155950563508667983114719390869140625	0.046277940307835226108057469218692858703434467315673828125	0.429451082878384349239553330335184000432491302490234375	-0.9638832761794514	1.4897313631045173	AHNAK;CALM3;HAP1;DRD4
regulation of response to oxidative stress (GO:1902882)	4/49	0.0259324620038771276597788784101794590242207050323486328125	0.2194069007482503941286466897508944384753704071044921875	0.049067812130511319346215515224685077555477619171142578125	0.429451082878384349239553330335184000432491302490234375	-0.97173566404652	1.4739551630258154	HEBP2;PDIA2;PSAP;PYCR1
intrinsic apoptotic signaling pathway by p53 class mediator (GO:0072332)	4/48	0.0242421376238058962349075642350726411677896976470947265625	0.2131942356662591964155950563508667983114719390869140625	0.046277940307835226108057469218692858703434467315673828125	0.429451082878384349239553330335184000432491302490234375	-0.9449874988374221	1.4605269637417255	PYCARD;BAX;NUPR1;PHLDA3
transcription from RNA polymerase II promoter (GO:0006366)	17/470	0.045223108516736332251895191802759654819965362548828125	0.266250568885000038488186646645772270858287811279296875	0.13715224624190580637872471925220452249050140380859375	0.55659698225468423604667123072431422770023345947265625	-1.1018742498054899	1.4581293952608347	FOXC2;CEBPA;THRA;YBX1;ETV2;USF2;RUNX3;PURA;IRF3;ERF;TCEB2;TAF6;ZBTB7B;ZNF444;NFE2L1;ZSCAN18;POLR2L
regulation of organ growth (GO:0046620)	5/74	0.02778500697155437959562362948418012820184230804443359375	0.2258978952218561875309177366943913511931896209716796875	0.055325427741865156050504737095252494327723979949951171875	0.436900396793574952170047254185192286968231201171875	-0.9786551974712746	1.4559181040949085	FOXC2;FGF8;BASP1;WT1;CACNA1C
regulation of membrane potential (GO:0042391)	11/266	0.0445527015440047302607950996389263309538364410400390625	0.266250568885000038488186646645772270858287811279296875	0.110311609371456176287296102600521408021450042724609375	0.5213769665694394372934539205743931233882904052734375	-1.0814062582388015	1.431043745359671	HCN4;HEBP2;RIMS3;DMPK;BAD;TUSC2;PYCR1;BAX;CACNA1C;HCN2;DRD4
protein homooligomerization (GO:0051260)	10/230	0.040727328009728842872494425364493508823215961456298828125	0.2558364548216769396304925976437516510486602783203125	0.0983791768835899083089913119692937470972537994384765625	0.51430770320572605225351026092539541423320770263671875	-1.0496892971743186	1.430954176017449	VASP;SPTBN5;PFKL;VCP;SHMT1;CCDC88C;AXIN1;HMOX1;BAX;GLS
positive regulation of intrinsic apoptotic signaling pathway (GO:2001244)	4/48	0.0242421376238058962349075642350726411677896976470947265625	0.2131942356662591964155950563508667983114719390869140625	0.046277940307835226108057469218692858703434467315673828125	0.429451082878384349239553330335184000432491302490234375	-0.9216334504564323	1.4244320763332385	PLEKHF1;BAD;BAX;PLAGL2
Rho protein signal transduction (GO:0007266)	4/48	0.0242421376238058962349075642350726411677896976470947265625	0.2131942356662591964155950563508667983114719390869140625	0.046277940307835226108057469218692858703434467315673828125	0.429451082878384349239553330335184000432491302490234375	-0.9187157950035113	1.4199226892089203	ARHGDIA;RHOG;CDC42EP1;ARHGAP4
negative regulation of cell projection organization (GO:0031345)	6/106	0.035731706583825885437111224973705247975885868072509765625	0.2462569270523276288020753099772264249622821807861328125	0.07279630310839819984369825078829308040440082550048828125	0.478463280640882449024076095156488008797168731689453125	-0.9962914139705921	1.3961827313591733	TLX2;ARHGDIA;PLXNB3;ADCY6;GFAP;ARHGAP4
negative regulation of kinase activity (GO:0033673)	9/202	0.0445420171159797428916959916023188270628452301025390625	0.266250568885000038488186646645772270858287811279296875	0.10157092884779751751356258182568126358091831207275390625	0.51430770320572605225351026092539541423320770263671875	-1.0540026460507301	1.3947800678349365	CDKN2D;PYCARD;SOCS1;PRKAR1B;PRKAR1A;GSTP1;SFN;DUSP9;GADD45G
regulation of calcium ion transport (GO:0051924)	8/171	0.044505051882144978925293088423131848685443401336669921875	0.266250568885000038488186646645772270858287811279296875	0.097055346554736576791810875874944031238555908203125	0.51430770320572605225351026092539541423320770263671875	-1.0464206510677632	1.3847466817554124	AHNAK;BAX;PACSIN3;CALM3;CACNA1C;HAP1;DRD4;F2RL3
regulation of lymphocyte apoptotic process (GO:0070228)	4/49	0.0259324620038771276597788784101794590242207050323486328125	0.2194069007482503941286466897508944384753704071044921875	0.049067812130511319346215515224685077555477619171142578125	0.429451082878384349239553330335184000432491302490234375	-0.9094767384150665	1.3795191262781428	BAX;ADAM8;BIRC7;AURKB
embryonic placenta development (GO:0001892)	3/23	0.015209620577103011296316026346175931394100189208984375	0.1798652857640742619427243198515498079359531402587890625	0.0293571127700655611081348439483917900361120700836181640625	0.380335742895791584228248893850832246243953704833984375	-0.7988869560164081	1.370528217170021	CEBPA;SP1;TFEB
regulation of mRNA stability (GO:0043488)	4/48	0.0242421376238058962349075642350726411677896976470947265625	0.2131942356662591964155950563508667983114719390869140625	0.046277940307835226108057469218692858703434467315673828125	0.429451082878384349239553330335184000432491302490234375	-0.884170676495361	1.3665314251880964	BRF1;CIRBP;YBX1;MEX3D
positive regulation of I-kappaB kinase/NF-kappaB signaling (GO:0043123)	8/168	0.040810418543946229419372428992573986761271953582763671875	0.2558436279000002588901452327263541519641876220703125	0.09020459970587280107423566732904873788356781005859375	0.506155718633660267613549876841716468334197998046875	-0.9998588992148353	1.362996502632927	IRF3;TRADD;TRIP6;HMOX1;NOD2;RHOC;UBA52;TNF
regulation of protein stability (GO:0031647)	7/138	0.04054389688417427139999205110143520869314670562744140625	0.2558364548216769396304925976437516510486602783203125	0.0854686369946725810198273620699183084070682525634765625	0.49650991549695666638086777311400510370731353759765625	-0.997561845982305	1.359893154275917	PYCARD;GIPC1;CCDC88C;CALR;TCF3;PPIB;GAPDH
Wnt signaling pathway (GO:0016055)	10/234	0.044875195114578346478051429357947199605405330657958984375	0.266250568885000038488186646645772270858287811279296875	0.1066123938163553164226726721608429215848445892333984375	0.519666297814246558317563540185801684856414794921875	-1.0261526858309065	1.3579257301820342	APC2;WNT6;FGF8;CCDC88C;AXIN1;CSNK1D;KREMEN2;ETV2;HIC1;AES
regulation of G-protein coupled receptor protein signaling pathway (GO:0008277)	7/137	0.03922801120076846448370133657590486109256744384765625	0.253928151500946330809682649487513117492198944091796875	0.0830953676941306174086321334470994770526885986328125	0.493201022701664992808900933596305549144744873046875	-0.9875113783546817	1.3535857174391457	GRM5;RGS19;PALM;AXIN1;MYH9;RGS11;KLK6
regulation of DNA binding (GO:0051101)	5/77	0.032254323951687806359966970148889231495559215545654296875	0.239187646976649237462453356783953495323657989501953125	0.062973178204046742489907728668185882270336151123046875	0.456177859751981384928143370416364632546901702880859375	-0.939461488197507	1.3439061423847085	HABP4;HMOX1;EDF1;HMGB1;MDFI
negative regulation of organelle organization (GO:0010639)	10/237	0.04816787269318471842449724817925016395747661590576171875	0.274304383443908228468188781334902159869670867919921875	0.1130399058212524787681019233787083066999912261962890625	0.52313032857769814487625126275816000998020172119140625	-1.0229773132619937	1.3232384437295655	SPTBN5;PRKAR1A;CAPZA1;STMN1;LMNA;AURKAIP1;HIGD1A;TMSB10;NUBP1;AURKB
regulation of type I interferon production (GO:0032479)	6/108	0.03860682353577669922994886064770980738103389739990234375	0.253928151500946330809682649487513117492198944091796875	0.07781548950011109300195499827168532647192478179931640625	0.481979191692134267821501225625979714095592498779296875	-0.9599719805693538	1.315837356938021	PYCARD;IRF3;UBE2L6;UBA52;LZTS1;POLR2L
regulation of wound healing (GO:0061041)	6/107	0.037151462190967009247000163441043696366250514984130859375	0.2483658778590984994583124034761567600071430206298828125	0.07528200084640924993895083616735064424574375152587890625	0.481979191692134267821501225625979714095592498779296875	-0.9400564692853743	1.309359821085436	FOXC2;TNFRSF12A;VEGFB;GP1BA;PLAT;HRAS
positive regulation of Notch signaling pathway (GO:0045747)	3/24	0.0170914441456405385988404077579616568982601165771484375	0.1808796224497958016197429742533131502568721771240234375	0.032405287511300624736509945478246663697063922882080078125	0.380335742895791584228248893850832246243953704833984375	-0.7586008684905783	1.2971494812153395	TSPAN14;NOD2;RFNG
regulation of lyase activity (GO:0051339)	5/77	0.032254323951687806359966970148889231495559215545654296875	0.239187646976649237462453356783953495323657989501953125	0.062973178204046742489907728668185882270336151123046875	0.456177859751981384928143370416364632546901702880859375	-0.9061818384027084	1.2962993736799555	NTRK1;ADORA2B;PALM;CALM3;DRD4
single organismal cell-cell adhesion (GO:0016337)	10/235	0.0459552814549117616405027320070075802505016326904296875	0.266250568885000038488186646645772270858287811279296875	0.108730940886443250281701011772383935749530792236328125	0.5213769665694394372934539205743931233882904052734375	-0.9785440742242649	1.2949244248484586	COL13A1;SHC1;ITGA2B;ERF;MYH9;ADAM8;MYL9;TNF;ACTB;TSPAN32
signal transduction by phosphorylation (GO:0023014)	9/202	0.0445420171159797428916959916023188270628452301025390625	0.266250568885000038488186646645772270858287811279296875	0.10157092884779751751356258182568126358091831207275390625	0.51430770320572605225351026092539541423320770263671875	-0.9744904818325618	1.2895602354014402	FGF8;SHC1;SH2D3A;ADORA2B;NOD2;HRAS;UBA52;DUSP9;TNF
negative regulation of protein polymerization (GO:0032272)	4/50	0.027691871269397407007151201696615316905081272125244140625	0.2257285172403621642533977365019381977617740631103515625	0.051948474752954755528921992890900583006441593170166015625	0.436900396793574952170047254185192286968231201171875	-0.8589481517809178	1.278477543231696	SPTBN5;CAPZA1;STMN1;TMSB10
visual behavior (GO:0007632)	4/49	0.0259324620038771276597788784101794590242207050323486328125	0.2194069007482503941286466897508944384753704071044921875	0.049067812130511319346215515224685077555477619171142578125	0.429451082878384349239553330335184000432491302490234375	-0.8422983519660905	1.2776211171653773	SCT;CACNA1C;ADRA1B;HRAS
muscle system process (GO:0003012)	10/237	0.04816787269318471842449724817925016395747661590576171875	0.274304383443908228468188781334902159869670867919921875	0.1130399058212524787681019233787083066999912261962890625	0.52313032857769814487625126275816000998020172119140625	-0.9574690939993368	1.2385024549790378	HCN4;GAMT;ADORA2B;VEGFB;TCAP;HMOX1;TNNI2;CACNA1C;MYL9;TNF
release of cytochrome c from mitochondria (GO:0001836)	3/25	0.019097377498820657104605658105356269516050815582275390625	0.1974238826202585894709073954800260253250598907470703125	0.035611969841920464163731452345018624328076839447021484375	0.40347779022156859962677799558150582015514373779296875	-0.7616244250775686	1.235661122547221	BAD;BAX;SFN
cell differentiation involved in kidney development (GO:0061005)	3/24	0.0170914441456405385988404077579616568982601165771484375	0.1808796224497958016197429742533131502568721771240234375	0.032405287511300624736509945478246663697063922882080078125	0.380335742895791584228248893850832246243953704833984375	-0.7203656427816163	1.2317701687829448	FOXC2;WT1;BASP1
regulation of sequence-specific DNA binding transcription factor activity (GO:0051090)	13/338	0.049927646743223863534666406849282793700695037841796875	0.279037917920014033601461278522037900984287261962890625	0.13023494540731761492935447677155025303363800048828125	0.550194180732944015943530757795087993144989013671875	-0.9649117662795855	1.2316207116850608	NTRK1;UBE2I;TRADD;NFKBIL1;NOD2;TNF;PYCARD;HMOX1;ADAM8;TAF6;TCF3;UBA52;NKX2-2
positive regulation of interleukin-6 production (GO:0032755)	4/51	0.0295208012648131533361972600459921522997319698333740234375	0.2288808782832058297262989299269975163042545318603515625	0.0549195761341388088982995441256207413971424102783203125	0.436900396793574952170047254185192286968231201171875	-0.8321049243579747	1.2269833059142747	PYCARD;ADORA2B;NOD2;TNF
regulation of response to reactive oxygen species (GO:1901031)	3/23	0.015209620577103011296316026346175931394100189208984375	0.1798652857640742619427243198515498079359531402587890625	0.0293571127700655611081348439483917900361120700836181640625	0.380335742895791584228248893850832246243953704833984375	-0.7141617201805185	1.2251780827799352	HEBP2;PSAP;PYCR1
cellular response to inorganic substance (GO:0071241)	6/110	0.041625206232356430635643818050084519200026988983154296875	0.25943311544374980659455331988283433020114898681640625	0.0830252803890731971847571912803687155246734619140625	0.493201022701664992808900933596305549144744873046875	-0.9060196978086593	1.2224528337121374	CEBPA;BAD;HSD17B1;CHP2;HMOX1;CALR
response to salt stress (GO:0009651)	3/25	0.019097377498820657104605658105356269516050815582275390625	0.1974238826202585894709073954800260253250598907470703125	0.035611969841920464163731452345018624328076839447021484375	0.40347779022156859962677799558150582015514373779296875	-0.7512274953484588	1.2187931211582057	BAX;OXT;TNF
regulation of cell morphogenesis (GO:0022604)	15/408	0.0513087260873017758644465402539935894310474395751953125	0.279037917920014033601461278522037900984287261962890625	0.142234201653642811091771136489114724099636077880859375	0.56567538543015649654677190483198501169681549072265625	-0.9534294916487492	1.2169646490824453	ACHE;SPARC;TNFRSF12A;METRN;ARHGAP4;COL1A1;TLX2;ARHGDIA;PALM;MYH9;CDC42EP1;C21ORF2;HAP1;CALR;LZTS1
response to glucagon (GO:0033762)	4/49	0.0259324620038771276597788784101794590242207050323486328125	0.2194069007482503941286466897508944384753704071044921875	0.049067812130511319346215515224685077555477619171142578125	0.429451082878384349239553330335184000432491302490234375	-0.801853885568425	1.2162738472561714	PRKAR1B;PRKAR1A;GNB2;ADCY6
leukocyte activation (GO:0045321)	14/373	0.0508132405023072053484867183215101249516010284423828125	0.279037917920014033601461278522037900984287261962890625	0.1366362115614705163846309687869506888091564178466796875	0.55659698225468423604667123072431422770023345947265625	-0.9493980425256348	1.211818876783205	JAG2;NTRK1;IL11;TUSC2;HMGB1;NOD2;CPLX2;NCR1;PYCARD;FUT7;TXLNA;TBX21;BAX;TCF3
negative regulation of cell development (GO:0010721)	10/239	0.05045095551113588927538700090735801495611667633056640625	0.279037917920014033601461278522037900984287261962890625	0.11744421490499547255925705258050584234297275543212890625	0.53507027849106247874289010724169202148914337158203125	-0.9395634118908456	1.1992658794990274	FOXC2;CTDSP1;TLX2;ARHGDIA;CALR;ASCL2;ADCY6;GFAP;ARHGAP4;NKX2-2
positive regulation of synapse assembly (GO:0051965)	3/25	0.019097377498820657104605658105356269516050815582275390625	0.1974238826202585894709073954800260253250598907470703125	0.035611969841920464163731452345018624328076839447021484375	0.40347779022156859962677799558150582015514373779296875	-0.7351752381766588	1.1927499042349787	OXT;AGRN;CBLN1
negative regulation of protein binding (GO:0032091)	4/50	0.027691871269397407007151201696615316905081272125244140625	0.2257285172403621642533977365019381977617740631103515625	0.051948474752954755528921992890900583006441593170166015625	0.436900396793574952170047254185192286968231201171875	-0.7953509304107534	1.1838180237192444	SLPI;BAX;AURKB;AES
positive regulation of epithelial cell proliferation (GO:0050679)	7/144	0.049041815905105222428428390912813483737409114837646484375	0.277431767016490749000467985752038657665252685546875	0.10051084387860252655766402085646404884755611419677734375	0.51430770320572605225351026092539541423320770263671875	-0.918396866111786	1.1775503331763921	EGFL7;BAD;FLT4;PLXNB3;VEGFB;NOD2;HRAS
nucleotide biosynthetic process (GO:0009165)	9/208	0.051839203201027590772742570379705284722149372100830078125	0.279037917920014033601461278522037900984287261962890625	0.11527396333080998369613467957606189884245395660400390625	0.530804297225352161859746047412045300006866455078125	-0.9075081486302771	1.158350297857344	GUK1;QPRT;ATP5I;ATP5H;ATP5G2;ATP5O;ATP12A;PFAS;ADCY6
adrenal gland development (GO:0030325)	3/24	0.0170914441456405385988404077579616568982601165771484375	0.1808796224497958016197429742533131502568721771240234375	0.032405287511300624736509945478246663697063922882080078125	0.380335742895791584228248893850832246243953704833984375	-0.668065098688392	1.1423402373714593	MDK;WT1;LY6E
cytokine-mediated signaling pathway (GO:0019221)	13/342	0.05383906443124779339637342445712420158088207244873046875	0.287325742144197648908487963126390241086483001708984375	0.1383373207657624670563478730400674976408481597900390625	0.556639553474021386847425674204714596271514892578125	-0.9138738261394116	1.1397274308370076	IFITM3;CEBPA;IFITM1;BAD;TRADD;UBE2L6;ADIPOR1;TNF;PYCARD;SOCS1;IRF3;UBA52;EIF4G1
regulation of RNA stability (GO:0043487)	4/51	0.0295208012648131533361972600459921522997319698333740234375	0.2288808782832058297262989299269975163042545318603515625	0.0549195761341388088982995441256207413971424102783203125	0.436900396793574952170047254185192286968231201171875	-0.7690017648912622	1.133934315396832	BRF1;CIRBP;YBX1;MEX3D
ribonucleoside biosynthetic process (GO:0042455)	6/110	0.041625206232356430635643818050084519200026988983154296875	0.25943311544374980659455331988283433020114898681640625	0.0830252803890731971847571912803687155246734619140625	0.493201022701664992808900933596305549144744873046875	-0.8399752860502585	1.1333419915304712	GUK1;ATP5I;ATP5H;ATP5O;ATP12A;ATP5G2
nucleoside phosphate biosynthetic process (GO:1901293)	9/209	0.053127164444359366302084168864894309081137180328369140625	0.2840119989645375486730927150347270071506500244140625	0.11765255495490502257727172263912507332861423492431640625	0.53507027849106247874289010724169202148914337158203125	-0.8992511916917707	1.1319223585892508	GUK1;QPRT;ATP5I;ATP5H;ATP5O;ATP12A;ATP5G2;PFAS;ADCY6
regulation of tumor necrosis factor superfamily cytokine production (GO:1903555)	5/80	0.037148080045696717232939221275955787859857082366943359375	0.2483658778590984994583124034761567600071430206298828125	0.0711865555610884104265068117456394247710704803466796875	0.470718810136452725512157257981016300618648529052734375	-0.8101534162538039	1.1284240541041501	PYCARD;NFKBIL1;GSTP1;ADAM8;NOD2
regulation of exocytosis (GO:0017157)	6/112	0.04478839296451968265966314675097237341105937957763671875	0.266250568885000038488186646645772270858287811279296875	0.08842433153502242404453426161126117222011089324951171875	0.50468146810299818749712130738771520555019378662109375	-0.8483865152422054	1.1226846590125303	RALB;RIMS3;ADORA2B;HMOX1;HAP1;CPLX2
glucose homeostasis (GO:0042593)	7/143	0.047553026048431083772083383109929854981601238250732421875	0.273408006120077040623783659611945040524005889892578125	0.0979089402773033745663866511677042581140995025634765625	0.51430770320572605225351026092539541423320770263671875	-0.86531481405363	1.1221316596559803	NCOR2;HK3;BAD;ASPSCR1;CACNA1C;HNF1A;ADRA1B
carbohydrate homeostasis (GO:0033500)	7/143	0.047553026048431083772083383109929854981601238250732421875	0.273408006120077040623783659611945040524005889892578125	0.0979089402773033745663866511677042581140995025634765625	0.51430770320572605225351026092539541423320770263671875	-0.8626908553780598	1.1187289360972643	NCOR2;HK3;BAD;ASPSCR1;CACNA1C;HNF1A;ADRA1B
cell differentiation involved in embryonic placenta development (GO:0060706)	3/23	0.015209620577103011296316026346175931394100189208984375	0.1798652857640742619427243198515498079359531402587890625	0.0293571127700655611081348439483917900361120700836181640625	0.380335742895791584228248893850832246243953704833984375	-0.6510284503530152	1.116869983506094	ERF;ASCL2;MDFI
embryo development (GO:0009790)	11/276	0.055256808052521082241792527156576397828757762908935546875	0.28883356083620181919968672445975244045257568359375	0.1315315537605299678336479018980753608047962188720703125	0.55362511092409505408795666880905628204345703125	-0.8987080126838741	1.11610967866759	MBD3;HCN4;NCOR2;JAG2;AXIN1;MYH9;YBX1;LMX1B;MDFI;LY6E;KLF1
response to molecule of bacterial origin (GO:0002237)	10/243	0.05523126479103161734496296730867470614612102508544921875	0.28883356083620181919968672445975244045257568359375	0.126536151714173483728842484197230078279972076416015625	0.54756054447291158115973530584597028791904449462890625	-0.8939495388457916	1.1102001077820363	CASP9;PYCARD;SPARC;IRF3;PTGER1;NFKBIL1;GSTP1;TCF3;NOD2;TNF
cytokinesis (GO:0000910)	5/79	0.035469166730270063059293761398294009268283843994140625	0.2449883595838564798174985526202362962067127227783203125	0.06838622065280912376561417431730660609900951385498046875	0.470718810136452725512157257981016300618648529052734375	-0.7775931310208049	1.0937194050246428	RALB;INCENP;CHMP1B;MYH9;RHOC
anatomical structure homeostasis (GO:0060249)	9/208	0.051839203201027590772742570379705284722149372100830078125	0.279037917920014033601461278522037900984287261962890625	0.11527396333080998369613467957606189884245395660400390625	0.530804297225352161859746047412045300006866455078125	-0.8527256858556277	1.088425546032083	POLD4;PTGES3;COL11A2;LCN1;BAX;TULP1;PRLH;NOD2;ACTB
protein heterooligomerization (GO:0051291)	5/81	0.03887499019787162002348424039155361242592334747314453125	0.253928151500946330809682649487513117492198944091796875	0.07404909449221018513664915872141136787831783294677734375	0.481979191692134267821501225625979714095592498779296875	-0.7938915432158892	1.0881902504082224	COL1A1;TRADD;COL6A2;COL6A1;HRAS
response to endoplasmic reticulum stress (GO:0034976)	7/145	0.0505598933505011227662606643207254819571971893310546875	0.279037917920014033601461278522037900984287261962890625	0.1031503132294972202576133213369757868349552154541015625	0.5144333512819334597310216850019060075283050537109375	-0.8246477784056607	1.0525866915744462	PDIA2;VCP;SHC1;LMNA;BAX;HDGF;CALR
regulation of response to wounding (GO:1903034)	13/347	0.05901573791488869125121397019029245711863040924072265625	0.2957417877532624306269326552865095436573028564453125	0.1488459664559444728393344803407671861350536346435546875	0.5722870779254416451209408478462137281894683837890625	-0.8637623106709903	1.0522944526162938	FOXC2;TNFRSF12A;GSTP1;VEGFB;GP1BA;PLAT;NOD2;TNF;C8G;ADORA2B;ZYX;ADAM8;HRAS
mitochondrion organization (GO:0007005)	8/179	0.055410286256411526994991589845085400156676769256591796875	0.28883356083620181919968672445975244045257568359375	0.116720588052497242781413433476700447499752044677734375	0.53507027849106247874289010724169202148914337158203125	-0.8333170841058676	1.0349003790364242	HEBP2;BNIP3L;CEBPA;RHOT2;BAD;BAX;SFN;TIMM10
regulation of epidermis development (GO:0045682)	4/53	0.03338863010335298142639004481679876334965229034423828125	0.2415770294830466291546855472915922291576862335205078125	0.0611312493635906839539728707677568309009075164794921875	0.456177859751981384928143370416364632546901702880859375	-0.7213229728253001	1.024687535138283	TRADD;NAB2;SFN;TNF
positive regulation of interleukin-10 production (GO:0032733)	3/24	0.0170914441456405385988404077579616568982601165771484375	0.1808796224497958016197429742533131502568721771240234375	0.032405287511300624736509945478246663697063922882080078125	0.380335742895791584228248893850832246243953704833984375	-0.5976665137651199	1.021964039947358	PYCARD;TUSC2;NOD2
regulation of muscle contraction (GO:0006937)	6/114	0.048097685035880570481037210583963315002620220184326171875	0.274304383443908228468188781334902159869670867919921875	0.09401094417785958723410288939703605137765407562255859375	0.5104525438956775129639709120965562760829925537109375	-0.7882970538746592	1.0196755619531093	DMPK;ADORA2B;OXT;CACNA1C;ADRA1B;MYL9
regulation of cytoskeleton organization (GO:0051493)	13/350	0.062277476333465864311023096888675354421138763427734375	0.30077905134941740339371563095482997596263885498046875	0.1553506494772227686240739785716868937015533447265625	0.5813576792101498025289174620411358773708343505859375	-0.8442417990067693	1.0142546489187731	VASP;SPTBN5;ELN;XRCC3;STMN3;NUBP1;AURKB;PYCARD;CAPZA1;STMN1;TMSB10;HRAS;ARF6
lung development (GO:0030324)	5/82	0.040650113807630512685609147638388094492256641387939453125	0.2558364548216769396304925976437516510486602783203125	0.0769735345835134143754885371890850365161895751953125	0.481979191692134267821501225625979714095592498779296875	-0.7390864011726329	1.0075350630349948	CEBPA;SPARC;SP1;EIF4EBP1;EIF4G1
negative regulation of nervous system development (GO:0051961)	9/211	0.055765398672805589763701306083021336235105991363525390625	0.28883356083620181919968672445975244045257568359375	0.1224899457785865453107732037096866406500339508056640625	0.54473215347563208599268591569853015244007110595703125	-0.7982345469763698	0.9913312123106113	CTDSP1;TLX2;ARHGDIA;CALR;ASCL2;ADCY6;NKX2-2;ARHGAP4;GFAP
vascular endothelial growth factor receptor signaling pathway (GO:0048010)	3/24	0.0170914441456405385988404077579616568982601165771484375	0.1808796224497958016197429742533131502568721771240234375	0.032405287511300624736509945478246663697063922882080078125	0.380335742895791584228248893850832246243953704833984375	-0.5764162518926774	0.9856277169763922	FOXC2;FLT4;VEGFB
male gonad development (GO:0008584)	5/82	0.040650113807630512685609147638388094492256641387939453125	0.2558364548216769396304925976437516510486602783203125	0.0769735345835134143754885371890850365161895751953125	0.481979191692134267821501225625979714095592498779296875	-0.7089250953492424	0.9664186616023978	WT1;COL9A3;NUPR1;INHA;UTF1
cellular response to molecule of bacterial origin (GO:0071219)	6/116	0.05155414555201605353307314771882374770939350128173828125	0.279037917920014033601461278522037900984287261962890625	0.09978307571353395299951216657063923776149749755859375	0.51430770320572605225351026092539541423320770263671875	-0.7421209739044303	0.9472488511159348	PYCARD;IRF3;NFKBIL1;GSTP1;NOD2;TNF
positive regulation of B cell mediated immunity (GO:0002714)	3/27	0.023483067926814808756841301828899304382503032684326171875	0.2118905724494677123015407005368615500628948211669921875	0.04249509205272128387065322385751642286777496337890625	0.422451048267967255167576468011247925460338592529296875	-0.6039742055107216	0.9371778994481064	TBX21;NOD2;TNF
integrin-mediated signaling pathway (GO:0007229)	5/84	0.04434572839569732305431415397833916358649730682373046875	0.266250568885000038488186646645772270858287811279296875	0.083006716430977844911609508926630951464176177978515625	0.493201022701664992808900933596305549144744873046875	-0.7058189420576992	0.9340225051342401	ITGA2B;ADAM11;ZYX;MYH9;TSPAN32
endoplasmic reticulum unfolded protein response (GO:0030968)	5/83	0.04247363957482026830536625539025408215820789337158203125	0.26283162828097428320717199312639422714710235595703125	0.07995953472524021388156967304894351400434970855712890625	0.486615336086159755435431861769757233560085296630859375	-0.6951390821608737	0.9288737930612062	VCP;SHC1;LMNA;HDGF;CALR
positive regulation of immunoglobulin mediated immune response (GO:0002891)	3/27	0.023483067926814808756841301828899304382503032684326171875	0.2118905724494677123015407005368615500628948211669921875	0.04249509205272128387065322385751642286777496337890625	0.422451048267967255167576468011247925460338592529296875	-0.5971942099749674	0.9266574800055366	TBX21;NOD2;TNF
carbohydrate phosphorylation (GO:0046835)	3/24	0.0170914441456405385988404077579616568982601165771484375	0.1808796224497958016197429742533131502568721771240234375	0.032405287511300624736509945478246663697063922882080078125	0.380335742895791584228248893850832246243953704833984375	-0.5400637941125445	0.9234677937426796	HK3;PFKL;GALK1
response to monosaccharide (GO:0034284)	6/116	0.05155414555201605353307314771882374770939350128173828125	0.279037917920014033601461278522037900984287261962890625	0.09978307571353395299951216657063923776149749755859375	0.51430770320572605225351026092539541423320770263671875	-0.7171239976595544	0.9153425206631584	PFKL;SPARC;BAD;COL6A2;PRLH;NKX2-2
learning (GO:0007612)	6/115	0.049807462113074123244427227064079488627612590789794921875	0.279037917920014033601461278522037900984287261962890625	0.096873960869302278009485007714829407632350921630859375	0.51430770320572605225351026092539541423320770263671875	-0.7162176749481858	0.914185683466431	GRM5;SCT;CACNA1C;ADRA1B;HRAS;DRD4
pattern specification process (GO:0007389)	14/385	0.06264208559948834798003503010477288626134395599365234375	0.30077905134941740339371563095482997596263885498046875	0.161193020463840930300847276157583110034465789794921875	0.5935131944494411726509497384540736675262451171875	-0.7572944148700725	0.9097978586061863	FOXC2;AXIN1;HOXC13;RFNG;BARX1;WNT6;FGF8;WT1;BASP1;FKBP8;TCAP;LMX1B;SSBP3;MDFI
regulation of cyclic nucleotide biosynthetic process (GO:0030802)	6/116	0.05155414555201605353307314771882374770939350128173828125	0.279037917920014033601461278522037900984287261962890625	0.09978307571353395299951216657063923776149749755859375	0.51430770320572605225351026092539541423320770263671875	-0.7020877704127586	0.8961501659319476	NTRK1;MTNR1A;ADORA2B;PALM;CALM3;DRD4
negative regulation of phosphate metabolic process (GO:0045936)	16/458	0.0652688775086767425381850671328720636665821075439453125	0.304275780531911343995687957431073300540447235107421875	0.1767868534610847752741591420999611727893352508544921875	0.60518482072972223928530866032815538346767425537109375	-0.7461870875032522	0.8878289293463607	CDKN2D;GSTP1;TNF;DUSP9;GADD45G;PYCARD;SOCS1;PRKAR1B;PRKAR1A;PALM;PLXNB3;BAX;SFN;INHA;HRAS;DRD4
negative regulation of phosphorus metabolic process (GO:0010563)	16/458	0.0652688775086767425381850671328720636665821075439453125	0.304275780531911343995687957431073300540447235107421875	0.1767868534610847752741591420999611727893352508544921875	0.60518482072972223928530866032815538346767425537109375	-0.7436300952379679	0.8847865667227586	CDKN2D;GSTP1;TNF;DUSP9;GADD45G;PYCARD;SOCS1;PRKAR1B;PRKAR1A;PALM;PLXNB3;BAX;SFN;INHA;HRAS;DRD4
anterior/posterior pattern specification (GO:0009952)	7/150	0.0585931358060773066487314508776762522757053375244140625	0.295521437781217033435865459978231228888034820556640625	0.11690398431129789269533603146555833518505096435546875	0.53507027849106247874289010724169202148914337158203125	-0.7181206572421033	0.8753990611051724	FOXC2;WT1;BASP1;AXIN1;TCAP;HOXC13;BARX1
positive regulation of intracellular transport (GO:0032388)	9/217	0.06418385539732569811111062563213636167347431182861328125	0.302235288914707134200199334372882731258869171142578125	0.13763384698930691829588113250792957842350006103515625	0.55659698225468423604667123072431422770023345947265625	-0.7250124793988834	0.867513292590985	BAD;ADORA2B;TRIP6;CHP2;BAX;ZNF205;SFN;TNF;F2RL3
positive regulation of epidermis development (GO:0045684)	3/26	0.0212278562034427416282955647375274566002190113067626953125	0.1992468572215513600287550843859207816421985626220703125	0.03897578524343527084372595936656580306589603424072265625	0.406964553612056578746347668129601515829563140869140625	-0.5273241159206556	0.8506849243519833	TRADD;SFN;TNF
liver development (GO:0001889)	5/86	0.048236100740136324260820543941008509136736392974853515625	0.274304383443908228468188781334902159869670867919921875	0.089282928944098560730679992047953419387340545654296875	0.5050982009762263746921462370664812624454498291015625	-0.6496195206093133	0.8402938289280149	UPF2;CEBPA;SP1;ARF6;KLF1
response to virus (GO:0009615)	10/250	0.06429585931296487311126242047976120375096797943115234375	0.302306736107042672845324204899952746927738189697265625	0.1433385370353353061023682357699726708233356475830078125	0.5679701413255859865358843308058567345142364501953125	-0.6860878582736104	0.8207758888919712	IFITM3;PYCARD;BNIP3L;IFITM1;IRF3;BAD;TBX21;STMN1;HMGA1;TNF
negative regulation of protein complex disassembly (GO:0043242)	4/56	0.039718847461523813791028914010894368402659893035888671875	0.253928151500946330809682649487513117492198944091796875	0.07111333912597543605027539115326362662017345428466796875	0.470718810136452725512157257981016300618648529052734375	-0.5951230371574443	0.8157374799645047	SPTBN5;CAPZA1;TNF;AURKB
rhythmic process (GO:0048511)	10/252	0.06705150653215734279921633742560516111552715301513671875	0.30895010855648552539065576638677157461643218994140625	0.1483427747570545129907060299956356175243854522705078125	0.57176067011299280817837598078767769038677215576171875	-0.69191547456036	0.8127069479546757	NCOR2;CST3;NTRK1;SGPL1;MTNR1A;SP1;BAX;CSNK1D;INHA;DRD4
regulation of viral process (GO:0050792)	7/152	0.06201460251663663825194561241005430929362773895263671875	0.30077905134941740339371563095482997596263885498046875	0.1226606995174149006277986018176306970417499542236328125	0.54473215347563208599268591569853015244007110595703125	-0.6724555809527551	0.8078742369485991	IFITM3;IFITM1;SLPI;SP1;TCEB2;TNF;POLR2L
regulation of nucleotide biosynthetic process (GO:0030808)	6/119	0.057016515677951247476062945906960521824657917022705078125	0.28883356083620181919968672445975244045257568359375	0.10878383795417552459827703614791971631348133087158203125	0.5213769665694394372934539205743931233882904052734375	-0.6420339610037327	0.7973449750042646	NTRK1;MTNR1A;ADORA2B;PALM;CALM3;DRD4
regulation of purine nucleotide biosynthetic process (GO:1900371)	6/119	0.057016515677951247476062945906960521824657917022705078125	0.28883356083620181919968672445975244045257568359375	0.10878383795417552459827703614791971631348133087158203125	0.5213769665694394372934539205743931233882904052734375	-0.6366772614589096	0.7906924648192972	NTRK1;MTNR1A;ADORA2B;PALM;CALM3;DRD4
response to amino acid (GO:0043200)	5/86	0.048236100740136324260820543941008509136736392974853515625	0.274304383443908228468188781334902159869670867919921875	0.089282928944098560730679992047953419387340545654296875	0.5050982009762263746921462370664812624454498291015625	-0.6087314138993718	0.7874043718613803	COL1A1;SOCS1;BAD;COL6A1;TNF
iron ion transport (GO:0006826)	4/56	0.039718847461523813791028914010894368402659893035888671875	0.253928151500946330809682649487513117492198944091796875	0.07111333912597543605027539115326362662017345428466796875	0.470718810136452725512157257981016300618648529052734375	-0.574322700147357	0.7872263764856923	TFR2;FTH1;ATP6V0C;FTL
negative regulation of secretion (GO:0051048)	7/152	0.06201460251663663825194561241005430929362773895263671875	0.30077905134941740339371563095482997596263885498046875	0.1226606995174149006277986018176306970417499542236328125	0.54473215347563208599268591569853015244007110595703125	-0.6524054646719101	0.7837864416355337	IL11;PFKL;HMOX1;OXT;INHA;TNF;DRD4
activation of innate immune response (GO:0002218)	7/151	0.060288935417551266227054185264933039434254169464111328125	0.296880215100307653930400419994839467108249664306640625	0.11976436659030088860422580410158843733370304107666015625	0.53507027849106247874289010724169202148914337158203125	-0.643990434277726	0.7820790734078611	FCN1;PYCARD;MARCO;IRF3;ADAM8;NOD2;UBA52
chromatin remodeling (GO:0006338)	6/118	0.05515859904455351625518488845045794732868671417236328125	0.28883356083620181919968672445975244045257568359375	0.10573835122367382377550626415541046299040317535400390625	0.519666297814246558317563540185801684856414794921875	-0.6211804936948996	0.7714469565503512	MBD3;HMGA1;CHD5;BAZ1A;ACTB;KLF1
regulation of leukocyte mediated immunity (GO:0002703)	6/120	0.058911631892419401290705849305595620535314083099365234375	0.295694718276741763673953755642287433147430419921875	0.11187407578765122539987686423046397976577281951904296875	0.5213769665694394372934539205743931233882904052734375	-0.6272027098064161	0.7642011639529027	NCR1;ADORA2B;TBX21;HMOX1;NOD2;TNF
leukocyte differentiation (GO:0002521)	10/251	0.0656644064301742103051395815782598219811916351318359375	0.30502584695961154626075995111023075878620147705078125	0.14582953305690316003762063701287843286991119384765625	0.5679701413255859865358843308058567345142364501953125	-0.6398553666636759	0.7597378759155389	JAG2;NTRK1;IL11;CEBPA;FUT7;TBX21;TUSC2;MYH9;TCF3;TNF
peptidyl-proline modification (GO:0018208)	4/55	0.03753810314593651609182956008226028643548488616943359375	0.250414440217123501764007187375682406127452850341796875	0.0676983058921789282447178948132204823195934295654296875	0.470718810136452725512157257981016300618648529052734375	-0.5476577602589131	0.7583077309641675	PDIA2;FKBP2;FKBP8;PPIB
cellular response to unfolded protein (GO:0034620)	5/86	0.048236100740136324260820543941008509136736392974853515625	0.274304383443908228468188781334902159869670867919921875	0.089282928944098560730679992047953419387340545654296875	0.5050982009762263746921462370664812624454498291015625	-0.5847337185717429	0.7563629473774189	VCP;SHC1;LMNA;HDGF;CALR
protein homotetramerization (GO:0051289)	4/54	0.035428067036677647616560449250755482353270053863525390625	0.2449883595838564798174985526202362962067127227783203125	0.06437068824926266141783770535766961984336376190185546875	0.45777970094350350915846092902938835322856903076171875	-0.5356605193831688	0.7534304010451394	VASP;PFKL;SHMT1;GLS
cellular response to external stimulus (GO:0071496)	8/185	0.06461780484830352555558619087605620734393596649169921875	0.30336358907729865652669332121149636805057525634765625	0.1327686882180067196035366805517696775496006011962890625	0.555635180451229171438853882136754691600799560546875	-0.6278260169530613	0.7488854567310086	COL1A1;ADORA2B;BAD;HABP4;NUDT1;HMOX1;HIGD1A;USF2
nucleoside biosynthetic process (GO:0009163)	6/119	0.057016515677951247476062945906960521824657917022705078125	0.28883356083620181919968672445975244045257568359375	0.10878383795417552459827703614791971631348133087158203125	0.5213769665694394372934539205743931233882904052734375	-0.5994735113069092	0.7444889537330056	GUK1;ATP5I;ATP5H;ATP5O;ATP5G2;ATP12A
negative regulation of apoptotic signaling pathway (GO:2001234)	8/187	0.06788589829268067143974718646859400905668735504150390625	0.30895010855648552539065576638677157461643218994140625	0.1383575571735556064556504907159251160919666290283203125	0.556639553474021386847425674204714596271514892578125	-0.6037759730086155	0.7091804509560661	CDKN2D;GSTP1;PEA15;LMNA;BAX;HMOX1;HIGD1A;TNF
response to nutrient levels (GO:0031667)	11/291	0.07431592773476325408665843497146852314472198486328125	0.328632190351176856069059795117937028408050537109375	0.1671992672850848016263825002170051448047161102294921875	0.59452860189525591483317157326382584869861602783203125	-0.6325720097195441	0.7039363269852397	COL1A1;CDKN2D;NTRK1;CST3;CEBPA;SPARC;HMOX1;OXT;NOD2;HIGD1A;USF2
endocytosis (GO:0006897)	12/323	0.07117873269111739398251614829860045574605464935302734375	0.317457147802383599088926757758599705994129180908203125	0.1671282078517981883880594295987975783646106719970703125	0.59452860189525591483317157326382584869861602783203125	-0.6130027234324107	0.7033669489711754	PYCARD;MARCO;ACHE;AMN;RABEP2;TFR2;TUSC2;TNK2;PACSIN3;TULP1;HRAS;SH3GL1
glycosyl compound biosynthetic process (GO:1901659)	6/120	0.058911631892419401290705849305595620535314083099365234375	0.295694718276741763673953755642287433147430419921875	0.11187407578765122539987686423046397976577281951904296875	0.5213769665694394372934539205743931233882904052734375	-0.5627271256297116	0.6856423253126986	GUK1;ATP5I;ATP5H;ATP5O;ATP12A;ATP5G2
developmental programmed cell death (GO:0010623)	3/27	0.023483067926814808756841301828899304382503032684326171875	0.2118905724494677123015407005368615500628948211669921875	0.04249509205272128387065322385751642286777496337890625	0.422451048267967255167576468011247925460338592529296875	-0.4396761745603652	0.6822390591390037	NTRK1;JAG2;BAX
regulation of endothelial cell proliferation (GO:0001936)	5/88	0.05232196849039659480862241025533876381814479827880859375	0.28115178249056482773227116922498680651187896728515625	0.095798430468159334605360299974563531577587127685546875	0.5104525438956775129639709120965562760829925537109375	-0.5333364700066097	0.6767296356094538	EGFL7;SPARC;FLT4;PLXNB3;VEGFB
G-protein coupled receptor signaling pathway	coupled to cyclic nucleotide second messenger (GO:0007187)	7/153	0.06377018316976103273763243350913398899137973785400390625	0.301211674236800119874857273316592909395694732666015625	0.1255927016593502421049066697378293611109256744384765625	0.54756054447291158115973530584597028791904449462890625	-0.5584245767625184	0.6700771172944904	MTNR1A;ADORA2B;PSAP;OPRL1;ADRA1B;ADCY6;DRD4
regulation of viral genome replication (GO:0045069)	4/57	0.04197034725565947088643525830775615759193897247314453125	0.26049984916932178435899913893081247806549072265625	0.07461495149803594462145639454320189543068408966064453125	0.481979191692134267821501225625979714095592498779296875	-0.4924898304811657	0.6624741713620165	IFITM3;IFITM1;SLPI;TNF
regulation of tissue remodeling (GO:0034103)	4/58	0.044292589404533615204950791621740791015326976776123046875	0.266250568885000038488186646645772270858287811279296875	0.078202236293255122934198197981459088623523712158203125	0.481979191692134267821501225625979714095592498779296875	-0.4949155129568177	0.6549303223487807	CST3;FLT4;BAX;ADAM8
protein folding (GO:0006457)	9/221	0.070220671254117184023613162935362197458744049072265625	0.313632239850291594240871972942841239273548126220703125	0.148243464181628759046560617207433097064495086669921875	0.57176067011299280817837598078767769038677215576171875	-0.5567505673082022	0.6455713181764633	PDIA2;FKBP2;PTGES3;FKBP8;PFDN2;CALR;PPIB;SIL1;ACTB
transcription initiation from RNA polymerase II promoter (GO:0006367)	8/187	0.06788589829268067143974718646859400905668735504150390625	0.30895010855648552539065576638677157461643218994140625	0.1383575571735556064556504907159251160919666290283203125	0.556639553474021386847425674204714596271514892578125	-0.5439404204817911	0.6388990783589933	NCOR2;ESRRA;THRA;SP1;TAF6;UBA52;POLR2L;NR2F6
microtubule-based process (GO:0007017)	15/437	0.0814010787578095806882316765040741302073001861572265625	0.341494557713862223469192258562543429434299468994140625	0.20358262935440840646350579845602624118328094482421875	0.60565776116445546595201676609576679766178131103515625	-0.5830823811075742	0.626477433988892	TUBB;AXIN1;STMN3;CSNK1D;GABARAP;AURKB;RHOT2;MAP7D1;LMNA;STMN1;MYH9;HAP1;GAPDH;SAC3D1;RAN
DNA-templated transcription	elongation (GO:0006354)	5/90	0.05660363704614519708702147227086243219673633575439453125	0.28883356083620181919968672445975244045257568359375	0.10254893954434816938370289562953985296189785003662109375	0.51430770320572605225351026092539541423320770263671875	-0.49358933404155947	0.6129908994198062	UBTF;TCEB2;TAF6;LZTS1;POLR2L
negative regulation of protein phosphorylation (GO:0001933)	10/260	0.07882060542456535701116848713354556821286678314208984375	0.337555459719469208579312180518172681331634521484375	0.1692303732057882925676750573984463699162006378173828125	0.59946766715600097175098426305339671671390533447265625	-0.5585132677509463	0.6065596268915161	CDKN2D;PYCARD;SOCS1;PRKAR1B;PRKAR1A;GSTP1;BAX;SFN;DUSP9;GADD45G
adenylate cyclase-modulating G-protein coupled receptor signaling pathway (GO:0007188)	6/122	0.0628135934780038318603345715018804185092449188232421875	0.30077905134941740339371563095482997596263885498046875	0.1181872474802774519719861245903302915394306182861328125	0.53507027849106247874289010724169202148914337158203125	-0.5043678982989599	0.6059371689685898	ADORA2B;PSAP;OPRL1;ADRA1B;ADCY6;DRD4
positive regulation of B cell activation (GO:0050871)	4/58	0.044292589404533615204950791621740791015326976776123046875	0.266250568885000038488186646645772270858287811279296875	0.078202236293255122934198197981459088623523712158203125	0.481979191692134267821501225625979714095592498779296875	-0.4501064135415122	0.5956336602803498	BAD;TBX21;NOD2;TCF3
purine ribonucleoside monophosphate metabolic process (GO:0009167)	14/402	0.08236575926775342726404716131582972593605518341064453125	0.341494557713862223469192258562543429434299468994140625	0.199602455947945178760249973493046127259731292724609375	0.60565776116445546595201676609576679766178131103515625	-0.5389740389913801	0.5790863930626196	VCP;BAD;XRCC3;TAP2;NUDT1;CHD5;ATP5I;ATP5H;ATP5G2;ATP5O;ATP12A;PFAS;GUK1;MYH9
cellular senescence (GO:0090398)	3/28	0.025862967239174423916825418245934997685253620147705078125	0.2194069007482503941286466897508944384753704071044921875	0.046168002200715506366801577087244368158280849456787109375	0.429451082878384349239553330335184000432491302490234375	-0.3815006693654624	0.5786706221807539	HMGA1;CALR;HRAS
positive regulation of DNA metabolic process (GO:0051054)	6/124	0.06686459807945506483850550694114645011723041534423828125	0.308803661544465535282455448395921848714351654052734375	0.12467457096200852684209081644439720548689365386962890625	0.54744586574316544957952146432944573462009429931640625	-0.48518508341179734	0.570116539920479	CST3;SHC1;TBX21;BAX;CALR;HRAS
regulation of microtubule-based process (GO:0032886)	6/124	0.06686459807945506483850550694114645011723041534423828125	0.308803661544465535282455448395921848714351654052734375	0.12467457096200852684209081644439720548689365386962890625	0.54744586574316544957952146432944573462009429931640625	-0.48365405638343106	0.5683175072177442	STMN1;XRCC3;STMN3;HAP1;AURKB;NUBP1
single organism cell adhesion (GO:0098602)	10/259	0.07728383445847185340138452147584757767617702484130859375	0.332341778483951966194354099570773541927337646484375	0.1665450168478776749036995852293330244719982147216796875	0.59452860189525591483317157326382584869861602783203125	-0.5107302430522276	0.5626160364816823	COL13A1;SHC1;ITGA2B;ERF;MYH9;ADAM8;MYL9;TNF;ACTB;TSPAN32
protein tetramerization (GO:0051262)	5/89	0.054438325242743203224993209232707158662378787994384765625	0.28806178204719368185493522105389274656772613525390625	0.0991445969021847173241468453852576203644275665283203125	0.51430770320572605225351026092539541423320770263671875	-0.4503140479554484	0.5604519932837734	VASP;ACHE;PFKL;SHMT1;GLS
post-Golgi vesicle-mediated transport (GO:0006892)	5/90	0.05660363704614519708702147227086243219673633575439453125	0.28883356083620181919968672445975244045257568359375	0.10254893954434816938370289562953985296189785003662109375	0.51430770320572605225351026092539541423320770263671875	-0.4427244332247908	0.5498215415139789	VAMP8;AMN;FTH1;STX4;FTL
small molecule catabolic process (GO:0044282)	10/261	0.0803761908053127471784904400919913314282894134521484375	0.340943570236666271267012007228913716971874237060546875	0.1719364444088485599504423362304805777966976165771484375	0.59946766715600097175098426305339671671390533447265625	-0.5073959275829726	0.5459774506174262	ALDH3B2;IDUA;SHMT1;QPRT;NUDT1;GPT;HSD17B10;RENBP;FTCD;GLS
purine nucleoside monophosphate metabolic process (GO:0009126)	14/403	0.0836370959657813661802805427214480005204677581787109375	0.341494557713862223469192258562543429434299468994140625	0.2019856499998355092717616798836388625204563140869140625	0.60565776116445546595201676609576679766178131103515625	-0.5049977030363786	0.5425814180280423	VCP;BAD;XRCC3;TAP2;NUDT1;CHD5;ATP5I;ATP5H;ATP5G2;ATP5O;ATP12A;PFAS;GUK1;MYH9
signal release (GO:0023061)	6/124	0.06686459807945506483850550694114645011723041534423828125	0.308803661544465535282455448395921848714351654052734375	0.12467457096200852684209081644439720548689365386962890625	0.54744586574316544957952146432944573462009429931640625	-0.4545698214941798	0.5341420885410305	CACNA1C;HNF1A;LIN7B;GLS;LY6E;SLC18A3
regulation of translation (GO:0006417)	10/264	0.08515593828152910604867287247543572448194026947021484375	0.343041082987011469729310420007095672190189361572265625	0.1801770046054795570977802299239556305110454559326171875	0.60565776116445546595201676609576679766178131103515625	-0.49360688035366646	0.5281125006769065	PURA;WT1;AIRE;EIF4EBP1;CIRBP;CALR;EEF2;GAPDH;TNF;EIF4G1
retina development in camera-type eye (GO:0060041)	4/58	0.044292589404533615204950791621740791015326976776123046875	0.266250568885000038488186646645772270858287811279296875	0.078202236293255122934198197981459088623523712158203125	0.481979191692134267821501225625979714095592498779296875	-0.39208020231506824	0.5188465638400545	ACHE;BAX;TULP1;DRD4
negative regulation of neuron projection development (GO:0010977)	5/91	0.058817875951312374727120158013349282555282115936279296875	0.295694718276741763673953755642287433147430419921875	0.1060108438985274681432002807923709042370319366455078125	0.519666297814246558317563540185801684856414794921875	-0.4250539904231954	0.5178975618974742	TLX2;ARHGDIA;ADCY6;ARHGAP4;GFAP
heme metabolic process (GO:0042168)	3/28	0.025862967239174423916825418245934997685253620147705078125	0.2194069007482503941286466897508944384753704071044921875	0.046168002200715506366801577087244368158280849456787109375	0.429451082878384349239553330335184000432491302490234375	-0.3198891001329059	0.48521651327804555	HMOX1;NFE2L1;HMOX2
regulation of cytokine biosynthetic process (GO:0042035)	5/93	0.06339289423059470129917514213957474566996097564697265625	0.30077905134941740339371563095482997596263885498046875	0.11310473151503723510113985639691236428916454315185546875	0.52313032857769814487625126275816000998020172119140625	-0.40226394016327277	0.4832715839028377	IRF3;HMOX1;LTB;INHA;TNF
activation of phospholipase C activity (GO:0007202)	4/59	0.0466855017717250075914847684543929062783718109130859375	0.26941245199875318849791483444278128445148468017578125	0.08187421952504679578677126983166090212762355804443359375	0.4906167242940424610964100793353281915187835693359375	-0.3639765058788051	0.477359480506997	NTRK1;PRKAR1B;PRKAR1A;ADCY6
regulation of B cell activation (GO:0050864)	5/92	0.0610809881266687060286102450845646671950817108154296875	0.29983466184191776005008023275877349078655242919921875	0.10952966562640363556990763527210219763219356536865234375	0.5213769665694394372934539205743931233882904052734375	-0.3960608830045607	0.4770648720898654	BAD;TBX21;NOD2;TCF3;INHA
cellular response to topologically incorrect protein (GO:0035967)	5/92	0.0610809881266687060286102450845646671950817108154296875	0.29983466184191776005008023275877349078655242919921875	0.10952966562640363556990763527210219763219356536865234375	0.5213769665694394372934539205743931233882904052734375	-0.3813482438010682	0.4593431438382075	VCP;SHC1;LMNA;HDGF;CALR
tumor necrosis factor-mediated signaling pathway (GO:0033209)	3/29	0.0283672897939023678504089076568561722524464130401611328125	0.228844131102230452512458214187063276767730712890625	0.04999240088014796079551871343937818892300128936767578125	0.429451082878384349239553330335184000432491302490234375	-0.31136470664063043	0.4591739409926588	PYCARD;TRADD;TNF
muscle contraction (GO:0006936)	8/195	0.08195993995842627832804083709561382420361042022705078125	0.341494557713862223469192258562543429434299468994140625	0.1618597390592491358507487575479899533092975616455078125	0.5935131944494411726509497384540736675262451171875	-0.41001647380984996	0.44053134981998154	GAMT;HCN4;VEGFB;TCAP;TNNI2;CACNA1C;MYL9;TNF
reproductive structure development (GO:0048608)	10/265	0.0867868691516874568581130233724252320826053619384765625	0.348711203978852302132196427919552661478519439697265625	0.1829639721439970667660190883907489478588104248046875	0.60565776116445546595201676609576679766178131103515625	-0.41721917369368916	0.43954507029914386	FGF8;WT1;BASP1;BAX;COL9A3;NUPR1;ETV2;INHA;UTF1;ASCL2
positive regulation of DNA replication (GO:0045740)	4/60	0.049148954624376017807918515245546586811542510986328125	0.277431767016490749000467985752038657665252685546875	0.08562986293833783901785494663272402249276638031005859375	0.49650991549695666638086777311400510370731353759765625	-0.326647758654523	0.41882130833418696	CST3;SHC1;CALR;HRAS
regulation of protein binding (GO:0043393)	6/128	0.075413033975738841263591893948614597320556640625	0.3289241076995483847866807991522364318370819091796875	0.1381571099186758855292822545379749499261379241943359375	0.556639553474021386847425674204714596271514892578125	-0.3762551642840764	0.41836873904330335	SLPI;BAX;RFNG;RAN;AURKB;AES
pigment metabolic process (GO:0042440)	4/60	0.049148954624376017807918515245546586811542510986328125	0.277431767016490749000467985752038657665252685546875	0.08562986293833783901785494663272402249276638031005859375	0.49650991549695666638086777311400510370731353759765625	-0.32604238402471813	0.4180451089335495	SHMT1;HMOX1;NFE2L1;HMOX2
transmembrane receptor protein serine/threonine kinase signaling pathway (GO:0007178)	8/196	0.08383199171714771080754502463605604134500026702880859375	0.341494557713862223469192258562543429434299468994140625	0.164922031565098325955887048621661961078643798828125	0.5935131944494411726509497384540736675262451171875	-0.37903899661528356	0.4072484192202984	NCOR2;FGF8;SP1;ZNF428;CHRD;ZYX;ETV2;UBA52
regulation of hormone secretion (GO:0046883)	9/230	0.0850584311737489773275200377611326985061168670654296875	0.343041082987011469729310420007095672190189361572265625	0.17354636385130828291067928148549981415271759033203125	0.59946766715600097175098426305339671671390533447265625	-0.376626651631141	0.4029547616353735	IL11;PFKL;PRKAR1B;PRKAR1A;BAD;CACNA1C;RETN;INHA;TNF
positive regulation of homeostatic process (GO:0032846)	6/130	0.07990954456811526218640295837758458219468593597412109375	0.34047319153683142101129988077445887029170989990234375	0.14514439658970779145619189876015298068523406982421875	0.5679701413255859865358843308058567345142364501953125	-0.37010825195077685	0.39876162167463	BAD;BAX;ADAM8;OXT;TNF;F2RL3
response to nutrient (GO:0007584)	7/163	0.0829747997574592777159097067851689644157886505126953125	0.341494557713862223469192258562543429434299468994140625	0.156804318638915030081903978498303331434726715087890625	0.58348400809379341591665024679969064891338348388671875	-0.370518063974768	0.3980933286382739	COL1A1;CDKN2D;CEBPA;SPARC;HMOX1;NOD2;USF2
positive regulation of protein catabolic process (GO:0045732)	6/130	0.07990954456811526218640295837758458219468593597412109375	0.34047319153683142101129988077445887029170989990234375	0.14514439658970779145619189876015298068523406982421875	0.5679701413255859865358843308058567345142364501953125	-0.3611649637218685	0.3891259540058707	VCP;AXIN1;PACSIN3;CSNK1D;ADAM8;TNF
tetrapyrrole metabolic process (GO:0033013)	4/59	0.0466855017717250075914847684543929062783718109130859375	0.26941245199875318849791483444278128445148468017578125	0.08187421952504679578677126983166090212762355804443359375	0.4906167242940424610964100793353281915187835693359375	-0.29312792294016254	0.3844407283348209	AMN;HMOX1;NFE2L1;HMOX2
positive regulation of response to wounding (GO:1903036)	6/130	0.07990954456811526218640295837758458219468593597412109375	0.34047319153683142101129988077445887029170989990234375	0.14514439658970779145619189876015298068523406982421875	0.5679701413255859865358843308058567345142364501953125	-0.35036490986834756	0.3774897719804666	FOXC2;ADORA2B;VEGFB;ADAM8;HRAS;TNF
positive regulation of organelle organization (GO:0010638)	12/340	0.09504638284445664220267957489340915344655513763427734375	0.360991249684177173406851579784415662288665771484375	0.21015987881956499361280066295876167714595794677734375	0.60565776116445546595201676609576679766178131103515625	-0.3667828540657043	0.3737156222053148	HRK;PYCARD;VASP;FGF8;BAD;BAX;ZNF205;SFN;HAP1;HRAS;TNF;ARF6
endochondral ossification (GO:0001958)	3/30	0.0309955659043521618289940278145877528004348278045654296875	0.2331762813334637141071681298853945918381214141845703125	0.0539659652414237189788082105224020779132843017578125	0.436900396793574952170047254185192286968231201171875	-0.25560278543473736	0.3721475693093098	COL1A1;COL13A1;NAB2
multi-organism reproductive behavior (GO:0044705)	3/30	0.0309955659043521618289940278145877528004348278045654296875	0.2331762813334637141071681298853945918381214141845703125	0.0539659652414237189788082105224020779132843017578125	0.436900396793574952170047254185192286968231201171875	-0.2551037596694004	0.371421007486922	MTNR1A;THRA;OXT
replacement ossification (GO:0036075)	3/30	0.0309955659043521618289940278145877528004348278045654296875	0.2331762813334637141071681298853945918381214141845703125	0.0539659652414237189788082105224020779132843017578125	0.436900396793574952170047254185192286968231201171875	-0.2483504974814743	0.3615885242302524	COL1A1;COL13A1;NAB2
regulation of cellular component size (GO:0032535)	7/165	0.0871746489969187354773794140783138573169708251953125	0.349370031024878457959204069993575103580951690673828125	0.1634407806040701627292577313710353337228298187255859375	0.5935131944494411726509497384540736675262451171875	-0.34253522880392895	0.36021815018635445	PYCARD;VASP;SPTBN5;ELN;CAPZA1;TMSB10;ARF6
Notch signaling pathway (GO:0007219)	6/131	0.08221306168179855211608497711495147086679935455322265625	0.341494557713862223469192258562543429434299468994140625	0.1486976905151828065587693572524585761129856109619140625	0.5722870779254416451209408478462137281894683837890625	-0.32827426712794094	0.3527055990343061	NCOR2;JAG2;FOXC2;MDK;ETV2;UBA52
energy derivation by oxidation of organic compounds (GO:0015980)	8/198	0.087651143160504096929486195222125388681888580322265625	0.350508940838768323633445334053249098360538482666015625	0.1711263773973889790180891168347443453967571258544921875	0.59946766715600097175098426305339671671390533447265625	-0.330179835248347	0.3461503248377106	PRKAR1B;PRKAR1A;PTGES3;GNB2;CACNA1C;PRLH;UBA52;ADCY6
regulation of vasculature development (GO:1901342)	8/197	0.0857290691428906626025963078063796274363994598388671875	0.344904837453743062791744478090549819171428680419921875	0.1680110153688212093481268993855337612330913543701171875	0.59673536971724672195449556966195814311504364013671875	-0.3212210160433726	0.3419355100890365	NTRK1;FOXC2;SPARC;COL4A2;TNFRSF12A;WT1;VEGFB;HMOX1
ATP metabolic process (GO:0046034)	13/377	0.0970595302045731689322138890929636545479297637939453125	0.36179554158947890840636318898759782314300537109375	0.2201577484233372405952877670642919838428497314453125	0.60565776116445546595201676609576679766178131103515625	-0.3360978798419278	0.3417026578183034	VCP;BAD;XRCC3;TAP2;NUDT1;CHD5;ATP5I;ATP5H;ATP5G2;ATP5O;ATP12A;GUK1;MYH9
ER-nucleus signaling pathway (GO:0006984)	5/94	0.06575348975138327334288845804621814750134944915771484375	0.30502584695961154626075995111023075878620147705078125	0.1167353404937261085461130960538866929709911346435546875	0.53507027849106247874289010724169202148914337158203125	-0.28671867313630184	0.3404379287302174	VCP;SHC1;LMNA;HDGF;CALR
positive regulation of JUN kinase activity (GO:0043507)	4/61	0.051682762122804364046668723631228203885257244110107421875	0.279037917920014033601461278522037900984287261962890625	0.08946806698906252519609694218161166645586490631103515625	0.5050982009762263746921462370664812624454498291015625	-0.2663015326281156	0.3399093001040558	AXIN1;BIRC7;TNF;MDFI
glial cell differentiation (GO:0010001)	4/61	0.051682762122804364046668723631228203885257244110107421875	0.279037917920014033601461278522037900984287261962890625	0.08946806698906252519609694218161166645586490631103515625	0.5050982009762263746921462370664812624454498291015625	-0.2624831429706705	0.33503547852602067	METRN;NAB2;NKX2-2;GFAP
response to electrical stimulus (GO:0051602)	3/29	0.0283672897939023678504089076568561722524464130401611328125	0.228844131102230452512458214187063276767730712890625	0.04999240088014796079551871343937818892300128936767578125	0.429451082878384349239553330335184000432491302490234375	-0.22332423043416508	0.3293394043081537	NTRK1;PALM;OXT
negative regulation of extrinsic apoptotic signaling pathway (GO:2001237)	5/97	0.0731259982433403454837872459393111057579517364501953125	0.32382888867476389282984428064082749187946319580078125	0.1279530186430910820849504716534283943474292755126953125	0.54756054447291158115973530584597028791904449462890625	-0.2811211104658417	0.31697530366101695	GSTP1;PEA15;LMNA;HMOX1;TNF
cellular response to alkaloid (GO:0071312)	3/31	0.033747133529231469750708782839865307323634624481201171875	0.2415770294830466291546855472915922291576862335205078125	0.058086182101613363648606735978319193236529827117919921875	0.443386456042144050382347586491960100829601287841796875	-0.21432876550251287	0.3044683487228841	NTRK1;BAD;TNF
signal transduction by p53 class mediator (GO:0072331)	6/132	0.08455326493043417712680565045957337133586406707763671875	0.341494557713862223469192258562543429434299468994140625	0.1522900074603867059952477802653447724878787994384765625	0.5805243019430126327762309301760978996753692626953125	-0.28027325052493374	0.30113217701941214	PYCARD;ING4;BAX;NUPR1;UBA52;PHLDA3
regulation of cation channel activity (GO:2001257)	4/62	0.054286683792961552830202975883366889320313930511474609375	0.287747074366088206875957666852627880871295928955078125	0.09338767380128794315385931668060948140919208526611328125	0.5104525438956775129639709120965562760829925537109375	-0.2314403524737753	0.2882990904643416	AHNAK;CALM3;HAP1;DRD4
positive regulation of endothelial cell proliferation (GO:0001938)	4/63	0.056960426052514397110559940529128652997314929962158203125	0.28883356083620181919968672445975244045257568359375	0.09738747009576416424625477930021588690578937530517578125	0.51430770320572605225351026092539541423320770263671875	-0.22806293532112815	0.283232424619306	EGFL7;FLT4;PLXNB3;VEGFB
cellular response to biotic stimulus (GO:0071216)	6/132	0.08455326493043417712680565045957337133586406707763671875	0.341494557713862223469192258562543429434299468994140625	0.1522900074603867059952477802653447724878787994384765625	0.5805243019430126327762309301760978996753692626953125	-0.260087698722397	0.27944434506523413	PYCARD;IRF3;NFKBIL1;GSTP1;NOD2;TNF
ribonucleoside monophosphate metabolic process (GO:0009161)	14/416	0.10130378016346297531669051750213839113712310791015625	0.3712970287605796837482330374768935143947601318359375	0.234111551887964008944464922024053521454334259033203125	0.60733206085830915288426012921263463795185089111328125	-0.27325600801121575	0.27072918786976247	VCP;BAD;XRCC3;TAP2;NUDT1;CHD5;ATP5I;ATP5H;ATP5G2;ATP5O;ATP12A;PFAS;GUK1;MYH9
ensheathment of neurons (GO:0007272)	4/62	0.054286683792961552830202975883366889320313930511474609375	0.287747074366088206875957666852627880871295928955078125	0.09338767380128794315385931668060948140919208526611328125	0.5104525438956775129639709120965562760829925537109375	-0.2173056111831961	0.27069181924103797	CLDN5;PRX;NAB2;KLK6
regulation of cAMP biosynthetic process (GO:0030817)	5/98	0.075679816581454228963110608674469403922557830810546875	0.3289241076995483847866807991522364318370819091796875	0.13179826747675116305202891453518532216548919677734375	0.55362511092409505408795666880905628204345703125	-0.24231916499878522	0.2694415203561856	NTRK1;ADORA2B;PALM;CALM3;DRD4
modification of morphology or physiology of other organism involved in symbiotic interaction (GO:0051817)	4/63	0.056960426052514397110559940529128652997314929962158203125	0.28883356083620181919968672445975244045257568359375	0.09738747009576416424625477930021588690578937530517578125	0.51430770320572605225351026092539541423320770263671875	-0.21653871607275788	0.2689204429070457	SP1;BAD;TUSC2;NOD2
axon ensheathment (GO:0008366)	4/62	0.054286683792961552830202975883366889320313930511474609375	0.287747074366088206875957666852627880871295928955078125	0.09338767380128794315385931668060948140919208526611328125	0.5104525438956775129639709120965562760829925537109375	-0.2138258721605937	0.26635720090613363	CLDN5;PRX;NAB2;KLK6
carboxylic acid catabolic process (GO:0046395)	8/200	0.091570133966754230225859600977855734527111053466796875	0.353814304757681552526804580338648520410060882568359375	0.177434951076532010372233116868301294744014739990234375	0.60565776116445546595201676609576679766178131103515625	-0.24903675924585256	0.25874497574540656	IDUA;SHMT1;QPRT;GPT;HSD17B10;RENBP;FTCD;GLS
organic acid catabolic process (GO:0016054)	8/200	0.091570133966754230225859600977855734527111053466796875	0.353814304757681552526804580338648520410060882568359375	0.177434951076532010372233116868301294744014739990234375	0.60565776116445546595201676609576679766178131103515625	-0.24653664331669717	0.25614739763119976	IDUA;SHMT1;QPRT;GPT;HSD17B10;RENBP;FTCD;GLS
adenylate cyclase-inhibiting G-protein coupled receptor signaling pathway (GO:0007193)	4/62	0.054286683792961552830202975883366889320313930511474609375	0.287747074366088206875957666852627880871295928955078125	0.09338767380128794315385931668060948140919208526611328125	0.5104525438956775129639709120965562760829925537109375	-0.20469224451309442	0.25497968391193365	PSAP;OPRL1;ADCY6;DRD4
intrinsic apoptotic signaling pathway in response to DNA damage by p53 class mediator (GO:0042771)	3/30	0.0309955659043521618289940278145877528004348278045654296875	0.2331762813334637141071681298853945918381214141845703125	0.0539659652414237189788082105224020779132843017578125	0.436900396793574952170047254185192286968231201171875	-0.17101226276048667	0.24898710630307144	PYCARD;NUPR1;PHLDA3
heart development (GO:0007507)	7/167	0.09149321962762353710463258948948350735008716583251953125	0.353814304757681552526804580338648520410060882568359375	0.17020125116922579788791836108430288732051849365234375	0.59946766715600097175098426305339671671390533447265625	-0.23881754556810098	0.2481273857832091	FOXC2;SPARC;SHC1;WT1;TCAP;OXT;ADRA1B
multicellular organismal development (GO:0007275)	15/453	0.10208263048543490814079603978825616650283336639404296875	0.3731873212828193953072286603855900466442108154296875	0.2419288965031838045671719328311155550181865692138671875	0.60733206085830915288426012921263463795185089111328125	-0.24932356032586953	0.2457519463628146	AMN;CHRD;PCOLCE;EDF1;ADRA1B;HIC1;GADD45G;AES;TBX21;DND1;LMX1B;PDCD1;CCHCR1;ZBTB7B;ZBTB7A
regulation of synapse organization (GO:0050807)	4/64	0.0597036437719847545846363345845020376145839691162109375	0.29624277608961679941756983680534176528453826904296875	0.10146619011260406273411405209117219783365726470947265625	0.51430770320572605225351026092539541423320770263671875	-0.2011545236391097	0.2447197599852274	DMPK;OXT;AGRN;CBLN1
regulation of cyclic nucleotide metabolic process (GO:0030799)	6/133	0.0869300212868697741441792459227144718170166015625	0.34883743760617924589695348913664929568767547607421875	0.1559207727503161000637277311398065648972988128662109375	0.5813576792101498025289174620411358773708343505859375	-0.22725973687549744	0.23933842374561407	NTRK1;MTNR1A;ADORA2B;PALM;CALM3;DRD4
osteoblast differentiation (GO:0001649)	5/98	0.075679816581454228963110608674469403922557830810546875	0.3289241076995483847866807991522364318370819091796875	0.13179826747675116305202891453518532216548919677734375	0.55362511092409505408795666880905628204345703125	-0.2115036238842915	0.23517685025248436	COL1A1;FBL;COL6A1;CHRD;ERH
Golgi vesicle transport (GO:0048193)	8/202	0.09558860922249499958436302904374315403401851654052734375	0.36179554158947890840636318898759782314300537109375	0.1838451194478931682851907680742442607879638671875	0.60565776116445546595201676609576679766178131103515625	-0.20058806483883987	0.20393307721636894	VAMP8;AMN;VCP;FTH1;STX4;FTL;TAPBP;STX10
cellular response to metal ion (GO:0071248)	5/99	0.07828143808929570457433300134653109125792980194091796875	0.335706936421402757364518265603692270815372467041015625	0.135695171523186386419723703511408530175685882568359375	0.55659698225468423604667123072431422770023345947265625	-0.18632772371806944	0.20337982446822697	CEBPA;HSD17B1;CHP2;HMOX1;CALR
regulation of microtubule cytoskeleton organization (GO:0070507)	5/100	0.08093061576207916107961182206054218113422393798828125	0.34097892362916482067447532244841568171977996826171875	0.1396428837754151996985996220246306620538234710693359375	0.5603664307800080290888899980927817523479461669921875	-0.17669238588341532	0.19010945349826555	STMN1;XRCC3;STMN3;NUBP1;AURKB
cell fate commitment (GO:0045165)	6/134	0.08934318450306193148957589755809749476611614227294921875	0.350508940838768323633445334053249098360538482666015625	0.15958939893796231235256755098816938698291778564453125	0.5917918348961170860178526709205470979213714599609375	-0.17833264916215816	0.18695843248640537	JAG2;WNT6;FOXC2;WT1;TCF3;NKX2-2
cell-matrix adhesion (GO:0007160)	5/100	0.08093061576207916107961182206054218113422393798828125	0.34097892362916482067447532244841568171977996826171875	0.1396428837754151996985996220246306620538234710693359375	0.5603664307800080290888899980927817523479461669921875	-0.1716271110959289	0.18465954903943413	BCAM;COL13A1;COL5A3;ITGA2B;ZYX
response to osmotic stress (GO:0006970)	4/64	0.0597036437719847545846363345845020376145839691162109375	0.29624277608961679941756983680534176528453826904296875	0.10146619011260406273411405209117219783365726470947265625	0.51430770320572605225351026092539541423320770263671875	-0.14792519738213825	0.17996224069049965	TSC22D4;BAX;OXT;TNF
positive regulation of cell cycle (GO:0045787)	10/278	0.10969836322411276319233053300195024348795413970947265625	0.385754253181940731654009368867264129221439361572265625	0.2209075507197257037805826485055149532854557037353515625	0.60565776116445546595201676609576679766178131103515625	-0.18546101059259995	0.176661768815061	FGF8;GIPC1;XRCC3;MEPCE;EIF4EBP1;CALR;TCF3;UBA52;TNF;AURKB
reproductive behavior (GO:0019098)	3/32	0.036621150693301400547152724129773559980094432830810546875	0.2474702001395821804319297143592848442494869232177734375	0.062350364756100777607894514176223310641944408416748046875	0.456177859751981384928143370416364632546901702880859375	-0.12045983436140391	0.16821795556489053	MTNR1A;THRA;OXT
RNA splicing (GO:0008380)	11/313	0.1090250438293428325575717963147326372563838958740234375	0.38417176843702971478222707446548156440258026123046875	0.2269987764396621254814334633920225314795970916748046875	0.60565776116445546595201676609576679766178131103515625	-0.17391342401071733	0.16637697495901377	SRRM2;SF3B2;SF3A2;DGCR14;WT1;FUS;PCBP1;ARL6IP4;YBX1;SF1;POLR2L
inositol lipid-mediated signaling (GO:0048017)	6/136	0.0942780817634740475607912912892061285674571990966796875	0.3586643000753417798165401109145022928714752197265625	0.167037823419325881513231024655397050082683563232421875	0.59452860189525591483317157326382584869861602783203125	-0.15971023419719685	0.1637618313356053	NTRK1;FGF17;CASP9;FGF8;BAD;FGF22
negative regulation of locomotion (GO:0040013)	8/204	0.09970611728429136511042685242500738240778446197509765625	0.36664605201596900396765477125882171094417572021484375	0.190354152250337638196953093938645906746387481689453125	0.60565776116445546595201676609576679766178131103515625	-0.1627293569570562	0.16327585619948892	IFITM3;GRM5;IFITM1;EGFL7;CHRD;PLXNB3;HMOX1;ARHGAP4
phosphatidylinositol-mediated signaling (GO:0048015)	6/136	0.0942780817634740475607912912892061285674571990966796875	0.3586643000753417798165401109145022928714752197265625	0.167037823419325881513231024655397050082683563232421875	0.59452860189525591483317157326382584869861602783203125	-0.1570386265710143	0.16102244923105197	NTRK1;FGF17;CASP9;FGF8;BAD;FGF22
negative regulation of secretion by cell (GO:1903531)	6/135	0.0917925953488725465678754744658363051712512969970703125	0.354235454486007572683092803345061838626861572265625	0.1632952863245272501213634086525416933000087738037109375	0.5935131944494411726509497384540736675262451171875	-0.14245756702111811	0.1478415315643335	IL11;PFKL;HMOX1;INHA;TNF;DRD4
cell morphogenesis (GO:0000902)	8/204	0.09970611728429136511042685242500738240778446197509765625	0.36664605201596900396765477125882171094417572021484375	0.190354152250337638196953093938645906746387481689453125	0.60565776116445546595201676609576679766178131103515625	-0.1426071260962271	0.1430860482024434	COL18A1;FGF8;IDUA;WT1;BASP1;MYH9;ADAM8;GP1BA
activation of signaling protein activity involved in unfolded protein response (GO:0006987)	4/64	0.0597036437719847545846363345845020376145839691162109375	0.29624277608961679941756983680534176528453826904296875	0.10146619011260406273411405209117219783365726470947265625	0.51430770320572605225351026092539541423320770263671875	-0.11527907709853275	0.14024575519606405	SHC1;LMNA;HDGF;CALR
morphogenesis of a branching structure (GO:0001763)	7/170	0.098192162678806205189374622932518832385540008544921875	0.36193144260121956623521555229672230780124664306640625	0.180566885945691535386714576816302724182605743408203125	0.60565776116445546595201676609576679766178131103515625	-0.11183102288571421	0.11365392113850986	FOXC2;WNT6;FGF8;COL13A1;WT1;CTSZ;HRAS
regulation of response to cytokine stimulus (GO:0060759)	5/101	0.08362708037111592218604272375159780494868755340576171875	0.341494557713862223469192258562543429434299468994140625	0.143640536452367018060982672977843321859836578369140625	0.5679701413255859865358843308058567345142364501953125	-0.09251978398279583	0.09940543350435256	PYCARD;SOCS1;IRF3;GSTP1;AES
glutamine family amino acid metabolic process (GO:0009064)	4/65	0.06251594180551155177649746974566369317471981048583984375	0.30077905134941740339371563095482997596263885498046875	0.1056225184568538588703034974969341419637203216552734375	0.519666297814246558317563540185801684856414794921875	-0.08010947317915255	0.09624186541104647	PYCR1;PFAS;FTCD;GLS
protein localization to nucleus (GO:0034504)	5/101	0.08362708037111592218604272375159780494868755340576171875	0.341494557713862223469192258562543429434299468994140625	0.143640536452367018060982672977843321859836578369140625	0.5679701413255859865358843308058567345142364501953125	-0.08184887903897485	0.08794036207680242	COL1A1;LMNA;HDGF;CALR;RAN
activation of adenylate cyclase activity (GO:0007190)	3/32	0.036621150693301400547152724129773559980094432830810546875	0.2474702001395821804319297143592848442494869232177734375	0.062350364756100777607894514176223310641944408416748046875	0.456177859751981384928143370416364632546901702880859375	-0.06217699371179831	0.08682800222014075	NTRK1;ADORA2B;CALM3
nucleoside monophosphate metabolic process (GO:0009123)	14/427	0.11790703573296064388120640842316788621246814727783203125	0.3963173265388579835644122795201838016510009765625	0.26280947039921709329490795425954274833202362060546875	0.61060825916933636481331859613419510424137115478515625	-0.0921620091639285	0.08529963139704502	VCP;BAD;XRCC3;TAP2;NUDT1;CHD5;ATP5I;ATP5H;ATP12A;ATP5G2;ATP5O;PFAS;GUK1;MYH9
cellular response to type I interferon (GO:0071357)	4/65	0.06251594180551155177649746974566369317471981048583984375	0.30077905134941740339371563095482997596263885498046875	0.1056225184568538588703034974969341419637203216552734375	0.519666297814246558317563540185801684856414794921875	-0.06998851355741184	0.08408275369690663	IFITM3;IFITM1;SOCS1;IRF3
type I interferon signaling pathway (GO:0060337)	4/65	0.06251594180551155177649746974566369317471981048583984375	0.30077905134941740339371563095482997596263885498046875	0.1056225184568538588703034974969341419637203216552734375	0.519666297814246558317563540185801684856414794921875	-0.06665514651694628	0.08007811542701483	IFITM3;IFITM1;SOCS1;IRF3
DNA catabolic process	endonucleolytic (GO:0000737)	4/65	0.06251594180551155177649746974566369317471981048583984375	0.30077905134941740339371563095482997596263885498046875	0.1056225184568538588703034974969341419637203216552734375	0.519666297814246558317563540185801684856414794921875	-0.0661538595203164	0.07947587958963678	XRCC3;HMGA1;HMGB1;DNASE1L2
lymphocyte differentiation (GO:0030098)	7/172	0.1028042825802188975359285905142314732074737548828125	0.374431171938988061054232048263656906783580780029296875	0.187621991737678073253192678748746402561664581298828125	0.60565776116445546595201676609576679766178131103515625	-0.07252597893995731	0.07124569810187206	NTRK1;JAG2;IL11;FUT7;TUSC2;TBX21;TCF3
regulation of heart contraction (GO:0008016)	6/140	0.1045769037258980349580639312989660538733005523681640625	0.374431171938988061054232048263656906783580780029296875	0.182361854133482825801593207870610058307647705078125	0.60565776116445546595201676609576679766178131103515625	-0.053402202378402576	0.052459508223619486	HCN4;THRA;DMPK;OXT;CACNA1C;ADRA1B
response to ammonium ion (GO:0060359)	4/66	0.06539687659734545743805966822037589736282825469970703125	0.304275780531911343995687957431073300540447235107421875	0.1098550929394843944653104017561418004333972930908203125	0.5213769665694394372934539205743931233882904052734375	-0.04346325964541065	0.05171349105758901	PEA15;OXT;ADRA1B;DRD4
positive regulation of mitotic cell cycle (GO:0045931)	5/103	0.08916068527888194872321747652677004225552082061767578125	0.350508940838768323633445334053249098360538482666015625	0.1517820939476509367604961653341888450086116790771484375	0.58000452546458536318141341325826942920684814453125	-0.04764735069044447	0.049952008446391756	FGF8;XRCC3;MEPCE;EIF4EBP1;TNF
negative regulation of transcription factor import into nucleus (GO:0042992)	3/33	0.0396166073598575307901370479157776571810245513916015625	0.253928151500946330809682649487513117492198944091796875	0.06675566890869051583923265980047290213406085968017578125	0.4683397715346782064216313301585614681243896484375	-0.033485285027575334	0.045898411452455705	THRA;NFKBIL1;MDFI
positive regulation of neurogenesis (GO:0050769)	10/283	0.119347645111431310827043716926709748804569244384765625	0.3963173265388579835644122795201838016510009765625	0.2362809158428549605179824766310048289597034454345703125	0.60733206085830915288426012921263463795185089111328125	-0.048915779371721604	0.04527351332462178	NTRK1;GRM5;TNFRSF12A;METRN;ARHGDIA;PALM;HMG20B;TCF3;GFAP;NKX2-2
negative regulation of tumor necrosis factor production (GO:0032720)	3/34	0.042732336811178946167633085906345513649284839630126953125	0.26283162828097428320717199312639422714710235595703125	0.0712991077323345268101917326930561102926731109619140625	0.470718810136452725512157257981016300618648529052734375	-0.03387743407003867	0.045268438347615805	NFKBIL1;GSTP1;NOD2
regulation of lipid metabolic process (GO:0019216)	9/245	0.11364523764980137554569949998040101490914821624755859375	0.3886094544826723673480728393769823014736175537109375	0.2197190161516915651862547065320541150867938995361328125	0.60565776116445546595201676609576679766178131103515625	-0.047084016269714625	0.04450288993100528	CCKBR;THRA;GOLM1;PSAP;EDF1;NOD2;DLAT;TNF;SF1
response to progesterone (GO:0032570)	3/33	0.0396166073598575307901370479157776571810245513916015625	0.253928151500946330809682649487513117492198944091796875	0.06675566890869051583923265980047290213406085968017578125	0.4683397715346782064216313301585614681243896484375	-0.029802481431198603	0.04085037812599957	BAD;OXT;NKX2-2
response to drug (GO:0042493)	12/354	0.11796332437734531606299270833915215916931629180908203125	0.3963173265388579835644122795201838016510009765625	0.2488163499693956393077343136610579676926136016845703125	0.60733206085830915288426012921263463795185089111328125	-0.03887809757660146	0.03598323672397133	NTRK1;CST3;COL18A1;FGF8;BAD;MDK;VEGFB;XRCC1;CALR;TCF3;PFAS;TNF
positive regulation of autophagy (GO:0010508)	3/33	0.0396166073598575307901370479157776571810245513916015625	0.253928151500946330809682649487513117492198944091796875	0.06675566890869051583923265980047290213406085968017578125	0.4683397715346782064216313301585614681243896484375	-0.014337470874003198	0.019652427531098398	PLEKHF1;BAD;TFEB
cell-substrate adhesion (GO:0031589)	6/140	0.1045769037258980349580639312989660538733005523681640625	0.374431171938988061054232048263656906783580780029296875	0.182361854133482825801593207870610058307647705078125	0.60565776116445546595201676609576679766178131103515625	-0.01798820230364053	0.017670661595365254	BCAM;TNFRSF12A;COL13A1;COL5A3;ITGA2B;ZYX
regulation of acute inflammatory response (GO:0002673)	4/66	0.06539687659734545743805966822037589736282825469970703125	0.304275780531911343995687957431073300540447235107421875	0.1098550929394843944653104017561418004333972930908203125	0.5213769665694394372934539205743931233882904052734375	-0.008158338278081776	0.009706960707281343	C8G;GSTP1;ADAM8;TNF
negative regulation of transferase activity (GO:0051348)	10/284	0.1213324530376418686206108077385579235851764678955078125	0.40042274670562150173935833663563244044780731201171875	0.239402782609511255440537524918909184634685516357421875	0.60733206085830915288426012921263463795185089111328125	-0.010137255772335093	0.009277965439630024	CDKN2D;PYCARD;SOCS1;PRKAR1B;PRKAR1A;GSTP1;SFN;UBA52;DUSP9;GADD45G
response to reactive oxygen species (GO:0000302)	6/141	0.10723975178423540699501614881228306330740451812744140625	0.381495875036920673029072759163682349026203155517578125	0.1862780891769029445459437965837423689663410186767578125	0.60565776116445546595201676609576679766178131103515625	-0.005423751000838389	0.005226626076758757	COL1A1;CST3;CRYGD;BAD;GSTP1;HMOX1
detection of chemical stimulus (GO:0009593)	1/499	0.9999921868441161709739617435843683779239654541015625	0.9999921868441161709739617435843683779239654541015625	0.99999855535768755743220026488415896892547607421875	0.99999855535768755743220026488415896892547607421875	5.230726108221542	-0.000040868638125877364	NOD2
hematopoietic or lymphoid organ development (GO:0048534)	7/175	0.109939169742010067754023339148261584341526031494140625	0.385754253181940731654009368867264129221439361572265625	0.1984122695041674599991665672860108315944671630859375	0.60565776116445546595201676609576679766178131103515625	0.003833360307340021	-0.0036514856154199944	SGPL1;SP1;CD248;TCF3;LTB;BARX1;KLF1
positive regulation of nuclease activity (GO:0032075)	4/66	0.06539687659734545743805966822037589736282825469970703125	0.304275780531911343995687957431073300540447235107421875	0.1098550929394843944653104017561418004333972930908203125	0.5213769665694394372934539205743931233882904052734375	0.0049044011512237775	-0.005835358579770501	SHC1;LMNA;HDGF;CALR
response to type I interferon (GO:0034340)	4/66	0.06539687659734545743805966822037589736282825469970703125	0.304275780531911343995687957431073300540447235107421875	0.1098550929394843944653104017561418004333972930908203125	0.5213769665694394372934539205743931233882904052734375	0.005753580576624922	-0.006845729936636912	IFITM3;IFITM1;SOCS1;IRF3
positive regulation of phospholipase C activity (GO:0010863)	4/67	0.06834595773652647754392575052406755276024341583251953125	0.310591091780837935676373717797105200588703155517578125	0.11416250737114834457042178428309853188693523406982421875	0.52724163907207854951053604963817633688449859619140625	0.01524596451810226	-0.017826771652318576	NTRK1;PRKAR1B;PRKAR1A;ADCY6
regulation of metal ion transport (GO:0010959)	9/250	0.1242266920188573597894077238379395566880702972412109375	0.408298595767292271663251312929787673056125640869140625	0.2360865538291254950298281301002134568989276885986328125	0.60733206085830915288426012921263463795185089111328125	0.021274159314129005	-0.019056466910607882	DMPK;AHNAK;BAX;PACSIN3;CALM3;CACNA1C;HAP1;DRD4;F2RL3
divalent inorganic cation transport (GO:0072511)	1/238	0.9961948444076309527872581384144723415374755859375	0.99651403532221205505692296355846337974071502685546875	0.99828607188069462541335497007821686565876007080078125	0.99860593284573173633589249220676720142364501953125	5.569776696609454	-0.019449965504570003	CACNA1C
divalent metal ion transport (GO:0070838)	1/234	0.99581898707647453772295875751296989619731903076171875	0.996457332581010657435172106488607823848724365234375	0.998091609999203654979282873682677745819091796875	0.99860593284573173633589249220676720142364501953125	5.572423786738252	-0.019776295332891144	CACNA1C
branching morphogenesis of an epithelial tube (GO:0048754)	6/141	0.10723975178423540699501614881228306330740451812744140625	0.381495875036920673029072759163682349026203155517578125	0.1862780891769029445459437965837423689663410186767578125	0.60565776116445546595201676609576679766178131103515625	0.024486704315594077	-0.023596740943672	WNT6;FOXC2;FGF8;WT1;CTSZ;HRAS
multi-organism intracellular transport (GO:1902583)	3/32	0.036621150693301400547152724129773559980094432830810546875	0.2474702001395821804319297143592848442494869232177734375	0.062350364756100777607894514176223310641944408416748046875	0.456177859751981384928143370416364632546901702880859375	0.017966923716841464	-0.02509018206325708	TAP2;UBA52;RAN
regulation of cell morphogenesis involved in differentiation (GO:0010769)	9/248	0.11993219302793285685471147417047177441418170928955078125	0.3966401553317864259184943875879980623722076416015625	0.229486449436515804745084778915042988955974578857421875	0.60565776116445546595201676609576679766178131103515625	0.027524944488907105	-0.025453026837533407	COL1A1;ACHE;TNFRSF12A;METRN;TLX2;ARHGDIA;CALR;LZTS1;ARHGAP4
response to mechanical stimulus (GO:0009612)	7/176	0.11237467535804808449473313203270663507282733917236328125	0.386684211005278666295481571069103665649890899658203125	0.202062451671897902460983686978579498827457427978515625	0.60565776116445546595201676609576679766178131103515625	0.02759588828494699	-0.026220148018236872	NTRK1;COL1A1;BAD;HABP4;TCAP;RETN;TNF
calcium ion transport (GO:0006816)	1/215	0.9934613908575027352299002814106643199920654296875	0.99441694846332906454478006708086468279361724853515625	0.996821721132147064992068408173508942127227783203125	0.9977805108607127326791896848590113222599029541015625	5.615299127075885	-0.0314383472678958	CACNA1C
alpha-amino acid metabolic process (GO:1901605)	8/213	0.11944356730477279082691666189930401742458343505859375	0.3963173265388579835644122795201838016510009765625	0.2207906309676503642247524794584023766219615936279296875	0.60565776116445546595201676609576679766178131103515625	0.035672263863610464	-0.033016109200178355	GAMT;SHMT1;PYCR1;GPT;PFAS;SEPHS2;FTCD;GLS
glycerolipid metabolic process (GO:0046486)	2/296	0.9921766242515055456152595070307143032550811767578125	0.99344946148595258961222498328424990177154541015625	0.99679777877606035030311204536701552569866180419921875	0.9977805108607127326791896848590113222599029541015625	5.3959321513805145	-0.03546253796103186	ACHE;CDIPT
negative regulation of phosphorylation (GO:0042326)	11/325	0.1313398956653053506471451328252442181110382080078125	0.422724901306271438894412995068705640733242034912109375	0.262764220911912482758765463586314581334590911865234375	0.61060825916933636481331859613419510424137115478515625	0.04440111940301218	-0.0382308584821175	CDKN2D;PYCARD;SOCS1;PRKAR1B;PRKAR1A;GSTP1;BAX;SFN;INHA;DUSP9;GADD45G
dephosphorylation (GO:0016311)	2/278	0.98868028061582269305773706946638412773609161376953125	0.99153865598541546244604205639916472136974334716796875	0.995082488889000416065755416639149188995361328125	0.9973284356585134791117752683931030333042144775390625	5.309611805927998	-0.04511760016728394	CTDSP1;DUSP9
cytoplasmic pattern recognition receptor signaling pathway (GO:0002753)	3/34	0.042732336811178946167633085906345513649284839630126953125	0.26283162828097428320717199312639422714710235595703125	0.0712991077323345268101917326930561102926731109619140625	0.470718810136452725512157257981016300618648529052734375	0.03546371296963772	-0.047388090279346116	IRF3;NOD2;UBA52
intracellular transport of virus (GO:0075733)	3/32	0.036621150693301400547152724129773559980094432830810546875	0.2474702001395821804319297143592848442494869232177734375	0.062350364756100777607894514176223310641944408416748046875	0.456177859751981384928143370416364632546901702880859375	0.03421241835391878	-0.047776448481245286	TAP2;UBA52;RAN
Fc receptor mediated stimulatory signaling pathway (GO:0002431)	1/204	0.991530983628045259337113748188130557537078857421875	0.9931215049363995017728257153066806495189666748046875	0.99573117679294897985897705439128912985324859619140625	0.9973284356585134791117752683931030333042144775390625	6.9990634847540605	-0.04830936261834693	ACTB
Fc-gamma receptor signaling pathway (GO:0038094)	1/203	0.99132951765526744480894194566644728183746337890625	0.9931215049363995017728257153066806495189666748046875	0.99561519598593706259492819299339316785335540771484375	0.9973284356585134791117752683931030333042144775390625	7.02436126855018	-0.048483974523712475	ACTB
immune response-regulating cell surface receptor signaling pathway involved in phagocytosis (GO:0002433)	1/203	0.99132951765526744480894194566644728183746337890625	0.9931215049363995017728257153066806495189666748046875	0.99561519598593706259492819299339316785335540771484375	0.9973284356585134791117752683931030333042144775390625	7.026369498005581	-0.04849783584747287	ACTB
Fc-gamma receptor signaling pathway involved in phagocytosis (GO:0038096)	1/203	0.99132951765526744480894194566644728183746337890625	0.9931215049363995017728257153066806495189666748046875	0.99561519598593706259492819299339316785335540771484375	0.9973284356585134791117752683931030333042144775390625	7.0315821274842625	-0.0485338147764009	ACTB
multi-organism localization (GO:1902579)	3/32	0.036621150693301400547152724129773559980094432830810546875	0.2474702001395821804319297143592848442494869232177734375	0.062350364756100777607894514176223310641944408416748046875	0.456177859751981384928143370416364632546901702880859375	0.038516041491823194	-0.05378630803001449	TAP2;UBA52;RAN
cellular component assembly involved in morphogenesis (GO:0010927)	1/186	0.98707179250424637029226460072095505893230438232421875	0.99024361703028829229111806853325106203556060791015625	0.993085836883214057024815701879560947418212890625	0.9962769867446639171504330079187639057636260986328125	5.598326453166212	-0.0548876066412494	TCAP
regulation of cytokine secretion (GO:0050707)	5/106	0.0978077901680171335474511806751252152025699615478515625	0.36179554158947890840636318898759782314300537109375	0.1643462038126546620464552006524172611534595489501953125	0.5935131944494411726509497384540736675262451171875	0.05587030835272475	-0.05680200323260897	FCN1;PYCARD;IRF3;NOD2;TNF
multi-organism transport (GO:0044766)	3/32	0.036621150693301400547152724129773559980094432830810546875	0.2474702001395821804319297143592848442494869232177734375	0.062350364756100777607894514176223310641944408416748046875	0.456177859751981384928143370416364632546901702880859375	0.04391415217886003	-0.061324581251958006	TAP2;UBA52;RAN
regulation of phospholipase C activity (GO:1900274)	4/69	0.07444637279972070309508325181013788096606731414794921875	0.32874338879876663366275124644744209945201873779296875	0.12299602772961153174247073138758423738181591033935546875	0.54501954304274635720872765887179411947727203369140625	0.055854284242639204	-0.06213665157935016	NTRK1;PRKAR1B;PRKAR1A;ADCY6
cellular component morphogenesis (GO:0032989)	14/437	0.1343038313530391658634499663094175048172473907470703125	0.42551482698684461869476081119501031935214996337890625	0.289931075073694033417126547647058032453060150146484375	0.61191751624403722953360329483984969556331634521484375	0.07389457881128694	-0.06313962821721433	NTRK1;COL18A1;IDUA;GP1BA;ACTB;TSKU;FGF8;WT1;BASP1;STMN1;BAX;MYH9;ADAM8;C21ORF2
response to cocaine (GO:0042220)	3/34	0.042732336811178946167633085906345513649284839630126953125	0.26283162828097428320717199312639422714710235595703125	0.0712991077323345268101917326930561102926731109619140625	0.470718810136452725512157257981016300618648529052734375	0.05208773817397801	-0.06960180512256803	OXT;ADRA1B;DRD4
transport of virus (GO:0046794)	3/32	0.036621150693301400547152724129773559980094432830810546875	0.2474702001395821804319297143592848442494869232177734375	0.062350364756100777607894514176223310641944408416748046875	0.456177859751981384928143370416364632546901702880859375	0.04985645090077676	-0.06962279407663854	TAP2;UBA52;RAN
response to oxidative stress (GO:0006979)	10/290	0.1336204463969373479326208098427741788327693939208984375	0.42551482698684461869476081119501031935214996337890625	0.25844180761203860985375513337203301489353179931640625	0.61060825916933636481331859613419510424137115478515625	0.08336254339483674	-0.07122958249255797	CST3;COL1A1;CRYGD;FGF8;BAD;GSTP1;NUDT1;PYCR1;HMOX1;HMOX2
innate immune response-activating signal transduction (GO:0002758)	6/144	0.115435969512711567031004733507870696485042572021484375	0.393870051167962309524028796658967621624469757080078125	0.1982206279895129819035304308272316120564937591552734375	0.60565776116445546595201676609576679766178131103515625	0.08687690923972673	-0.08094619130437906	FCN1;MARCO;IRF3;ADAM8;NOD2;UBA52
negative regulation of tumor necrosis factor superfamily cytokine production (GO:1903556)	3/35	0.04596702646669283132130345848054275847971439361572265625	0.266250568885000038488186646645772270858287811279296875	0.0759775661666849677633450710345641709864139556884765625	0.481979191692134267821501225625979714095592498779296875	0.06198714429559228	-0.08202866819116018	NFKBIL1;GSTP1;NOD2
regulation of muscle system process (GO:0090257)	6/144	0.115435969512711567031004733507870696485042572021484375	0.393870051167962309524028796658967621624469757080078125	0.1982206279895129819035304308272316120564937591552734375	0.60565776116445546595201676609576679766178131103515625	0.08823017165828888	-0.08220707224013717	DMPK;ADORA2B;OXT;CACNA1C;ADRA1B;MYL9
regulation of osteoblast differentiation (GO:0045667)	5/106	0.0978077901680171335474511806751252152025699615478515625	0.36179554158947890840636318898759782314300537109375	0.1643462038126546620464552006524172611534595489501953125	0.5935131944494411726509497384540736675262451171875	0.08723004353787694	-0.08868469426976885	ESRRA;CEBPA;IFITM1;CHRD;TNF
response to glucose (GO:0009749)	5/106	0.0978077901680171335474511806751252152025699615478515625	0.36179554158947890840636318898759782314300537109375	0.1643462038126546620464552006524172611534595489501953125	0.5935131944494411726509497384540736675262451171875	0.08975843328387549	-0.09125524751638434	PFKL;BAD;COL6A2;PRLH;NKX2-2
regulation of innate immune response (GO:0045088)	9/254	0.1330599872626903323880043217286583967506885528564453125	0.424757955249610630321654980434686876833438873291015625	0.24948739649718654209920032371883280575275421142578125	0.60733206085830915288426012921263463795185089111328125	0.11415444951224636	-0.09774312518637832	FCN1;NCR1;PYCARD;MARCO;SOCS1;IRF3;ADAM8;NOD2;UBA52
epithelial cell development (GO:0002064)	5/107	0.1007811395782261809639379634973010979592800140380859375	0.370163197368496621475486563213053159415721893310546875	0.1686242365530572218101923454014468006789684295654296875	0.59823280286209612466308271905290894210338592529296875	0.09900083341529804	-0.09838814662286714	NTRK1;CST3;FOXC2;SFN;NKX2-2
BMP signaling pathway (GO:0030509)	4/70	0.07759650604444558175121215981562272645533084869384765625	0.3332273615828873492006323431269265711307525634765625	0.12751912572330048600832697047735564410686492919921875	0.54756054447291158115973530584597028791904449462890625	0.09030750173351142	-0.09924164586012547	FGF8;ZNF428;CHRD;ETV2
negative regulation of cellular catabolic process (GO:0031330)	6/145	0.11823637567914546675496012539952062070369720458984375	0.3963173265388579835644122795201838016510009765625	0.2022637914721917284932573011246859095990657806396484375	0.60565776116445546595201676609576679766178131103515625	0.11028435580333483	-0.10207258917448749	CST3;GIPC1;PLXNB3;ADRA1B;LZTS1;HRAS
response to radiation (GO:0009314)	14/442	0.1429593332935719107723571141832508146762847900390625	0.439073164322108022705748453518026508390903472900390625	0.3038099718254934078487394799594767391681671142578125	0.6157862816050914123167103753075934946537017822265625	0.1257045041516615	-0.10346602208002754	NTRK1;CDKN2D;SCT;CIRBP;CACNA1C;TULP1;ADRA1B;AURKB;NR2F6;CASP9;BAX;AGRN;HRAS;DRD4
anion transport (GO:0006820)	5/443	0.97643755705094636976326682997751049697399139404296875	0.9802051617726863508295309657114557921886444091796875	0.9919028016472417608184741766308434307575225830078125	0.9954100118105717598382398136891424655914306640625	5.297503268494598	-0.10591499844249433	GIPC1;SLC10A3;SLC4A3;DRD4;GLS
positive regulation of neuron differentiation (GO:0045666)	8/217	0.1288372302964401472369360135417082346975803375244140625	0.415526686968477443340219679157598875463008880615234375	0.2348701022142628824784793550861650146543979644775390625	0.60733206085830915288426012921263463795185089111328125	0.13094801817081086	-0.11499965452119233	NTRK1;TNFRSF12A;METRN;ARHGDIA;PALM;HMG20B;TCF3;NKX2-2
hematopoietic progenitor cell differentiation (GO:0002244)	5/106	0.0978077901680171335474511806751252152025699615478515625	0.36179554158947890840636318898759782314300537109375	0.1643462038126546620464552006524172611534595489501953125	0.5935131944494411726509497384540736675262451171875	0.11361498956921393	-0.11550963642513329	IL11;SP1;ARMC6;EEF2;SSBP3
regulation of small GTPase mediated signal transduction (GO:0051056)	9/256	0.1375971087367755807395752754018758423626422882080078125	0.432606418405048709363569514607661403715610504150390625	0.2562828085621011720007800249732099473476409912109375	0.61060825916933636481331859613419510424137115478515625	0.14859178474342172	-0.12450905782914612	NTRK1;RHOT2;ARHGDIA;RHOG;STMN3;RHOC;HRAS;ARF6;ARHGAP4
regulation of angiogenesis (GO:0045765)	7/179	0.11985054924761455452664193899181555025279521942138671875	0.3966401553317864259184943875879980623722076416015625	0.2131662759856646494061038765721605159342288970947265625	0.60565776116445546595201676609576679766178131103515625	0.13545887624312608	-0.12526232028507547	NTRK1;FOXC2;SPARC;TNFRSF12A;COL4A2;VEGFB;HMOX1
metanephros development (GO:0001656)	3/35	0.04596702646669283132130345848054275847971439361572265625	0.266250568885000038488186646645772270858287811279296875	0.0759775661666849677633450710345641709864139556884765625	0.481979191692134267821501225625979714095592498779296875	0.09766759722060533	-0.12924523328955145	FOXC2;FGF8;WT1
lipid biosynthetic process (GO:0008610)	6/491	0.971347959029907226380373685969971120357513427734375	0.9760166855141265696005348218022845685482025146484375	0.99064060189428138070155682726181112229824066162109375	0.99446300936139753190445844666101038455963134765625	5.35194559058752	-0.12992167379598102	ACHE;SGPL1;HSD17B1;PTGES3;PMVK;CDIPT
lipid catabolic process (GO:0016042)	2/232	0.971394892168266022025591155397705733776092529296875	0.9760166855141265696005348218022845685482025146484375	0.9855507469457671643198182209744118154048919677734375	0.9899901647248021685498997612739913165569305419921875	5.4344617776271	-0.13192480349040445	NEU2;SGPL1
cellular response to acid chemical (GO:0071229)	6/147	0.12393797100144510192620828092913143336772918701171875	0.4081585922642527730630490623298101127147674560546875	0.2104393885620373938483140818789252080023288726806640625	0.60565776116445546595201676609576679766178131103515625	0.14741373702521862	-0.13209737214598594	COL1A1;WNT6;SOCS1;COL6A1;TNF;ADCY6
glycerophospholipid metabolic process (GO:0006650)	2/229	0.9696416568045302941669660867773927748203277587890625	0.97526457878342254215198181555024348199367523193359375	0.98451465895383127868711881092167459428310394287109375	0.9892677068728230604932605274370871484279632568359375	5.452784009853328	-0.13657305623498642	ACHE;CDIPT
skeletal system morphogenesis (GO:0048705)	5/106	0.0978077901680171335474511806751252152025699615478515625	0.36179554158947890840636318898759782314300537109375	0.1643462038126546620464552006524172611534595489501953125	0.5935131944494411726509497384540736675262451171875	0.13553895624290746	-0.13779920780191304	SGPL1;IDUA;COL11A2;AXIN1;MDFI
RNA transport (GO:0050658)	1/153	0.97195255453664941569513757713139057159423828125	0.9760166855141265696005348218022845685482025146484375	0.98328863486058859511018681587302125990390777587890625	0.98835386929644475362266575757530517876148223876953125	5.707869493425491	-0.1385619389888921	UPF2
nucleic acid transport (GO:0050657)	1/153	0.97195255453664941569513757713139057159423828125	0.9760166855141265696005348218022845685482025146484375	0.98328863486058859511018681587302125990390777587890625	0.98835386929644475362266575757530517876148223876953125	5.710543379796734	-0.13862684917660087	UPF2
establishment of RNA localization (GO:0051236)	1/153	0.97195255453664941569513757713139057159423828125	0.9760166855141265696005348218022845685482025146484375	0.98328863486058859511018681587302125990390777587890625	0.98835386929644475362266575757530517876148223876953125	5.71328287306874	-0.1386933520109865	UPF2
response to inorganic substance (GO:0010035)	12/370	0.1476910893575430205881815481916419230401515960693359375	0.45060406131060493084561358045903034508228302001953125	0.29587571495958309153451182282879017293453216552734375	0.6157862816050914123167103753075934946537017822265625	0.17928212085952014	-0.14291765380964755	CST3;COL1A1;CASP9;NTRK1;COL18A1;CEBPA;SPARC;BAD;HSD17B1;CHP2;HMOX1;CALR
complement activation	classical pathway (GO:0006958)	1/162	0.97729004460030244327839454854256473481655120849609375	0.98074558638448861014325075302622281014919281005859375	0.9868607400462765522064501055865548551082611083984375	0.99098720824203123669349224655888974666595458984375	7.63999203196998	-0.14853820837346016	C8G
negative regulation of endopeptidase activity (GO:0010951)	8/222	0.1410995034796963254475343774174689315259456634521484375	0.439073164322108022705748453518026508390903472900390625	0.252892914514991018481993023669929243624210357666015625	0.60733206085830915288426012921263463795185089111328125	0.1828012515741284	-0.15046173929301837	CDKN2D;CST3;SLPI;PEBP1;LCN1;SFN;BIRC7;RENBP
regulation of filopodium assembly (GO:0051489)	3/35	0.04596702646669283132130345848054275847971439361572265625	0.266250568885000038488186646645772270858287811279296875	0.0759775661666849677633450710345641709864139556884765625	0.481979191692134267821501225625979714095592498779296875	0.11386192771560091	-0.1506754730247031	PALM;AGRN;ARF6
response to interferon-gamma (GO:0034341)	5/108	0.103799310261495303375767207398894242942333221435546875	0.374431171938988061054232048263656906783580780029296875	0.1729456363587910383561307980926358141005039215087890625	0.59946766715600097175098426305339671671390533447265625	0.15542747623949452	-0.15268375843726925	IFITM3;IFITM1;SOCS1;IRF3;GAPDH
positive regulation of developmental growth (GO:0048639)	4/71	0.0808123874797814500947623628235305659472942352294921875	0.34097892362916482067447532244841568171977996826171875	0.13211105305523729303018853897810913622379302978515625	0.55362511092409505408795666880905628204345703125	0.14358169423153191	-0.15448451435095867	TNFRSF12A;WT1;BASP1;AGRN
regulation of system process (GO:0044057)	12/371	0.149670496123246288266983583525870926678180694580078125	0.45060406131060493084561358045903034508228302001953125	0.29890127588491421928296176702133379876613616943359375	0.6157862816050914123167103753075934946537017822265625	0.20031491241962143	-0.1596842851303045	HCN4;DMPK;THRA;ADORA2B;HMOX1;OXT;CACNA1C;RETN;ADRA1B;INHA;MYL9;GLS
phospholipid metabolic process (GO:0006644)	3/288	0.96322840871867854151133769846637733280658721923828125	0.9691263590137655370426728040911257266998291015625	0.982922448967459505553279086598195135593414306640625	0.98835386929644475362266575757530517876148223876953125	5.334637392555027	-0.16729569103551992	ACHE;PMVK;CDIPT
cellular response to lipopolysaccharide (GO:0071222)	5/110	0.109968380951930566613583550861221738159656524658203125	0.385754253181940731654009368867264129221439361572265625	0.1817145304551382734015163578078499995172023773193359375	0.60565776116445546595201676609576679766178131103515625	0.17613034733255362	-0.167773801093595	PYCARD;IRF3;GSTP1;NFKBIL1;TNF
actin filament organization (GO:0007015)	6/150	0.1327376783665537851586435635908856056630611419677734375	0.4246923246590765810282164238742552697658538818359375	0.2229152308277154992399715638384805060923099517822265625	0.60565776116445546595201676609576679766178131103515625	0.2026189693176474	-0.17352092279862297	VASP;ELN;ZYX;FSCN1;TCAP;DBN1
neuron differentiation (GO:0030182)	8/222	0.1410995034796963254475343774174689315259456634521484375	0.439073164322108022705748453518026508390903472900390625	0.252892914514991018481993023669929243624210357666015625	0.60733206085830915288426012921263463795185089111328125	0.21283508437860355	-0.17518226326363542	NTRK1;WNT6;FGF8;ROM1;CHD5;LMX1B;CBLN1;NKX2-2
positive regulation of organ growth (GO:0046622)	3/36	0.049319228281278777725749051796810817904770374298095703125	0.277431767016490749000467985752038657665252685546875	0.08078781441993641843080098396967514418065547943115234375	0.488733021916506082948927769393776543438434600830078125	0.1387045734978561	-0.17784426620158927	FGF8;BASP1;WT1
glucose metabolic process (GO:0006006)	6/149	0.129771896658193719442664360030903480947017669677734375	0.418109248056636573220856689658830873668193817138671875	0.2187292535583715558100692533116671256721019744873046875	0.60565776116445546595201676609576679766178131103515625	0.2216303347464155	-0.19326442706937894	PFKL;BAD;DLAT;UBA52;GAPDH;TNF
regulation of multicellular organism growth (GO:0040014)	4/72	0.08409331639662161184123334578544017858803272247314453125	0.341494557713862223469192258562543429434299468994140625	0.1367702237053700919933163504538242705166339874267578125	0.55659698225468423604667123072431422770023345947265625	0.18113811934426138	-0.19461905878344585	GAMT;SGPL1;PRLH;PPIB
striated muscle contraction (GO:0006941)	4/71	0.0808123874797814500947623628235305659472942352294921875	0.34097892362916482067447532244841568171977996826171875	0.13211105305523729303018853897810913622379302978515625	0.55362511092409505408795666880905628204345703125	0.18099509204128633	-0.19473888397511813	VEGFB;TCAP;TNNI2;TNF
fatty acid metabolic process (GO:0006631)	3/280	0.9577110370669135175347719268756918609142303466796875	0.963885834211123171400004139286465942859649658203125	0.9798420132359504375330061520799063146114349365234375	0.986159498814518808984530551242642104625701904296875	5.317236617929487	-0.19558083385110472	SGPL1;PTGES3;ADIPOR1
post-translational protein modification (GO:0043687)	2/211	0.95674561313372075144201289731427095830440521240234375	0.96322470306464891276476691928110085427761077880859375	0.976609756371695336696348022087477147579193115234375	0.98322336645999131032880313796340487897396087646484375	5.394860655275353	-0.2021376487545444	UBE2I;CALR
pyruvate metabolic process (GO:0006090)	4/71	0.0808123874797814500947623628235305659472942352294921875	0.34097892362916482067447532244841568171977996826171875	0.13211105305523729303018853897810913622379302978515625	0.55362511092409505408795666880905628204345703125	0.1953294989252761	-0.2101617684718793	HK3;PFKL;DLAT;GAPDH
peptide transport (GO:0015833)	4/72	0.08409331639662161184123334578544017858803272247314453125	0.341494557713862223469192258562543429434299468994140625	0.1367702237053700919933163504538242705166339874267578125	0.55659698225468423604667123072431422770023345947265625	0.19773254672030433	-0.21244850213124683	TAP2;CACNA1C;HNF1A;TAPBP
nuclear export (GO:0051168)	5/110	0.109968380951930566613583550861221738159656524658203125	0.385754253181940731654009368867264129221439361572265625	0.1817145304551382734015163578078499995172023773193359375	0.60565776116445546595201676609576679766178131103515625	0.2252271704406355	-0.21454121374685048	UPF2;NUTF2;CALR;CCHCR1;RAN
negative regulation of purine nucleotide metabolic process (GO:1900543)	4/72	0.08409331639662161184123334578544017858803272247314453125	0.341494557713862223469192258562543429434299468994140625	0.1367702237053700919933163504538242705166339874267578125	0.55659698225468423604667123072431422770023345947265625	0.20157514728157058	-0.2165770826156951	PALM;PLXNB3;HRAS;DRD4
regulation of organ morphogenesis (GO:2000027)	6/150	0.1327376783665537851586435635908856056630611419677734375	0.4246923246590765810282164238742552697658538818359375	0.2229152308277154992399715638384805060923099517822265625	0.60565776116445546595201676609576679766178131103515625	0.2561119470940226	-0.21933179084450247	FOXC2;WNT6;FGF8;WT1;BASP1;TNF
amine metabolic process (GO:0009308)	1/134	0.95621799396148021710217790314345620572566986083984375	0.96300405714443260141166547327884472906589508056640625	0.97224873164755631904654364916495978832244873046875	0.97946451765203967898543169212643988430500030517578125	5.820399727911184	-0.21941541605344975	ACHE
mRNA transport (GO:0051028)	1/134	0.95621799396148021710217790314345620572566986083984375	0.96300405714443260141166547327884472906589508056640625	0.97224873164755631904654364916495978832244873046875	0.97946451765203967898543169212643988430500030517578125	5.874261562225984	-0.22144588085622113	UPF2
regulation of immune effector process (GO:0002697)	9/264	0.1565263409929458504610266800227691419422626495361328125	0.457994396700383721299232320234295912086963653564453125	0.28403396275646353164034962901496328413486480712890625	0.61191751624403722953360329483984969556331634521484375	0.28597622580485005	-0.2233183569280577	NCR1;C8G;IRF3;ADORA2B;TBX21;HMOX1;NOD2;TNF;TSPAN32
response to retinoic acid (GO:0032526)	5/111	0.11311837004338352874466266939634806476533412933349609375	0.38723196411781068970725527833565138280391693115234375	0.186159992169109222981404627716983668506145477294921875	0.60565776116445546595201676609576679766178131103515625	0.23579889589016573	-0.22370981072838197	CDKN2D;COL1A1;WNT6;SLC10A3;OXT
negative regulation of proteolysis (GO:0045861)	10/302	0.1600886554211980727924213852020329795777797698974609375	0.457994396700383721299232320234295912086963653564453125	0.297911334378772096886933695714105851948261260986328125	0.6157862816050914123167103753075934946537017822265625	0.2874970509490473	-0.22450596674219928	CDKN2D;CST3;SLPI;GIPC1;PEBP1;LCN1;SFN;PLAT;BIRC7;RENBP
protein trimerization (GO:0070206)	3/35	0.04596702646669283132130345848054275847971439361572265625	0.266250568885000038488186646645772270858287811279296875	0.0759775661666849677633450710345641709864139556884765625	0.481979191692134267821501225625979714095592498779296875	0.16999655103110337	-0.22495939822095604	COL1A1;COL6A2;COL6A1
regulation of nuclease activity (GO:0032069)	4/72	0.08409331639662161184123334578544017858803272247314453125	0.341494557713862223469192258562543429434299468994140625	0.1367702237053700919933163504538242705166339874267578125	0.55659698225468423604667123072431422770023345947265625	0.21014999605685275	-0.22579010196191077	SHC1;LMNA;HDGF;CALR
response to hexose (GO:0009746)	5/111	0.11311837004338352874466266939634806476533412933349609375	0.38723196411781068970725527833565138280391693115234375	0.186159992169109222981404627716983668506145477294921875	0.60565776116445546595201676609576679766178131103515625	0.23887626156290645	-0.22662940409455073	PFKL;BAD;COL6A2;PRLH;NKX2-2
negative regulation of catabolic process (GO:0009895)	7/190	0.1493601905562017828632548344103270210325717926025390625	0.45060406131060493084561358045903034508228302001953125	0.25564638387378491035661909336340613663196563720703125	0.61060825916933636481331859613419510424137115478515625	0.29133122585489574	-0.23223941729970493	CST3;GIPC1;PLXNB3;ADRA1B;LZTS1;HRAS;TNF
positive regulation of adaptive immune response (GO:0002821)	4/74	0.090847328950771188971202718676067888736724853515625	0.35232964097429519956250487666693516075611114501953125	0.14628381196284845344735003891400992870330810546875	0.5679701413255859865358843308058567345142364501953125	0.2238850902580968	-0.23355425332016205	PYCARD;TBX21;NOD2;TNF
activation of JUN kinase activity (GO:0007257)	3/36	0.049319228281278777725749051796810817904770374298095703125	0.277431767016490749000467985752038657665252685546875	0.08078781441993641843080098396967514418065547943115234375	0.488733021916506082948927769393776543438434600830078125	0.18271026366686693	-0.23426749349281623	AXIN1;BIRC7;MDFI
positive regulation of growth (GO:0045927)	7/189	0.14654602333950494941205988652654923498630523681640625	0.44854576947640634188019248540513217449188232421875	0.251681497910052842659212046783068217337131500244140625	0.60733206085830915288426012921263463795185089111328125	0.29242856700352216	-0.234453010612512	FGF8;TNFRSF12A;BASP1;WT1;SFN;AGRN;PPIB
chromosome organization (GO:0051276)	2/204	0.950431926235666413305125388433225452899932861328125	0.9577948591697065250372133959899656474590301513671875	0.9725823963455033638325630818144418299198150634765625	0.97948459399698750704743588357814587652683258056640625	5.453046163727814	-0.23514439401925208	POLD4;PTGES3
regulation of interleukin-10 production (GO:0032653)	3/35	0.04596702646669283132130345848054275847971439361572265625	0.266250568885000038488186646645772270858287811279296875	0.0759775661666849677633450710345641709864139556884765625	0.481979191692134267821501225625979714095592498779296875	0.1786117432362067	-0.23636003218830826	PYCARD;TUSC2;NOD2
mitochondrial transport (GO:0006839)	5/111	0.11311837004338352874466266939634806476533412933349609375	0.38723196411781068970725527833565138280391693115234375	0.186159992169109222981404627716983668506145477294921875	0.60565776116445546595201676609576679766178131103515625	0.2572023875380964	-0.24401597478996173	TOMM40;ATP5I;TIMM10;ATP5H;ATP5O
glycerolipid biosynthetic process (GO:0045017)	2/202	0.94847237003597861804138346997206099331378936767578125	0.95643757727788292211101861539646051824092864990234375	0.97131400817093516142364251209073700010776519775390625	0.97915477349359358871794256629073061048984527587890625	5.491398109679663	-0.24458552000553757	ACHE;CDIPT
myeloid cell activation involved in immune response (GO:0002275)	3/35	0.04596702646669283132130345848054275847971439361572265625	0.266250568885000038488186646645772270858287811279296875	0.0759775661666849677633450710345641709864139556884765625	0.481979191692134267821501225625979714095592498779296875	0.1858116982105078	-0.24588785806720156	PYCARD;NOD2;CPLX2
epithelial cell differentiation (GO:0030855)	10/303	0.162404139749009412962976739436271600425243377685546875	0.457994396700383721299232320234295912086963653564453125	0.301272355504999589381753821726306341588497161865234375	0.6157862816050914123167103753075934946537017822265625	0.32003459382798216	-0.24991447961333013	NCOR2;CRYGD;FOXC2;FGF8;THRA;BASP1;WT1;PSAP;EDF1;BARX1
positive regulation of innate immune response (GO:0045089)	7/190	0.1493601905562017828632548344103270210325717926025390625	0.45060406131060493084561358045903034508228302001953125	0.25564638387378491035661909336340613663196563720703125	0.61060825916933636481331859613419510424137115478515625	0.31624979014774585	-0.2521036554510905	FCN1;PYCARD;MARCO;IRF3;ADAM8;NOD2;UBA52
calcium ion transmembrane transport (GO:0070588)	1/128	0.9496115266073041905059426426305435597896575927734375	0.95727710237907770451926126042963005602359771728515625	0.967432730240155525081036103074438869953155517578125	0.97555716531323166673672631077351979911327362060546875	5.832076466460595	-0.25464231715151286	CACNA1C
regulation of cAMP metabolic process (GO:0030814)	5/113	0.11954685295514728970989182244011317379772663116455078125	0.3963173265388579835644122795201838016510009765625	0.1951677853045652166752432776775094680488109588623046875	0.60565776116445546595201676609576679766178131103515625	0.2771626453643685	-0.2565251311368306	NTRK1;ADORA2B;PALM;CALM3;DRD4
response to ionizing radiation (GO:0010212)	1/127	0.94841754843207837222252010178635828197002410888671875	0.95643757727788292211101861539646051824092864990234375	0.96655265830800141113599011077894829213619232177734375	0.9749846201090728303739751936518587172031402587890625	5.95134358624316	-0.2650713783083952	BAX
negative regulation of endocytosis (GO:0045806)	3/36	0.049319228281278777725749051796810817904770374298095703125	0.277431767016490749000467985752038657665252685546875	0.08078781441993641843080098396967514418065547943115234375	0.488733021916506082948927769393776543438434600830078125	0.206842648626639	-0.2652095611307753	PACSIN3;HMGB1;ARF6
phosphatidylinositol metabolic process (GO:0046488)	1/125	0.94594423956546436205172767586191184818744659423828125	0.9545048209189979093736155846272595226764678955078125	0.9647207216372672977655611248337663710117340087890625	0.973605367130938592623579097562469542026519775390625	5.859681960909414	-0.27284193997555495	CDIPT
blood vessel morphogenesis (GO:0048514)	4/74	0.090847328950771188971202718676067888736724853515625	0.35232964097429519956250487666693516075611114501953125	0.14628381196284845344735003891400992870330810546875	0.5679701413255859865358843308058567345142364501953125	0.2629595572300442	-0.274316270777403	FOXC2;FGF8;FLT4;ETV2
cellular amine metabolic process (GO:0044106)	1/125	0.94594423956546436205172767586191184818744659423828125	0.9545048209189979093736155846272595226764678955078125	0.9647207216372672977655611248337663710117340087890625	0.973605367130938592623579097562469542026519775390625	5.918714462466466	-0.2755906458530897	ACHE
cellular biogenic amine metabolic process (GO:0006576)	1/125	0.94594423956546436205172767586191184818744659423828125	0.9545048209189979093736155846272595226764678955078125	0.9647207216372672977655611248337663710117340087890625	0.973605367130938592623579097562469542026519775390625	5.926312638509077	-0.2759444365716938	ACHE
regulation of T cell proliferation (GO:0042129)	1/125	0.94594423956546436205172767586191184818744659423828125	0.9545048209189979093736155846272595226764678955078125	0.9647207216372672977655611248337663710117340087890625	0.973605367130938592623579097562469542026519775390625	5.980161489657465	-0.2784517782859361	PYCARD
negative regulation of peptidase activity (GO:0010466)	8/230	0.161873121021939792019139758849632926285266876220703125	0.457994396700383721299232320234295912086963653564453125	0.282583606425135747119981033392832614481449127197265625	0.61191751624403722953360329483984969556331634521484375	0.3571725524320435	-0.2789154494379362	CDKN2D;CST3;SLPI;PEBP1;LCN1;SFN;BIRC7;RENBP
leukocyte migration (GO:0050900)	8/226	0.151313081094589463315713828706066124141216278076171875	0.45119335164976914764878301866701804101467132568359375	0.267617166964859209965510444817482493817806243896484375	0.61060825916933636481331859613419510424137115478515625	0.3557521124951694	-0.28312863210684525	COL1A1;FUT7;SHC1;TBX21;MYH9;ADAM8;HMGB1;HRAS
[truncated: 2,440 more rows]

## Sheet: KEGG_Limma
Term	Pathway	N	Up	Down	P.up	P.down
[truncated: 252 more rows]

[truncated: 1 more sheets: KEGG_Enrichr]
