# Supplementary material for: Transcriptomic immune profiling of ovarian cancers in paraneoplastic cerebellar degeneration associated with anti-Yo antibodies
Source: Br J Cancer. 2018 Jun 14;119(1):105–13. doi: 10.1038/s41416-018-0125-7 (PMC6035206; doi:10.1038/s41416-018-0125-7)
Supplement: Supplementary file 14 — Supp Table6 [file 41416_2018_125_MOESM14_ESM.xls]

## Sheet: Supp_Table6.txt
age_category	structure_id	structure	times_FWER_under_0.05	mean_FWER	min_FWER	equivalent_structures	FWERs
5	Allen:4730	PV-X_X, Left Paravermis	3	0	0	Allen:4730	0;0;0
5	Allen:4775	He-VIIIA_VIIIA, Right Lateral Hemisphere	3	0	0	Allen:4775	0;0;0
5	Allen:4771	He-VI_VI, Right Lateral Hemisphere	2	0.0366666666666667	0	Allen:4771	0.02;0.09;0
5	Allen:4758	PV-VIIB_VIIB, Right Paravermis	2	0.0433333333333333	0	Allen:4758	0;0.13;0
5	Allen:4756	PV-Crus I_Crus I, Right Paravermis	2	0.0566666666666667	0	Allen:4756	0.02;0.15;0
5	Allen:12938	Cb-Crus I_Crus I	2	0.116666666666667	0	Allen:12938	0.02;0.33;0
5	Allen:12940	Cb-VIIB_VIIB	2	0.146666666666667	0	Allen:12940	0;0.44;0
5	Allen:12941	Cb-VIIIA_VIIIA	2	0.153333333333333	0	Allen:12941	0.02;0.44;0
5	Allen:4773	He-Crus II_Crus II, Right Lateral Hemisphere	2	0.16	0	Allen:4773	0.04;0.44;0
5	Allen:4240	CgGr-s_Cingulate gyrus, retrosplenial part, Right, superior bank of gyrus	2	0.17	0	Allen:4240	0.49;0.02;0
5	Allen:12936	Cb-PL_Posterior Lobe	2	0.17	0	Allen:12936	0;0.51;0
5	Allen:4760	PV-VIIIB_VIIIB, Right Paravermis	2	0.176666666666667	0	Allen:4760	0.02;0.51;0
5	Allen:12939	Cb-Crus II_Crus II	2	0.176666666666667	0	Allen:12939	0.02;0.51;0
5	Allen:12937	Cb-VI_VI	2	0.23	0	Allen:12937	0;0.69;0
5	Allen:12930	CbH_Cerebellar Hemispheres	2	0.253333333333333	0	Allen:12930	0;0.76;0
5	Allen:4755	PV-VI_VI, Right Paravermis	2	0.26	0	Allen:4755	0.02;0.76;0
5	Allen:4697	CbCx_Cerebellar Cortex	2	0.276666666666667	0	Allen:4697	0;0.83;0
5	Allen:4209	IOG_inferior occipital gyrus, Right	2	0.283333333333333	0	Allen:4209	0.85;0;0
5	Allen:4067	PTG_paraterminal gyrus, Right	2	0.283333333333333	0	Allen:4067;Allen:4065	0.85;0;0
5	Allen:4218	SOG-i_superior occipital gyrus, Right, inferior bank of gyrus	2	0.303333333333333	0	Allen:4218	0.91;0;0
5	Allen:4894	FP-s_frontal pole, Right, superior aspect	2	0.34	0	Allen:4894	1;0.02;0
5	Allen:4495	LGd_Dorsal Lateral Geniculate Nucleus, Right	1	0.0566666666666667	0	Allen:4495	0.08;0.09;0
5	Allen:4772	He-Crus I_Crus I, Right Lateral Hemisphere	1	0.0733333333333333	0	Allen:4772	0.05;0.17;0
5	Allen:4757	PV-Crus II_Crus II, Right Paravermis	1	0.0733333333333333	0	Allen:4757	0.05;0.17;0
5	Allen:12922	LGd_Dorsal Lateral Geneiculate Nucleus	1	0.15	0	Allen:12922	0.25;0.2;0
5	Allen:4761	PV-IX_IX, Right Paravermis	1	0.173333333333333	0	Allen:4761	0.06;0.46;0
5	Allen:4513	ZI_Zona Incerta, Right	1	0.196666666666667	0	Allen:4513	0.06;0.53;0
5	Allen:4239	CgGr_Cingulate gyrus, retrosplenial part, Right	1	0.246666666666667	0	Allen:4239	0.69;0.05;0
5	Allen:4210	IOG-s_inferior occipital gyrus, Right, superior bank of gyrus	1	0.273333333333333	0	Allen:4210	0.77;0.05;0
5	Allen:4752	PV-IV_IV, Right Paravermis	1	0.29	0	Allen:4752	0.11;0.76;0
5	Allen:4774	He-VIIB_VIIB, Right Lateral Hemisphere	1	0.293333333333333	0	Allen:4774	0.06;0.82;0
5	Allen:4753	PV-V_V, Right Paravermis	1	0.306666666666667	0	Allen:4753	0.05;0.87;0
5	Allen:4511	VT_Ventral Thalamus, Right	1	0.313333333333333	0	Allen:4511	0.07;0.87;0
5	Allen:4833	MET_Metencephalon	1	0.313333333333333	0	Allen:4833	0.07;0.87;0
5	Allen:12945	Cb-X_X	1	0.336666666666667	0	Allen:12945;Allen:12944	0.19;0.82;0
5	Allen:4892	FPm_frontal pole, Left, medial aspect	1	0.343333333333333	0	Allen:4892	0.98;0.05;0
5	Allen:4696	Cb_Cerebellum	1	0.35	0	Allen:4696	0.1;0.95;0
5	Allen:4787	Dt_Dentate Nucleus, Right	1	0.353333333333333	0	Allen:4787	0.53;0.53;0
5	Allen:12931	Cb-AL_Anterior Lobe	1	0.356666666666667	0	Allen:12931	0.07;1;0
5	Allen:4241	CgGr-i_Cingulate gyrus, retrosplenial part, Right, inferior bank of gyrus	1	0.36	0	Allen:4241	0.96;0.12;0
5	Allen:4211	IOG-i_inferior occipital gyrus, Right, inferior bank of gyrus	1	0.363333333333333	0	Allen:4211	1;0.09;0
5	Allen:4893	FP_frontal pole, Right	1	0.363333333333333	0	Allen:4893	0.98;0.11;0
5	Allen:4504	VT_Ventral Thalamus	1	0.366666666666667	0	Allen:4504	0.1;1;0
5	Allen:12942	Cb-VIIIB_VIIIB	1	0.366666666666667	0	Allen:12942	0.1;1;0
5	Allen:4216	SOG_superior occipital gyrus, Right	1	0.373333333333333	0	Allen:4216	0.95;0.17;0
5	Allen:4685	MB_Mammillary Body, Right	1	0.373333333333333	0	Allen:4685	0.79;0.33;0
5	Allen:4266	CA4_CA4 field, Right	1	0.373333333333333	0	Allen:4266	0.62;0.5;0
5	Allen:4205	IOG_inferior occipital gyrus	1	0.383333333333333	0	Allen:4205	0.98;0.17;0
5	Allen:4895	FPi_frontal pole, Right, inferior aspect	1	0.386666666666667	0	Allen:4895	1;0.16;0
5	Allen:4888	FP_frontal pole	1	0.39	0	Allen:4888	0.98;0.19;0
5	Allen:12935	Cb-V_V	1	0.393333333333333	0	Allen:12935	0.18;1;0
5	Allen:4392	TH_Thalamus	1	0.396666666666667	0	Allen:4392	0.24;0.95;0
5	Allen:4751	PV-III_III, Right Paravermis	1	0.4	0.03	Allen:4751	0.17;1;0.03
5	Allen:9559	12_hypoglossal nucleus, Right	1	0.413333333333333	0	Allen:9559	0.57;0.67;0
5	Allen:12943	Cb-IX_IX	1	0.416666666666667	0	Allen:12943	0.25;1;0
5	Allen:4788	Emb_Emboliform Nucleus, Right	1	0.42	0	Allen:4788	0.27;0.99;0
5	Allen:9703	8Ve_vestibular nuclei, Right	1	0.43	0	Allen:9703	0.78;0.51;0
5	Allen:4889	FP_frontal pole, Left	1	0.43	0	Allen:4889	0.96;0.33;0
5	Allen:4006	GM_Grey Matter	1	0.43	0	Allen:4006	0.4;0.89;0
5	Allen:4711	Ve-IX_IX	1	0.433333333333333	0	Allen:4711	0.53;0.77;0
5	Allen:4710	Ve-VIIIB_VIIIB	1	0.443333333333333	0	Allen:4710	0.33;1;0
5	Allen:12934	Cb-IV_IV	1	0.443333333333333	0	Allen:12934	0.33;1;0
5	Allen:9557	12_hypoglossal nucleus	1	0.45	0	Allen:9557	0.67;0.68;0
5	Allen:4704	PLVCb_Posterior Lobe of the Vermis	1	0.456666666666667	0	Allen:4704	0.37;1;0
5	Allen:4703	Ve-V_V	1	0.46	0	Allen:4703	0.43;0.95;0
5	Allen:4790	Glo_Globose Nucleus, Right	1	0.46	0	Allen:4790	0.62;0.76;0
5	Allen:4891	FPi_frontal pole, Left, inferior aspect	1	0.473333333333333	0	Allen:4891	0.98;0.44;0
5	Allen:4009	FL_Frontal Lobe	1	0.473333333333333	0	Allen:4009	0.98;0.44;0
5	Allen:9153	MPB_medial parabrachial nucleus,Right	1	0.476666666666667	0	Allen:9153	0.79;0.64;0
5	Allen:4234	CgGp-i_Cingulate gyrus, parietal part, Right, inferior bank of gyrus	1	0.476666666666667	0	Allen:4234	0.77;0.66;0
5	Allen:4726	PV-VIIIA_VIIIA, Left Paravermis	1	0.48	0	Allen:4726	0.62;0.82;0
5	Allen:4908	TP-m_temporal pole, Right, medial aspect	1	0.48	0	Allen:4908	1;0.44;0
5	Allen:9451	EW_Edinger Westphal nucleus, Right	1	0.48	0	Allen:9451	0.98;0.46;0
5	Allen:12947	Emb_Emboliform Nucleus	1	0.48	0	Allen:12947	0.44;1;0
5	Allen:4232	CgGp_Cingulate gyrus, parietal part, Right	1	0.48	0	Allen:4232	0.64;0.8;0
5	Allen:9565	IO_inferior olivary complex, Right	1	0.483333333333333	0	Allen:9565	0.86;0.59;0
5	Allen:9213	Mo5_motor nucleus of trigeminal nerve, Right	1	0.483333333333333	0	Allen:9213	0.45;1;0
5	Allen:4176	TP_temporal pole, Right	1	0.486666666666667	0	Allen:4176	1;0.46;0
5	Allen:4725	PV-VIIB_VIIB, Left Paravermis	1	0.49	0	Allen:4725	0.58;0.89;0
5	Allen:4220	CgG_Cingulate gyrus	1	0.51	0	Allen:4220	0.77;0.76;0
5	Allen:4708	Ve-VIIB_VIIB	1	0.513333333333333	0	Allen:4708	0.55;0.99;0
5	Allen:4212	SOG_superior occipital gyrus	1	0.513333333333333	0	Allen:4212	1;0.54;0
5	Allen:4174	TP_temporal pole	1	0.513333333333333	0	Allen:4174	1;0.54;0
5	Allen:4702	Ve-IV_IV	1	0.526666666666667	0	Allen:4702	0.58;1;0
5	Allen:9211	5_Trigeminal Nuclei, Right	1	0.53	0	Allen:9211	0.59;1;0
5	Allen:4052	MOrG_medial orbital gyrus, Right	1	0.54	0	Allen:4052	0.83;0.79;0
5	Allen:4709	Ve-VIIIA_VIIIA	1	0.54	0	Allen:4709	0.63;0.99;0
5	Allen:9203	5_Trigeminal Nuclei	1	0.54	0.01	Allen:9203	0.61;1;0.01
5	Allen:4040	trIFG_Inferior frontal gyrus, triangular part, Right	1	0.543333333333333	0	Allen:4040	0.81;0.82;0
5	Allen:12895	CA4_CA4 field	1	0.546666666666667	0	Allen:12895	0.83;0.81;0
5	Allen:4393	DT_Dorsal Thalamus	1	0.546666666666667	0	Allen:4393	0.78;0.86;0
5	Allen:4759	PV-VIIIA_VIIIA, Right Paravermis	1	0.546666666666667	0	Allen:4759	0.69;0.95;0
5	Allen:4173	PLT_planum temporale, Right	1	0.556666666666667	0	Allen:4173	0.91;0.76;0
5	Allen:4907	TP-i_temporal pole, Right, inferior aspect	1	0.556666666666667	0	Allen:4907	1;0.67;0
5	Allen:4265	CA3_CA3 field, Right	1	0.556666666666667	0	Allen:4265	0.8;0.87;0
5	Allen:9057	RN_Red Nucleus, Right	1	0.56	0	Allen:9057	0.68;1;0
5	Allen:4705	Ve-VI_VI	1	0.563333333333333	0	Allen:4705	0.69;1;0
5	Allen:9131	Pons_Pons	1	0.563333333333333	0	Allen:9131	0.69;1;0
5	Allen:4789	Fas_Fastigial Nucleus, Right	1	0.566666666666667	0	Allen:4789	0.91;0.79;0
5	Allen:4016	PrG_precentral gyrus, Right	1	0.57	0	Allen:4016	0.94;0.77;0
5	Allen:4698	Ve_Vermis	1	0.57	0	Allen:4698	0.71;1;0
5	Allen:4164	FuG-cos_fusiform gyrus, Right, bank of cos	1	0.573333333333333	0	Allen:4164	0.98;0.74;0
5	Allen:9547	10_dorsal motor nucleus of the vagus, Right	1	0.573333333333333	0	Allen:9547	0.77;0.95;0
5	Allen:9560	IO_inferior olivary complex	1	0.573333333333333	0	Allen:9560	0.96;0.76;0
5	Allen:9144	7_facial motor nucleus, Right	1	0.576666666666667	0	Allen:9144	0.84;0.89;0
5	Allen:4116	AnG-s_angular gyrus, Right, superior bank of gyrus	1	0.576666666666667	0	Allen:4116	0.98;0.75;0
5	Allen:4741	He-VIIB_VIIB, Left Lateral Hemisphere	1	0.58	0	Allen:4741	0.74;1;0
5	Allen:4115	AnG_angular gyrus, Right	1	0.58	0	Allen:4115	0.98;0.76;0
5	Allen:4780	CbN_Cerebellar Nuclei	1	0.58	0	Allen:4780	0.74;1;0
5	Allen:4271	LIG_Long Insular Gyri, Right	1	0.583333333333333	0	Allen:4271	0.98;0.77;0
5	Allen:4132	TL_Temporal Lobe	1	0.583333333333333	0	Allen:4132	1;0.75;0
5	Allen:4017	PrG-prc_precentral gyrus, Right, bank of the precentral sulcus	1	0.586666666666667	0	Allen:4017	1;0.76;0
5	Allen:4906	TP-s_temporal pole, Right, superior aspect	1	0.586666666666667	0	Allen:4906	1;0.76;0
5	Allen:4235	CgGr_Cingulate gyrus, retrosplenial part	1	0.586666666666667	0	Allen:4235	0.97;0.79;0
5	Allen:9076	SN_Substantia Nigra, Right	1	0.586666666666667	0	Allen:9076	0.81;0.95;0
5	Allen:4267	DG_Dentate gyrus, Right	1	0.59	0	Allen:4267	0.77;1;0
5	Allen:4707	Ve-VIIAt_VIIAt	1	0.59	0	Allen:4707	0.77;1;0
5	Allen:9077	SNC_Substantia Nigra, pars compacta, Right	1	0.59	0	Allen:9077	0.97;0.8;0
5	Allen:4512	R_Reticular Nucleus of Thalamus, Right	1	0.59	0.04	Allen:4512	0.73;1;0.04
5	Allen:4701	Ve-III_III	1	0.593333333333333	0	Allen:4701	0.78;1;0
5	Allen:4274	SIG_Short Insular Gyri, Right	1	0.593333333333333	0	Allen:4274	0.98;0.8;0
5	Allen:4740	He-Crus II_Crus II, Left Lateral Hemisphere	1	0.593333333333333	0	Allen:4740	0.78;1;0
5	Allen:4153	ITG-its_inferior temporal gyrus, Right, bank of the its	1	0.596666666666667	0	Allen:4153	1;0.79;0
5	Allen:4043	opIFG_inferior frontal gyrus, opercular part, Right	1	0.596666666666667	0	Allen:4043	0.99;0.8;0
5	Allen:4260	S_subiculum, Right	1	0.596666666666667	0	Allen:4260	0.79;1;0
5	Allen:4109	SMG-s_supramarginal gyrus, Right, superior bank of gyrus	1	0.596666666666667	0	Allen:4109	0.98;0.81;0
5	Allen:4233	CgGp-s_Cingulate gyrus, parietal part, Right, superior bank of gyrus	1	0.596666666666667	0	Allen:4233	0.8;0.99;0
5	Allen:9135	PTg_Pontine Tegmentum	1	0.596666666666667	0	Allen:9135	0.79;1;0
5	Allen:4722	PV-VI_VI, Left Paravermis	1	0.6	0	Allen:4722	0.8;1;0
5	Allen:9493	Pn_pontine nuclei, Right	1	0.6	0	Allen:9493	1;0.8;0
5	Allen:4248	PHG-cos_parahippocampal gyrus, Right, bank of the cos	1	0.6	0	Allen:4248	0.98;0.82;0
5	Allen:4487	ILr_Rostral Group of intralaminar Nuclei, Right	1	0.6	0	Allen:4487	0.8;1;0
5	Allen:4727	PV-VIIIB_VIIIB, Left Paravermis	1	0.6	0	Allen:4727	0.8;1;0
5	Allen:9078	SNR_Substantia Nigra, pars reticulata, Right	1	0.603333333333333	0	Allen:9078	0.81;1;0
5	Allen:4139	STG-i_superior temporal gyrus, Right, inferior bank of gyrus	1	0.606666666666667	0	Allen:4139	0.98;0.84;0
5	Allen:12894	CA3_CA3 field	1	0.606666666666667	0	Allen:12894	0.9;0.92;0
5	Allen:4161	FuG_fusiform gyrus, Right	1	0.606666666666667	0	Allen:4161	0.95;0.87;0
5	Allen:12946	Dt_Dentate Nucleus	1	0.606666666666667	0	Allen:12946	0.82;1;0
5	Allen:4739	He-Crus I_Crus I, Left Lateral Hemisphere	1	0.61	0	Allen:4739	0.83;1;0
5	Allen:4058	POrG_posterior orbital gyrus, Right	1	0.61	0	Allen:4058	0.98;0.85;0
5	Allen:4018	PrG-sl_precentral gyrus, Right, superior lateral aspect of gyrus	1	0.61	0	Allen:4018	0.91;0.92;0
5	Allen:4226	CgGf-s_Cingulate gyrus, frontal part, Right, superior bank of gyrus	1	0.61	0	Allen:4226	0.98;0.85;0
5	Allen:9556	Gr_gracile nucleus, Right	1	0.613333333333333	0	Allen:9556	0.84;1;0
5	Allen:4720	PV-V_V, Left Paravermis	1	0.613333333333333	0	Allen:4720	0.84;1;0
5	Allen:4713	Ve-X_X	1	0.616666666666667	0	Allen:4713;Allen:4712	0.85;1;0
5	Allen:4728	PV-IX_IX, Left Paravermis	1	0.616666666666667	0	Allen:4728	0.85;1;0
5	Allen:4896	FPm_frontal pole, Right, medial aspect	1	0.616666666666667	0	Allen:4896	0.98;0.87;0
5	Allen:4064	SCG_subcollosal gyrus, Right	1	0.616666666666667	0	Allen:4064	0.98;0.87;0
5	Allen:4228	CgGp_Cingulate gyrus, parietal part	1	0.616666666666667	0	Allen:4228	0.85;1;0
5	Allen:9604	GiRt_gigantocellular group, Right	1	0.62	0	Allen:9604	0.89;0.97;0
5	Allen:4032	MFG_middle frontal gyrus, Right	1	0.62	0	Allen:4032	0.94;0.92;0
5	Allen:4202	OTG_occipito-temporal gyrus, Right	1	0.62	0	Allen:4202	0.99;0.87;0
5	Allen:9151	MPB_medial parabrachial nucleus	1	0.62	0	Allen:9151	0.91;0.95;0
5	Allen:4034	MFG-i_middle frontal gyrus, Right, inferior bank of gyrus	1	0.62	0	Allen:4034	0.97;0.89;0
5	Allen:9186	SOC_Superior Olivary Complex, Right	1	0.623333333333333	0	Allen:9186	0.88;0.99;0
5	Allen:4472	DTLv_Lateral group of Nuclei, Right, Ventral division	1	0.623333333333333	0	Allen:4472	0.98;0.89;0
5	Allen:4027	SFG-l_superior frontal gyrus, Right, lateral bank of gyrus	1	0.623333333333333	0	Allen:4027	1;0.87;0
5	Allen:12909	MB_Mammillary Body	1	0.623333333333333	0	Allen:12909	0.98;0.89;0
5	Allen:9039	3_Oculomotor Nuclear Complex, Right	1	0.623333333333333	0	Allen:9039	1;0.87;0
5	Allen:4204	OTG-i_occipito-temporal gyrus, Right, inferior bank of gyrus	1	0.623333333333333	0	Allen:4204	1;0.87;0
5	Allen:4162	FuG-its_fusiform gyrus, Right, bank of the its	1	0.623333333333333	0	Allen:4162	1;0.87;0
5	Allen:4492	ILc_Caudal Group of Intralaminar Nuclei, Right	1	0.626666666666667	0	Allen:4492	0.88;1;0
5	Allen:9449	EW_Edinger Westphal nucleus	1	0.626666666666667	0	Allen:9449	0.98;0.9;0
5	Allen:4019	PrG-il_precentral gyrus, Right, inferior lateral aspect of gyrus	1	0.63	0	Allen:4019	1;0.89;0
5	Allen:9024	CnF_cuneiform nucleus, Right	1	0.633333333333333	0	Allen:9024	0.95;0.95;0
5	Allen:4049	GRe_gyrus rectus, Right	1	0.633333333333333	0	Allen:4049	1;0.9;0
5	Allen:4008	Cx_Cerebral Cortex	1	0.633333333333333	0	Allen:4008	0.9;1;0
5	Allen:9001	MES_Mesencephalon	1	0.633333333333333	0	Allen:9001	0.9;1;0
5	Allen:4738	He-VI_VI, Left Lateral Hemisphere	1	0.633333333333333	0	Allen:4738	0.9;1;0
5	Allen:9068	VTA_ventral tegmental area, Right	1	0.636666666666667	0	Allen:9068	0.96;0.95;0
5	Allen:9017	ICjl_interstitial nucleus of Cajal, Right	1	0.636666666666667	0	Allen:9017	0.96;0.95;0
5	Allen:4094	PoG-il_postcentral gyrus, Right, inferior lateral aspect of gyrus	1	0.636666666666667	0	Allen:4094	0.99;0.92;0
5	Allen:4263	CA1_CA1 field, Right	1	0.636666666666667	0	Allen:4263	0.98;0.93;0
5	Allen:4742	He-VIIIA_VIIIA, Left Lateral Hemisphere	1	0.636666666666667	0	Allen:4742	0.91;1;0
5	Allen:4071	PCLa_paracentral lobule, anterior part	1	0.636666666666667	0	Allen:4071	1;0.91;0
5	Allen:9053	RN_Red Nucleus	1	0.636666666666667	0.01	Allen:9053	0.9;1;0.01
5	Allen:4256	CA3_CA3 field, Left	1	0.64	0	Allen:4256	1;0.92;0
5	Allen:4108	SMG_supramarginal gyrus, Right	1	0.64	0	Allen:4108	0.98;0.94;0
5	Allen:4519	Sb_Subthalamic Nucleus, Right	1	0.64	0.01	Allen:4519	0.91;1;0.01
5	Allen:9177	SOC_Superior Olivary Complex	1	0.64	0.01	Allen:9177	0.91;1;0.01
5	Allen:9558	12_hypoglossal nucleus, Left	1	0.643333333333333	0	Allen:9558	0.98;0.95;0
5	Allen:4146	MTG-i_middle temporal gyrus, Right, inferior bank of gyrus	1	0.643333333333333	0	Allen:4146	0.98;0.95;0
5	Allen:4010	PrG_precentral gyrus	1	0.643333333333333	0	Allen:4010	0.98;0.95;0
5	Allen:4665	MamR_Mammillary Region	1	0.643333333333333	0	Allen:4665	0.98;0.95;0
5	Allen:4046	orIFG_inferior frontal gyrus, orbital part, Right	1	0.643333333333333	0	Allen:4046	0.98;0.95;0
5	Allen:4464	DTLd_Lateral group of Nuclei, Right, Dorsal Division	1	0.646666666666667	0	Allen:4464	0.99;0.95;0
5	Allen:4723	PV-Crus I_Crus I, Left Paravermis	1	0.646666666666667	0	Allen:4723	0.94;1;0
5	Allen:4724	PV-Crus II_Crus II, Left Paravermis	1	0.646666666666667	0	Allen:4724	0.94;1;0
5	Allen:12891	DG_Dentate Gyrus	1	0.646666666666667	0	Allen:12891	0.94;1;0
5	Allen:12896	S_Subiculum	1	0.646666666666667	0	Allen:12896	0.94;1;0
5	Allen:4517	SbT_Subthalamus	1	0.646666666666667	0	Allen:4517	0.94;1;0
5	Allen:9114	SC_Superior Colliculus	1	0.646666666666667	0	Allen:9114	0.94;1;0
5	Allen:9072	SN_Substantia Nigra	1	0.646666666666667	0	Allen:9072	0.94;1;0
5	Allen:9031	3_Oculomotor Nuclear Complex, Left	1	0.646666666666667	0	Allen:9031	0.94;1;0
5	Allen:4898	SRoG_superior rostral gyrus, Left	1	0.65	0	Allen:4898	1;0.95;0
5	Allen:4483	DTP_Posterior Group of Nuclei, Right	1	0.65	0	Allen:4483	0.98;0.97;0
5	Allen:9123	SC_Superior Colliculus, Right	1	0.65	0	Allen:9123	0.95;1;0
5	Allen:4072	PCLa_paracentral lobule, anterior part, Left	1	0.65	0	Allen:4072	1;0.95;0
5	Allen:4455	DTM_Medial Group of Nuclei, Right	1	0.65	0	Allen:4455	0.95;1;0
5	Allen:4028	MFG_middle frontal gyrus	1	0.65	0	Allen:4028	1;0.95;0
5	Allen:4025	SFG_superior frontal gyrus, Right	1	0.65	0	Allen:4025	1;0.95;0
5	Allen:4897	SRoG_superior rostral gyrus	1	0.65	0	Allen:4897	1;0.95;0
5	Allen:4103	IPL_inferior parietal lobule	1	0.65	0	Allen:4103	1;0.95;0
5	Allen:4285	TCd_Tail of Caudate Nucleus, Right	1	0.65	0	Allen:4285	0.95;1;0
5	Allen:9545	10_dorsal motor nucleus of the vagus	1	0.65	0	Allen:9545	0.95;1;0
5	Allen:9554	Gr_gracile nucleus	1	0.65	0	Allen:9554	0.95;1;0
5	Allen:4899	SRoG_superior rostral gyrus, Right	1	0.653333333333333	0	Allen:4899	0.97;0.99;0
5	Allen:4076	PCLa-s_paracentral lobule, anterior part, Right, superior bank of gyrus	1	0.653333333333333	0	Allen:4076	0.96;1;0
5	Allen:4450	DTA_Anterior Group of Nuclei, Right	1	0.653333333333333	0	Allen:4450	0.96;1;0
5	Allen:4075	PCLa_paracentral lobule, anterior part, Right	1	0.653333333333333	0	Allen:4075	0.96;1;0
5	Allen:9684	Sp5_spinal trigeminal nucleus, Right	1	0.653333333333333	0	Allen:9684	0.97;0.99;0
5	Allen:4219	LL_Limbic Lobe	1	0.653333333333333	0	Allen:4219	0.97;0.99;0
5	Allen:4180	OL_Occipital Lobe	1	0.653333333333333	0	Allen:4180	0.96;1;0
5	Allen:4144	MTG_middle temporal gyrus, Right	1	0.653333333333333	0	Allen:4144	0.96;1;0
5	Allen:9030	3_Oculomotor Nuclear Complex	1	0.653333333333333	0	Allen:9030	0.96;1;0
5	Allen:9002	MTg_Midbrain Tegmentum	1	0.653333333333333	0	Allen:9002	0.96;1;0
5	Allen:9543	Cu_cuneate nucleus, Left	1	0.656666666666667	0	Allen:9543	1;0.97;0
5	Allen:9593	CMRt_central medullary reticular group, Right	1	0.656666666666667	0	Allen:9593	0.98;0.99;0
5	Allen:4047	GRe_gyrus rectus	1	0.656666666666667	0	Allen:4047	1;0.97;0
5	Allen:4091	PoG_postcentral gyrus, Right	1	0.656666666666667	0	Allen:4091	0.98;0.99;0
5	Allen:4122	PCu_precuneus, Right	1	0.656666666666667	0	Allen:4122	0.97;1;0
5	Allen:4084	PL_Parietal Lobe	1	0.656666666666667	0	Allen:4084	0.98;0.99;0
5	Allen:12905	PVH_Paraventricular Nucleus of the Hypothalamus	1	0.656666666666667	0	Allen:12905	0.98;0.99;0
5	Allen:12921	ILc_Caudal Group of intralaminar Nuclei	1	0.656666666666667	0	Allen:12921	0.97;1;0
5	Allen:9101	Tec_Midbrain Tectum	1	0.656666666666667	0	Allen:9101	0.97;1;0
5	Allen:9015	ICjl_interstitial nucleus of Cajal	1	0.656666666666667	0	Allen:9015	0.97;1;0
5	Allen:9066	VTA_ventral tegmental area	1	0.656666666666667	0	Allen:9066	0.97;1;0
5	Allen:9697	8Ve_vestibular nuclei	1	0.656666666666667	0	Allen:9697	0.97;1;0
5	Allen:4163	FuG-l_fusiform gyrus, Right, lateral bank of gyrus	1	0.656666666666667	0	Allen:4163	0.98;0.99;0
5	Allen:4627	LHA_Lateral hypothalamic area, Right	1	0.656666666666667	0.01	Allen:4627	0.96;1;0.01
5	Allen:4124	Pcu-i_precuneus, Right, inferior lateral bank of gyrus	1	0.66	0	Allen:4124	0.98;1;0
5	Allen:9026	SubCn_subcuneiform nucleus, Right	1	0.66	0	Allen:9026	0.98;1;0
5	Allen:9544	Cu_cuneate nucleus, Right	1	0.66	0	Allen:9544	0.98;1;0
5	Allen:4507	ZI_Zona Incerta, Left	1	0.66	0	Allen:4507	0.98;1;0
5	Allen:9005	CGMB_central grey substance of midbrain, Right	1	0.66	0	Allen:9005	0.98;1;0
5	Allen:4033	MFG-s_middle frontal gyrus, Right, superior bank of gyrus	1	0.66	0	Allen:4033	0.98;1;0
5	Allen:4736	He-V_V, Left Lateral Hemisphere	1	0.66	0	Allen:4736	0.98;1;0
5	Allen:4203	OTG-s_occipito-temporal gyrus, Right, superior bank of gyrus	1	0.66	0	Allen:4203	0.99;0.99;0
5	Allen:9169	PRF_Pontine Reticular Formation, Right	1	0.66	0	Allen:9169	0.98;1;0
5	Allen:9207	Pr5_principal sensory nucleus of trigeminal nerve, Left	1	0.66	0	Allen:9207	0.98;1;0
5	Allen:9138	6_abducens nucleus, Right	1	0.66	0	Allen:9138	0.98;1;0
5	Allen:4693	PHA_Posterior Hypothalamic Area, Right	1	0.66	0	Allen:4693	0.98;1;0
5	Allen:4077	PCLa-i_paracentral lobule, anterior part, Right, inferior bank of gyrus	1	0.66	0	Allen:4077	0.98;1;0
5	Allen:13006	LHM_Lateral Hypothalamic Area, Mammillary Region, Right	1	0.66	0	Allen:13006	0.98;1;0
5	Allen:4038	trIFG_Inferior frontal gyrus, triangular part	1	0.66	0	Allen:4038	0.98;1;0
5	Allen:4035	IFG_inferior frontal gyrus	1	0.66	0	Allen:4035	0.98;1;0
5	Allen:4050	MOrG_medial orbital gyrus	1	0.66	0	Allen:4050	0.98;1;0
5	Allen:4225	CgGf_Cingulate gyrus, frontal part, Right	1	0.66	0	Allen:4225	0.99;0.99;0
5	Allen:4246	PHG_parahippocampal gyrus, Right	1	0.66	0	Allen:4246	0.98;1;0
5	Allen:4118	PCu_precuneus	1	0.66	0	Allen:4118	0.98;1;0
5	Allen:4100	SPL_supraparietal lobule, Right	1	0.66	0	Allen:4100	0.98;1;0
5	Allen:4152	ITG_inferior temporal gyrus, Right	1	0.66	0	Allen:4152	0.98;1;0
5	Allen:4171	PLT_planum temporale	1	0.66	0	Allen:4171	0.98;1;0
5	Allen:4137	STG_superior temporal gyrus, Right	1	0.66	0	Allen:4137	0.98;1;0
5	Allen:4366	COMA_Cortico-medial group	1	0.66	0	Allen:4366	0.98;1;0
5	Allen:4327	Amg_Amygdala	1	0.66	0	Allen:4327	0.98;1;0
5	Allen:12910	PHA_Posterior Hypothalamic Area	1	0.66	0	Allen:12910	0.98;1;0
5	Allen:12920	DTA_Anterior Group of Nuclei	1	0.66	0	Allen:12920	0.98;1;0
5	Allen:12923	DTL_Lateral Group of Nuclei	1	0.66	0	Allen:12923	0.98;1;0
5	Allen:12927	DTM_Medial Group of Nuclei	1	0.66	0	Allen:12927	0.98;1;0
5	Allen:12929	ILr_Rostral Group of Intralaminar Nuclei	1	0.66	0	Allen:12929	0.98;1;0
5	Allen:4505	VT_Ventral Thalamus, Left	1	0.66	0	Allen:4505	0.98;1;0
5	Allen:12948	Fas_Fastigial Nucleus	1	0.66	0	Allen:12948	0.98;1;0
5	Allen:9542	Cu_cuneate nucleus	1	0.66	0	Allen:9542	0.99;0.99;0
5	Allen:9597	GiRt_gigantocellular group	1	0.66	0	Allen:9597	0.98;1;0
5	Allen:9676	Sp5_spinal trigeminal nucleus	1	0.66	0	Allen:9676	0.98;1;0
5	Allen:4020	PrG-cs_precentral gyrus, Right, bank of the central sulcus	1	0.66	0	Allen:4020	0.98;1;0
5	Allen:4629	AHA_Anterior Hypothalamic Area, Right	1	0.66	0	Allen:4629	0.98;1;0
5	Allen:4719	PV-IV_IV, Left Paravermis	1	0.66	0	Allen:4719	0.98;1;0
5	Allen:4026	SFG-m_superior frontal gyrus, Right, medial bank of gyrus	1	0.663333333333333	0	Allen:4026	1;0.99;0
5	Allen:4671	MB_Mammillary Body, Left	1	0.663333333333333	0	Allen:4671	1;0.99;0
5	Allen:4138	STG-l_superior temporal gyrus, Right, lateral bank of gyrus	1	0.663333333333333	0	Allen:4138	0.99;1;0
5	Allen:4440	LGd_Dorsal Lateral Geniculate Nucleus, Left	1	0.663333333333333	0	Allen:4440	1;0.99;0
5	Allen:9450	EW_Edinger Westphal nucleus, Left	1	0.663333333333333	0	Allen:9450	0.99;1;0
5	Allen:4080	fro_frontal operculum, Right	1	0.663333333333333	0	Allen:4080	0.99;1;0
5	Allen:4154	ITG-l_inferior temporal gyrus, Right, lateral bank of gyrus	1	0.663333333333333	0	Allen:4154	0.99;1;0
5	Allen:4117	AnG-i_angular gyrus, Right, inferior bank of gyrus	1	0.663333333333333	0	Allen:4117	0.99;1;0
5	Allen:9016	ICjl_interstitial nucleus of Cajal, Left	1	0.663333333333333	0	Allen:9016	0.99;1;0
5	Allen:4284	HCd_Head of Caudate Nucleus, Right	1	0.663333333333333	0	Allen:4284	0.99;1;0
5	Allen:4518	Sb_Subthalamic Nucleus, Left	1	0.663333333333333	0	Allen:4518	0.99;1;0
5	Allen:4145	MTG-s_middle temporal gyrus, Right, superior bank of gyrus	1	0.663333333333333	0	Allen:4145	1;0.99;0
5	Allen:4014	PrG-il_precentral gyrus, Left, inferior lateral aspect of gyrus	1	0.663333333333333	0	Allen:4014	1;0.99;0
5	Allen:4499	MG_Medial Geniculate Complex, Right	1	0.663333333333333	0	Allen:4499	0.99;1;0
5	Allen:4371	COMA_Cortico-medial group, Right	1	0.663333333333333	0	Allen:4371	0.99;1;0
5	Allen:4342	BLA_Basolateral Nucleus, Left	1	0.663333333333333	0	Allen:4342	1;0.99;0
5	Allen:4041	opIFG_inferior frontal gyrus, opercular part	1	0.663333333333333	0	Allen:4041	1;0.99;0
5	Allen:4062	SCG_subcallosal gyrus	1	0.663333333333333	0	Allen:4062	1;0.99;0
5	Allen:4111	AnG_angular gyrus	1	0.663333333333333	0	Allen:4111	1;0.99;0
5	Allen:4085	PoG_postcentral gyrus	1	0.663333333333333	0	Allen:4085	1;0.99;0
5	Allen:4156	FuG_fusiform gyrus	1	0.663333333333333	0	Allen:4156	0.99;1;0
5	Allen:4147	ITG_inferior temporal gyrus	1	0.663333333333333	0	Allen:4147	0.99;1;0
5	Allen:12913	ARH_Arcuate Nucleus of the Hypothalamus	1	0.663333333333333	0	Allen:12913	1;0.99;0
5	Allen:12925	DTLv_Lateral Group of Nuclei, Ventral Division	1	0.663333333333333	0	Allen:12925	0.99;1;0
5	Allen:4093	PoG-sl_postcentral gyrus, Right, superior lateral aspect of gyrus	1	0.663333333333333	0	Allen:4093	0.99;1;0
5	Allen:9587	MeRF_medullary reticular formation	1	0.663333333333333	0	Allen:9587	1;0.99;0
5	Allen:4391	DiE_Diencephalon	1	0.663333333333333	0.01	Allen:4391	0.98;1;0.01
5	Allen:4273	SIG_Short Insular Gyri, Left	1	0.666666666666667	0	Allen:4273	1;1;0
5	Allen:4299	GPi_globus pallidus, internal segment, Right	1	0.666666666666667	0	Allen:4299	1;1;0
5	Allen:4909	OPs_occipital pole, Left, superior aspect	1	0.666666666666667	0	Allen:4909	1;1;0
5	Allen:4437	ILc_Caudal Group of Intralaminar Nuclei, Left	1	0.666666666666667	0	Allen:4437	1;1;0
5	Allen:9642	RaM_raphe nuclei of medulla	1	0.666666666666667	0	Allen:9642	1;1;0
5	Allen:4142	MTG-s_middle temporal gyrus, Left, superior bank of gyrus	1	0.666666666666667	0	Allen:4142	1;1;0
5	Allen:4110	SMG-i_supramarginal gyrus, Right, inferior bank of gyrus	1	0.666666666666667	0	Allen:4110	1;1;0
5	Allen:4604	PVH_Paraventricular Nucleus of the Hypothalamus, Right	1	0.666666666666667	0	Allen:4604	1;1;0
5	Allen:4573	PVH_Paraventricular Nucleus of the Hypothalamus, Left	1	0.666666666666667	0	Allen:4573	1;1;0
5	Allen:9529	8Co_cochlear nuclei, Left	1	0.666666666666667	0	Allen:9529	1;1;0
5	Allen:9708	CPLV_Choroid Plexus of the lateral ventricle	1	0.666666666666667	0	Allen:9708;Allen:9419;Allen:9418;Allen:9352	1;1;0
5	Allen:9157	RPn_pontine raphe nucleus	1	0.666666666666667	0	Allen:9157	1;1;0
5	Allen:4903	TP-s_temporal pole, Left, superior aspect	1	0.666666666666667	0	Allen:4903	1;1;0
5	Allen:4045	orIFG_inferior frontal gyrus, orbital part, Left	1	0.666666666666667	0	Allen:4045	1;1;0
5	Allen:4247	PHG-l_parahippocampal gyrus, Right, lateral bank of gyrus	1	0.666666666666667	0	Allen:4247	1;1;0
5	Allen:4187	Cun-str_cuneus, Left, striate	1	0.666666666666667	0	Allen:4187	1;1;0
5	Allen:4143	MTG-i_middle temporal gyrus, Left, inferior bank of gyrus	1	0.666666666666667	0	Allen:4143	1;1;0
5	Allen:4257	CA4_CA4 field, Left	1	0.666666666666667	0	Allen:4257	1;1;0
5	Allen:4106	SMG-s_supramarginal gyrus, Left, superior bank of gyrus	1	0.666666666666667	0	Allen:4106	1;1;0
5	Allen:4637	VMH_Ventromedial Hypothalamic Nucleus, Left	1	0.666666666666667	0	Allen:4637	1;1;0
5	Allen:4136	STG-i_superior temporal gyrus, Left, inferior bank of gyrus	1	0.666666666666667	0	Allen:4136	1;1;0
5	Allen:4360	CeA_Central Nucleus, Left	1	0.666666666666667	0	Allen:4360	1;1;0
5	Allen:10149	CGPo_central grey of the pons, Right	1	0.666666666666667	0	Allen:10149	1;1;0
5	Allen:4012	PrG-prc_precentral gyrus, Left, bank of the precentral sulcus	1	0.666666666666667	0	Allen:4012	1;1;0
5	Allen:4281	TCd_Tail of Caudate Nucleus, Left	1	0.666666666666667	0	Allen:4281	1;1;0
5	Allen:9520	Arc_arcuate nucleus of medulla, Left	1	0.666666666666667	0	Allen:9520	1;1;0
5	Allen:4167	HG_Heschls gyrus, Right	1	0.666666666666667	0	Allen:4167	1;1;0
5	Allen:4158	FuG-its_fusiform gyrus, Left, bank of the its	1	0.666666666666667	0	Allen:4158	1;1;0
5	Allen:4238	CgGr-i_Cingulate gyrus, retrosplenial part, Left, inferior bank of gyrus	1	0.666666666666667	0	Allen:4238	1;1;0
5	Allen:4890	FP-s_frontal pole, Left, superior aspect	1	0.666666666666667	0	Allen:4890	1;1;0
5	Allen:9067	VTA_ventral tegmental area, Left	1	0.666666666666667	0	Allen:9067	1;1;0
5	Allen:4534	Pa_Paraventricular Nuclei, Left of Thalamus, Left	1	0.666666666666667	0	Allen:4534	1;1;0
5	Allen:4214	SOG-s_superior occipital gyrus, Left, superior bank of gyrus	1	0.666666666666667	0	Allen:4214	1;1;0
5	Allen:4311	DBh_Diagonal Band, Horizontal Division, Left	1	0.666666666666667	0	Allen:4311	1;1;0
5	Allen:4400	DTM_Medial Group of Nuclei, Left	1	0.666666666666667	0	Allen:4400	1;1;0
5	Allen:4313	BST_Nucleus of Stria Terminalis, Left	1	0.666666666666667	0	Allen:4313	1;1;0
5	Allen:4172	PLT_planum temporale, Left	1	0.666666666666667	0	Allen:4172	1;1;0
5	Allen:9161	PRF_Pontine Reticular Formation, Left	1	0.666666666666667	0	Allen:9161	1;1;0
5	Allen:4200	OTG-s_occipito-temporal gyrus, Left, superior bank of gyrus	1	0.666666666666667	0	Allen:4200	1;1;0
5	Allen:4186	Cun-pest_cuneus, Left, peristriate	1	0.666666666666667	0	Allen:4186	1;1;0
5	Allen:4101	SPL-s_supraparietal lobule, Right, superior bank of gyrus	1	0.666666666666667	0	Allen:4101	1;1;0
5	Allen:4291	Acb_Nucleus Accumbens, Left	1	0.666666666666667	0	Allen:4291	1;1;0
5	Allen:4237	CgGr-s_Cingulate gyrus, retrosplenial part, Left, superior bank of gyrus	1	0.666666666666667	0	Allen:4237	1;1;0
5	Allen:4902	IRoG_inferior rostral gyrus, Right	1	0.666666666666667	0	Allen:4902	1;1;0
5	Allen:4537	Pa_Paraventricular Nuclei, Right of Thalamus, Right	1	0.666666666666667	0	Allen:4537	1;1;0
5	Allen:4098	SPL-s_supraparietal lobule, Left, superior bank of gyrus	1	0.666666666666667	0	Allen:4098	1;1;0
5	Allen:9048	Dk_nucleus of Darkschewitsch, Left	1	0.666666666666667	0	Allen:9048;Allen:9047	1;1;0
5	Allen:4079	fro_frontal operculum, Left	1	0.666666666666667	0	Allen:4079	1;1;0
5	Allen:4295	GPe_globus pallidus, external segment, Left	1	0.666666666666667	0	Allen:4295	1;1;0
5	Allen:4013	PrG-sl_precentral gyrus, Left, superior lateral aspect of gyrus	1	0.666666666666667	0	Allen:4013	1;1;0
5	Allen:9455	MBRa_Midbrain Raphe Nuclei	1	0.666666666666667	0	Allen:9455	1;1;0
5	Allen:4363	CeA_Central Nucleus, Right	1	0.666666666666667	0	Allen:4363	1;1;0
5	Allen:4030	MFG-s_middle frontal gyrus, Left, superior bank of gyrus	1	0.666666666666667	0	Allen:4030	1;1;0
5	Allen:10145	OlfT_Olfactory Tubercle, Left	1	0.666666666666667	0	Allen:10145	1;1;0
5	Allen:4648	PeF_Perifornical Nucleus, Left	1	0.666666666666667	0	Allen:4648;Allen:12917	1;1;0
5	Allen:4217	SOG-s_superior occipital gyrus, Right, superior bank of gyrus	1	0.666666666666667	0	Allen:4217	1;1;0
5	Allen:4208	IOG-i_inferior occipital gyrus, Left, inferior bank of gyrus	1	0.666666666666667	0	Allen:4208	1;1;0
5	Allen:4039	trIFG_Inferior frontal gyrus, triangular part, Left	1	0.666666666666667	0	Allen:4039	1;1;0
5	Allen:4280	HCd_Head of Caudate Nucleus, Left	1	0.666666666666667	0	Allen:4280	1;1;0
5	Allen:4194	LiG-str_lingual gyrus, Left, striate	1	0.666666666666667	0	Allen:4194	1;1;0
5	Allen:4155	ITG-mts_inferior temporal gyrus, Right, bank of mts	1	0.666666666666667	0	Allen:4155	1;1;0
5	Allen:9022	SubCn_subcuneiform nucleus, Left	1	0.666666666666667	0	Allen:9022	1;1;0
5	Allen:4023	SFG-m_superior frontal gyrus, Left, medial bank of gyrus	1	0.666666666666667	0	Allen:4023	1;1;0
5	Allen:4196	LiG-pest_lingual gyrus, Right, peristriate	1	0.666666666666667	0	Allen:4196	1;1;0
5	Allen:9698	8Ve_vestibular nuclei, Left	1	0.666666666666667	0	Allen:9698	1;1;0
5	Allen:4193	LiG-pest_lingual gyrus, Left, peristriate	1	0.666666666666667	0	Allen:4193	1;1;0
5	Allen:4542	PrOR_Preoptic Region, Left	1	0.666666666666667	0	Allen:4542	1;1;0
5	Allen:4159	FuG-l_fusiform gyrus, Left, lateral bank of gyrus	1	0.666666666666667	0	Allen:4159	1;1;0
5	Allen:4042	opIFG_inferior frontal gyrus, opercular part, Left	1	0.666666666666667	0	Allen:4042	1;1;0
5	Allen:9534	8Co_cochlear nuclei, Right	1	0.666666666666667	0	Allen:9534	1;1;0
5	Allen:4169	TG_transverse gyri, Left	1	0.666666666666667	0	Allen:4169	1;1;0
5	Allen:4107	SMG-i_supramarginal gyrus, Left, inferior bank of gyrus	1	0.666666666666667	0	Allen:4107	1;1;0
5	Allen:4230	CgGp-s_Cingulate gyrus, parietal part, Left, superior bank of gyrus	1	0.666666666666667	0	Allen:4230	1;1;0
5	Allen:9589	CMRt_central medullary reticular group, Left	1	0.666666666666667	0	Allen:9589	1;1;0
5	Allen:4095	PoG-pcs_postcentral gyrus, Right, bank of the posterior central sulcus	1	0.666666666666667	0	Allen:4095	1;1;0
5	Allen:4135	STG-l_superior temporal gyrus, Left, lateral bank of gyrus	1	0.666666666666667	0	Allen:4135	1;1;0
5	Allen:4432	ILr_Rostral Group of intralaminar Nuclei, Left	1	0.666666666666667	0	Allen:4432	1;1;0
5	Allen:4092	PoG-cs_postcentral gyrus, Right, bank of the central sulcus	1	0.666666666666667	0	Allen:4092	1;1;0
5	Allen:9525	CGS_central glial substance	1	0.666666666666667	0	Allen:9525	1;1;0
5	Allen:9064	4_trochlear nucleus, Left	1	0.666666666666667	0	Allen:9064	1;1;0
5	Allen:4659	ARH_Arcuate Nucleus of the Hypothalamus, Right	1	0.666666666666667	0	Allen:4659	1;1;0
5	Allen:4308	nbM_Basal nucleus, Left	1	0.666666666666667	0	Allen:4308	1;1;0
5	Allen:4128	PCLp-cs_paracentral lobule, posterior part, Left, bank of cingulate sulcus	1	0.666666666666667	0	Allen:4128	1;1;0
5	Allen:4254	CA1_CA1 field, Left	1	0.666666666666667	0	Allen:4254	1;1;0
5	Allen:4201	OTG-i_occipito-temporal gyrus, Left, inferior bank of gyrus	1	0.666666666666667	0	Allen:4201	1;1;0
5	Allen:4089	PoG-il_postcentral gyrus, Left, inferior lateral aspect of gyrus	1	0.666666666666667	0	Allen:4089	1;1;0
5	Allen:9020	CnF_cuneiform nucleus, Left	1	0.666666666666667	0	Allen:9020	1;1;0
5	Allen:4179	PLP_planum polare, Right	1	0.666666666666667	0	Allen:4179	1;1;0
5	Allen:4069	PaOG_parolfactory gyri, Left	1	0.666666666666667	0	Allen:4069	1;1;0
5	Allen:4121	Pcu-i_precuneus, Left, inferior lateral bank of gyrus	1	0.666666666666667	0	Allen:4121	1;1;0
5	Allen:4190	Cun-str_cuneus, Right, striate	1	0.666666666666667	0	Allen:4190	1;1;0
5	Allen:4593	SO_Supraoptic Nucleus, Left	1	0.666666666666667	0	Allen:4593	1;1;0
5	Allen:4296	GPi_globus pallidus, internal segment, Left	1	0.666666666666667	0	Allen:4296	1;1;0
5	Allen:4063	SCG_subcallosal gyrus, Left	1	0.666666666666667	0	Allen:4063	1;1;0
5	Allen:9152	MPB_medial parabrachial nucleus, Left	1	0.666666666666667	0	Allen:9152	1;1;0
5	Allen:4223	CgGf-s_Cingulate gyrus, frontal part, Left, superior bank of gyrus	1	0.666666666666667	0	Allen:4223	1;1;0
5	Allen:9146	LPB_lateral parabrachial nucleus, Left	1	0.666666666666667	0	Allen:9146	1;1;0
5	Allen:4048	GRe_gyrus rectus, Left	1	0.666666666666667	0	Allen:4048	1;1;0
5	Allen:4061	LOrG_lateral orbital gyrus, Right	1	0.666666666666667	0	Allen:4061	1;1;0
5	Allen:4524	Hl_Lateral Habenular Nucleus, Left	1	0.666666666666667	0	Allen:4524	1;1;0
5	Allen:4197	LiG-str_lingual gyrus, Right, striate	1	0.666666666666667	0	Allen:4197	1;1;0
5	Allen:9065	4_trochlear nucleus, Right	1	0.666666666666667	0	Allen:9065	1;1;0
5	Allen:9103	IC_Inferior Colliculus, Left	1	0.666666666666667	0	Allen:9103;Allen:9102	1;1;0
5	Allen:4031	MFG-i_middle frontal gyrus, Left, inferior bank of gyrus	1	0.666666666666667	0	Allen:4031	1;1;0
5	Allen:4905	TP-m_temporal pole, Left, medial aspect	1	0.666666666666667	0	Allen:4905	1;1;0
5	Allen:4417	DTLv_Lateral group of Nuclei, Left, Ventral division	1	0.666666666666667	0	Allen:4417	1;1;0
5	Allen:9598	GiRt_gigantocellular group, Left	1	0.666666666666667	0	Allen:9598	1;1;0
5	Allen:4679	PHA_Posterior Hypothalamic Area, Left	1	0.666666666666667	0	Allen:4679	1;1;0
5	Allen:4178	PLP_planum polare, Left	1	0.666666666666667	0	Allen:4178	1;1;0
5	Allen:4282	BCd_Body of Caudate Nucleus, Left	1	0.666666666666667	0	Allen:4282	1;1;0
5	Allen:4244	PHG-l_parahippocampal gyrus, Left, lateral bank of gyrus	1	0.666666666666667	0	Allen:4244	1;1;0
5	Allen:9214	Pr5_principal sensory nucleus of trigeminal nerve, Right	1	0.666666666666667	0	Allen:9214	1;1;0
5	Allen:9004	CGMB_central grey substance of midbrain, Left	1	0.666666666666667	0	Allen:9004	1;1;0
5	Allen:4166	HG_Heschls gyrus, Left	1	0.666666666666667	0	Allen:4166	1;1;0
5	Allen:4015	PrG-cs_precentral gyrus, Left, bank of the central sulcus	1	0.666666666666667	0	Allen:4015	1;1;0
5	Allen:4022	SFG_superior frontal gyrus, Left	1	0.666666666666667	0	Allen:4022	1;1;0
5	Allen:4379	LA_Lateral Nucleus, Left	1	0.666666666666667	0	Allen:4379	1;1;0
5	Allen:4904	TP-i_temporal pole, Left, inferior aspect	1	0.666666666666667	0	Allen:4904	1;1;0
5	Allen:4149	ITG-its_inferior temporal gyrus, Left, bank of the its	1	0.666666666666667	0	Allen:4149	1;1;0
5	Allen:4286	BCd_Body of Caudate Nucleus, Right	1	0.666666666666667	0	Allen:4286	1;1;0
5	Allen:4270	LIG_Long Insular Gyri, Left	1	0.666666666666667	0	Allen:4270	1;1;0
5	Allen:4367	COMA_Cortico-medial group, Left	1	0.666666666666667	0	Allen:4367	1;1;0
5	Allen:4113	AnG-s_angular gyrus, Left, superior bank of gyrus	1	0.666666666666667	0	Allen:4113	1;1;0
5	Allen:4074	PCLa-i_paracentral lobule, anterior part, Left, inferior bank of gyrus	1	0.666666666666667	0	Allen:4074	1;1;0
5	Allen:4051	MOrG_medial orbital gyrus, Left	1	0.666666666666667	0	Allen:4051	1;1;0
5	Allen:4054	AOrG_anterior orbital gyrus, Left	1	0.666666666666667	0	Allen:4054	1;1;0
5	Allen:4160	FuG-cos_fusiform gyrus, Left, bank of cos	1	0.666666666666667	0	Allen:4160	1;1;0
5	Allen:4189	Cun-pest_cuneus, Right, peristriate	1	0.666666666666667	0	Allen:4189	1;1;0
5	Allen:9158	RPn_pontine raphe nucleus, Left	1	0.666666666666667	0	Allen:9158	1;1;0
5	Allen:4224	CgGf-i_Cingulate gyrus, frontal part, Left, inferior bank of gyrus	1	0.666666666666667	0	Allen:4224	1;1;0
5	Allen:4060	LOrG_lateral orbital gyrus, Left	1	0.666666666666667	0	Allen:4060	1;1;0
5	Allen:4099	SPL-i_supraparietal lobule, Left, inferior bank of gyrus	1	0.666666666666667	0	Allen:4099	1;1;0
5	Allen:4310	DBv_Diagonal Band, Vertical Division, Left	1	0.666666666666667	0	Allen:4310	1;1;0
5	Allen:4131	PCLp-cs_paracentral lobule, posterior part, Right, bank of cingulate sulcus	1	0.666666666666667	0	Allen:4131	1;1;0
5	Allen:4215	SOG-i_superior occipital gyrus, Left, inferior bank of gyrus	1	0.666666666666667	0	Allen:4215	1;1;0
5	Allen:4088	PoG-sl_postcentral gyrus, Left, superior lateral aspect of gyrus	1	0.666666666666667	0	Allen:4088	1;1;0
5	Allen:4910	OPi_occipital pole, Left, inferior aspect	1	0.666666666666667	0	Allen:4910	1;1;0
5	Allen:9521	Arc_arcuate nucleus of medulla, Right	1	0.666666666666667	0	Allen:9521	1;1;0
5	Allen:4289	Pu_Putamen, Right	1	0.666666666666667	0	Allen:4289	1;1;0
5	Allen:4624	SO_Supraoptic Nucleus, Right	1	0.666666666666667	0	Allen:4624	1;1;0
5	Allen:4130	PCLp-l_paracentral lobule, posterior part, Right, lateral bank of gyrus	1	0.666666666666667	0	Allen:4130	1;1;0
5	Allen:4114	AnG-i_angular gyrus, Left, inferior bank of gyrus	1	0.666666666666667	0	Allen:4114	1;1;0
5	Allen:4529	Hl_Lateral Habenular Nucleus, Right	1	0.666666666666667	0	Allen:4529	1;1;0
5	Allen:9079	PTec_Pretectal Region	1	0.666666666666667	0	Allen:9079	1;1;0
5	Allen:4329	ATZ_Amygdaloid Transition zone, Left	1	0.666666666666667	0	Allen:4329	1;1;0
5	Allen:4288	Pu_Putamen, Left	1	0.666666666666667	0	Allen:4288	1;1;0
5	Allen:9115	SC_Superior Colliculus, Left	1	0.666666666666667	0	Allen:9115	1;1;0
5	Allen:4102	SPL-i_supraparietal lobule, Right, inferior bank of gyrus	1	0.666666666666667	0	Allen:4102	1;1;0
5	Allen:9555	Gr_gracile nucleus, Left	1	0.666666666666667	0	Allen:9555	1;1;0
5	Allen:4127	PCLp-l_paracentral lobule, posterior part, Left, lateral bank of gyrus	1	0.666666666666667	0	Allen:4127	1;1;0
5	Allen:4024	SFG-l_superior frontal gyrus, Left, lateral bank of gyrus	1	0.666666666666667	0	Allen:4024	1;1;0
5	Allen:4227	CgGf-i_Cingulate gyrus, frontal part, Right, inferior bank of gyrus	1	0.666666666666667	0	Allen:4227	1;1;0
5	Allen:9614	LMRt_lateral medullary reticular group, Left	1	0.666666666666667	0	Allen:9614	1;1;0
5	Allen:9456	MBRa_Midbrain Raphe Nuclei, Left	1	0.666666666666667	0	Allen:9456	1;1;0
5	Allen:13008	LHT_Lateral Hypothalamic Area, Tuberal Region, Left	1	0.666666666666667	0	Allen:13008;Allen:13007	1;1;0
5	Allen:4073	PCLa-s_paracentral lobule, anterior part, Left, superior bank of gyrus	1	0.666666666666667	0	Allen:4073	1;1;0
5	Allen:4170	TG_transverse gyri, Right	1	0.666666666666667	0	Allen:4170	1;1;0
5	Allen:4123	Pcu-s_precuneus, Right, superior lateral bank of gyrus	1	0.666666666666667	0	Allen:4123	1;1;0
5	Allen:4053	AOrG_anterior orbital gyrus	1	0.666666666666667	0	Allen:4053	1;1;0
5	Allen:4078	fro_frontal operculum	1	0.666666666666667	0	Allen:4078	1;1;0
5	Allen:4044	orIFG_inferior frontal gyrus, orbital part	1	0.666666666666667	0	Allen:4044	1;1;0
5	Allen:9492	Pn_pontine nuclei, Left	1	0.666666666666667	0	Allen:9492	1;1;0
5	Allen:4900	IRoG_inferior rostral gyrus	1	0.666666666666667	0	Allen:4900	1;1;0
5	Allen:4059	LOrG_lateral orbital gyrus	1	0.666666666666667	0	Allen:4059	1;1;0
5	Allen:4029	MFG_middle frontal gyrus, Left	1	0.666666666666667	0	Allen:4029	1;1;0
5	Allen:4068	PaOG_parolfactory gyri	1	0.666666666666667	0	Allen:4068	1;1;0
5	Allen:4056	POrG_posterior orbital gyrus	1	0.666666666666667	0	Allen:4056	1;1;0
5	Allen:4245	PHG-cos_parahippocampal gyrus, Left, bank of the cos	1	0.666666666666667	0	Allen:4245	1;1;0
5	Allen:4011	PrG_precentral gyrus, Left	1	0.666666666666667	0	Allen:4011	1;1;0
5	Allen:4021	SFG_superior frontal gyrus	1	0.666666666666667	0	Allen:4021	1;1;0
5	Allen:4269	LIG_Long Insular Gyri	1	0.666666666666667	0	Allen:4269	1;1;0
5	Allen:4272	SIG_Short Insular Gyri	1	0.666666666666667	0	Allen:4272	1;1;0
5	Allen:4268	Ins_Insula	1	0.666666666666667	0	Allen:4268	1;1;0
5	Allen:4222	CgGf_Cingulate gyrus, frontal part, Left	1	0.666666666666667	0	Allen:4222	1;1;0
5	Allen:4221	CgGf_Cingulate gyrus, frontal part	1	0.666666666666667	0	Allen:4221	1;1;0
5	Allen:4229	CgGp_Cingulate gyrus, parietal part, Left	1	0.666666666666667	0	Allen:4229	1;1;0
5	Allen:4236	CgGr_Cingulate gyrus, retrosplenial part, Left	1	0.666666666666667	0	Allen:4236	1;1;0
5	Allen:4151	ITG-mts_inferior temporal gyrus, Left, bank of mts	1	0.666666666666667	0	Allen:4151	1;1;0
5	Allen:12892	CA1_CA1 field	1	0.666666666666667	0	Allen:12892	1;1;0
5	Allen:4249	HiF_hippocampal formation	1	0.666666666666667	0	Allen:4249	1;1;0
5	Allen:4243	PHG_parahippocampal gyrus, Left	1	0.666666666666667	0	Allen:4243	1;1;0
5	Allen:4242	PHG_parahippocampal gyrus	1	0.666666666666667	0	Allen:4242	1;1;0
5	Allen:4185	Cun_cuneus, Left	1	0.666666666666667	0	Allen:4185	1;1;0
5	Allen:4188	Cun_cuneus, Right	1	0.666666666666667	0	Allen:4188	1;1;0
5	Allen:4184	Cun_cuneus	1	0.666666666666667	0	Allen:4184	1;1;0
5	Allen:4206	IOG_inferior occipital gyrus, Left	1	0.666666666666667	0	Allen:4206	1;1;0
5	Allen:4192	LiG_lingual gyrus, Left	1	0.666666666666667	0	Allen:4192	1;1;0
5	Allen:4195	LiG_lingual gyrus, Right	1	0.666666666666667	0	Allen:4195	1;1;0
5	Allen:4191	LiG_lingual gyrus	1	0.666666666666667	0	Allen:4191	1;1;0
5	Allen:4199	OTG_occipito-temporal gyrus, Left	1	0.666666666666667	0	Allen:4199	1;1;0
5	Allen:4198	OTG_occipito-temporal gyrus	1	0.666666666666667	0	Allen:4198	1;1;0
5	Allen:4213	SOG_superior occipital gyrus, Left	1	0.666666666666667	0	Allen:4213	1;1;0
5	Allen:4112	AnG_angular gyrus, Left	1	0.666666666666667	0	Allen:4112	1;1;0
5	Allen:4105	SMG_supramarginal gyrus, Left	1	0.666666666666667	0	Allen:4105	1;1;0
5	Allen:4104	SMG_supramarginal gyrus	1	0.666666666666667	0	Allen:4104	1;1;0
5	Allen:4126	PCLp_paracentral lobule, posterior part, Left	1	0.666666666666667	0	Allen:4126	1;1;0
5	Allen:4129	PCLp_paracentral lobule, posterior part, Right	1	0.666666666666667	0	Allen:4129	1;1;0
5	Allen:4125	PCLp_paracentral lobule, posterior part	1	0.666666666666667	0	Allen:4125	1;1;0
5	Allen:4086	PoG_postcentral gyrus, Left	1	0.666666666666667	0	Allen:4086	1;1;0
5	Allen:4119	PCu_precuneus, Left	1	0.666666666666667	0	Allen:4119	1;1;0
5	Allen:4097	SPL_supraparietal lobule, Left	1	0.666666666666667	0	Allen:4097	1;1;0
5	Allen:4096	SPL_supraparietal lobule	1	0.666666666666667	0	Allen:4096	1;1;0
5	Allen:4157	FuG_fusiform gyrus, Left	1	0.666666666666667	0	Allen:4157	1;1;0
5	Allen:4395	DTA_Anterior Group of Nuclei, Left	1	0.666666666666667	0	Allen:4395	1;1;0
5	Allen:4165	HG_Heschls gyrus	1	0.666666666666667	0	Allen:4165	1;1;0
5	Allen:4148	ITG_inferior temporal gyrus, Left	1	0.666666666666667	0	Allen:4148	1;1;0
5	Allen:4141	MTG_middle temporal gyrus, Left	1	0.666666666666667	0	Allen:4141	1;1;0
5	Allen:4140	MTG_middle temporal gyrus	1	0.666666666666667	0	Allen:4140	1;1;0
5	Allen:4177	PLP_planum polare	1	0.666666666666667	0	Allen:4177	1;1;0
5	Allen:4134	STG_superior temporal gyrus, Left	1	0.666666666666667	0	Allen:4134	1;1;0
5	Allen:4133	STG_superior temporal gyrus	1	0.666666666666667	0	Allen:4133	1;1;0
5	Allen:4175	TP_temporal pole, Left	1	0.666666666666667	0	Allen:4175	1;1;0
5	Allen:4168	TG_transverse gyri	1	0.666666666666667	0	Allen:4168	1;1;0
5	Allen:4057	POrG_posterior orbital gyrus, Left	1	0.666666666666667	0	Allen:4057	1;1;0
5	Allen:4341	BLA_Basolateral Nucleus	1	0.666666666666667	0	Allen:4341	1;1;0
5	Allen:4350	BMA_Basomedial Nucleus	1	0.666666666666667	0	Allen:4350	1;1;0
5	Allen:4359	CeA_Central Nucleus	1	0.666666666666667	0	Allen:4359	1;1;0
5	Allen:13003	SI_Substantia Innominata	1	0.666666666666667	0	Allen:13003	1;1;0
5	Allen:4300	BF_Basal Forebrain	1	0.666666666666667	0	Allen:4300	1;1;0
5	Allen:12897	GPe_globus pallidus, external segment	1	0.666666666666667	0	Allen:12897	1;1;0
5	Allen:12898	GPi_globus pallidus, internal segment	1	0.666666666666667	0	Allen:12898	1;1;0
5	Allen:4293	GP_Globus Pallidus	1	0.666666666666667	0	Allen:4293	1;1;0
5	Allen:12899	BCd_Body of the Caudate Nucleus	1	0.666666666666667	0	Allen:12899	1;1;0
5	Allen:12900	HCd_Head of the Caudate Nucleus	1	0.666666666666667	0	Allen:12900	1;1;0
5	Allen:12901	TCd_Tail of the Caudate Nucleus	1	0.666666666666667	0	Allen:12901	1;1;0
5	Allen:4278	Cd_Caudate Nucleus	1	0.666666666666667	0	Allen:4278	1;1;0
5	Allen:4287	Pu_Putamen	1	0.666666666666667	0	Allen:4287	1;1;0
5	Allen:4277	Str_Striatum	1	0.666666666666667	0	Allen:4277	1;1;0
5	Allen:4527	Hb_Habenular Nuclei, Right	1	0.666666666666667	0	Allen:4527	1;1;0
5	Allen:4533	Pa_Paraventricular Nuclei of Thalamus	1	0.666666666666667	0	Allen:4533	1;1;0
5	Allen:12907	SO_Supraoptic Nucleus	1	0.666666666666667	0	Allen:12907	1;1;0
5	Allen:4901	IRoG_inferior rostral gyrus, Left	1	0.666666666666667	0	Allen:4901	1;1;0
5	Allen:12919	VMH_Ventromedial Hypothalamic Nucleus	1	0.666666666666667	0	Allen:12919	1;1;0
5	Allen:4633	TubR_Tuberal Region	1	0.666666666666667	0	Allen:4633	1;1;0
5	Allen:4540	Hy_Hypothalamus	1	0.666666666666667	0	Allen:4540	1;1;0
5	Allen:12924	DTLd_Lateral Group of Nuclei, Dorsal Division	1	0.666666666666667	0	Allen:12924	1;1;0
5	Allen:9561	IO_inferior olivary complex, Left	1	0.666666666666667	0	Allen:9561	1;1;0
5	Allen:9003	CGMB_central grey substance of midbrain	1	0.666666666666667	0	Allen:9003	1;1;0
5	Allen:9063	4_trochlear nucleus	1	0.666666666666667	0	Allen:9063	1;1;0
5	Allen:4207	IOG-s_inferior occipital gyrus, Left, superior bank of gyrus	1	0.666666666666667	0	Allen:4207	1;1;0
5	Allen:9133	Pn_pontine nuclei	1	0.666666666666667	0	Allen:9133;Allen:9132	1;1;0
5	Allen:4231	CgGp-i_Cingulate gyrus, parietal part, Left, inferior bank of gyrus	1	0.666666666666667	0	Allen:4231	1;1;0
5	Allen:10147	CGPo_central grey of the Pons	1	0.666666666666667	0	Allen:10147	1;1;0
5	Allen:9160	PPRF_Paramedian Pontine Reticular Formation	1	0.666666666666667	0	Allen:9160	1;1;0
5	Allen:9519	Arc_arcuate nucleus of medulla	1	0.666666666666667	0	Allen:9519	1;1;0
5	Allen:9528	8Co_cochlear nuclei	1	0.666666666666667	0	Allen:9528	1;1;0
5	Allen:9588	CMRt_central medullary reticular group	1	0.666666666666667	0	Allen:9588	1;1;0
5	Allen:9613	LMRt_lateral medullary reticular group	1	0.666666666666667	0	Allen:9613	1;1;0
5	Allen:9512	MY_Myelencephalon	1	0.666666666666667	0	Allen:9512	1;1;0
5	Allen:4351	BMA_Basomedial nucleus, Left	1	0.666666666666667	0	Allen:4351	1;1;0
5	Allen:4070	PaOG_parolfactory gyri, Right	1	0.666666666666667	0	Allen:4070	1;1;0
5	Allen:4087	PoG-cs_postcentral gyrus, Left, bank of the central sulcus	1	0.666666666666667	0	Allen:4087	1;1;0
5	Allen:4409	DTLd_Lateral group of Nuclei, Left, Dorsal Division	1	0.666666666666667	0	Allen:4409	1;1;0
5	Allen:9075	SNR_Substantia Nigra, pars reticulata, Left	1	0.666666666666667	0	Allen:9075	1;1;0
5	Allen:4150	ITG-l_inferior temporal gyrus, Left, lateral bank of gyrus	1	0.666666666666667	0	Allen:4150	1;1;0
5	Allen:4783	Emb_Emboliform Nucleus, Left	1	0.666666666666667	0	Allen:4783	1;1;0
5	Allen:9546	10_dorsal motor nucleus of the vagus, Left	1	0.666666666666667	0	Allen:9546	1;1;0
5	Allen:9677	Sp5_spinal trigeminal nucleus, Left	1	0.666666666666667	0	Allen:9677	1;1;0
5	Allen:4090	PoG-pcs_postcentral gyrus, Left, bank of the posterior central sulcus	1	0.666666666666667	0	Allen:4090	1;1;0
5	Allen:10148	CGPo_central grey of the pons, Left	1	0.666666666666667	0	Allen:10148	1;1;0
5	Allen:4644	ARH_Arcuate Nucleus of the Hypothalamus, Left	1	0.666666666666667	0	Allen:4644	1;1;0
5	Allen:4641	DMH_Dorsomedial hypothalamic Nucleus, Left	1	0.666666666666667	0	Allen:4641;Allen:12914	1;1;0
5	Allen:9619	LMRt_lateral medullary reticular group, Right	1	0.666666666666667	0	Allen:9619	1;1;0
5	Allen:4120	Pcu-s_precuneus, Left, superior lateral bank of gyrus	1	0.666666666666667	0	Allen:4120	1;1;0
5	Allen:4541	PrOR_Preoptic Region	1	0.666666666666667	0.01	Allen:4541	0.99;1;0.01
5	Allen:4298	GPe_globus pallidus, external segment, Right	1	0.67	0.01	Allen:4298	1;1;0.01
5	Allen:4652	VMH_Ventromedial Hypothalamic Nucleus, Right	1	0.67	0.01	Allen:4652	1;1;0.01
5	Allen:4322	Cl_Claustrum, Left	1	0.67	0.01	Allen:4322	1;1;0.01
5	Allen:4251	S_subiculum, Left	1	0.67	0.01	Allen:4251	1;1;0.01
5	Allen:4182	OP_occipital pole, Left	1	0.67	0.01	Allen:4182;Allen:4181	1;1;0.01
5	Allen:4321	Cl_Claustrum	1	0.67	0.01	Allen:4321	1;1;0.01
5	Allen:10151	LTu_Lateral Tuberal Nucleus, Left	1	0.67	0.01	Allen:12915;Allen:10151	1;1;0.01
5	Allen:12893	CA2_CA2 field	1	0.67	0.03	Allen:12893	0.98;1;0.03
5	Allen:4314	SI_Substantia Innominata, Right	1	0.673333333333333	0.02	Allen:4314	1;1;0.02
5	Allen:4523	Hm_Medial Habenular Nucleus, Left	1	0.673333333333333	0.02	Allen:4523	1;1;0.02
5	Allen:9054	RN_Red Nucleus, Left	1	0.676666666666667	0.03	Allen:9054	1;1;0.03
5	Allen:4255	CA2_CA2 field, Left	1	0.676666666666667	0.03	Allen:4255	1;1;0.03
5	Allen:4746	He-X_X, Left Lateral Hemisphere	1	0.676666666666667	0.03	Allen:4746	1;1;0.03
5	Allen:4307	SI_Substantia Innominata, Left	1	0.676666666666667	0.03	Allen:4307	1;1;0.03
5	Allen:9222	cc_corpus callosum	1	0.676666666666667	0.03	Allen:9222;Allen:9220	1;1;0.03
5	Allen:4667	TM_Tuberomammillary Nucleus, Left	1	0.676666666666667	0.03	Allen:4667;Allen:12912	1;1;0.03
5	Allen:4734	He-III_III, Left Lateral Hemisphere	1	0.676666666666667	0.03	Allen:4734	1;1;0.03
5	Allen:9074	SNC_Substantia Nigra, pars compacta, Left	1	0.676666666666667	0.03	Allen:9074	1;1;0.03
5	Allen:4672	MM_Medial mammillary Nucleus, Left	1	0.676666666666667	0.03	Allen:4672	1;1;0.03
5	Allen:4522	Hb_Habenular Nuclei, Left	1	0.676666666666667	0.03	Allen:4522	1;1;0.03
5	Allen:9148	LC_locus ceruleus	1	0.676666666666667	0.03	Allen:9148	1;1;0.03
5	Allen:13004	LHM_Lateral Hypothalamic Area, Mammillary Region	1	0.68	0.04	Allen:13004	1;1;0.04
5	Allen:9149	LC_locus ceruleus, Left	1	0.68	0.04	Allen:9149	1;1;0.04
5	Allen:12933	Cb-III_III	0	0.486666666666667	0.05	Allen:12933	0.41;1;0.05
5	Allen:4706	Ve-VIIAf_VIIAf	0	0.63	0.05	Allen:4706	0.84;1;0.05
5	Allen:4699	ALVCb_Anterior Lobe of the Vermis	0	0.633333333333333	0.07	Allen:4699	0.83;1;0.07
5	Allen:4264	CA2_CA2 field, Right	0	0.663333333333333	0.05	Allen:4264	0.94;1;0.05
5	Allen:9142	7_facial motor nucleus	0	0.67	0.07	Allen:9142	0.94;1;0.07
5	Allen:9204	5_Trigeminal Nuclei, Left	0	0.673333333333333	0.07	Allen:9204	0.95;1;0.07
5	Allen:9150	LC_locus ceruleus, Right	0	0.683333333333333	0.05	Allen:9150	1;1;0.05
5	Allen:4276	BG_Basal Ganglia	0	0.683333333333333	0.05	Allen:4276	1;1;0.05
5	Allen:9178	SOC_Superior Olivary Complex, Left	0	0.683333333333333	0.05	Allen:9178	1;1;0.05
5	Allen:9145	LPB_lateral parabrachial nucleus	0	0.683333333333333	0.05	Allen:9145	1;1;0.05
5	Allen:9136	6_abducens nucleus	0	0.683333333333333	0.06	Allen:9136	0.99;1;0.06
5	Allen:9018	MBRF_Midbrain Reticular Formation	0	0.683333333333333	0.07	Allen:9018	0.98;1;0.07
5	Allen:13002	SptN_Septal nuclei	0	0.686666666666667	0.06	Allen:13002	1;1;0.06
5	Allen:12928	DTP_Posterior Group of Nuclei	0	0.686666666666667	0.06	Allen:12928	1;1;0.06
5	Allen:4007	Tel_Telencephalon	0	0.686666666666667	0.08	Allen:4007	0.98;1;0.08
5	Allen:4258	DG_Dentate gyrus, Left	0	0.69	0.07	Allen:4258	1;1;0.07
5	Allen:9137	6_abducens nucleus, Left	0	0.69	0.07	Allen:9137	1;1;0.07
5	Allen:4669	SuM_Supramammillary Nucleus, Left	0	0.69	0.07	Allen:4669;Allen:12911	1;1;0.07
5	Allen:4911	OPl_occipital pole, Left, lateral aspect	0	0.69	0.07	Allen:4911	1;1;0.07
5	Allen:4323	Cl_Claustrum, Right	0	0.69	0.07	Allen:4323	1;1;0.07
5	Allen:4532	PIN_pineal	0	0.69	0.07	Allen:4532	1;1;0.07
5	Allen:4744	He-IX_IX, Left Lateral Hemisphere	0	0.69	0.07	Allen:4744	1;1;0.07
5	Allen:4378	LA_Lateral Nucleus	0	0.69	0.07	Allen:4378	1;1;0.07
5	Allen:4275	CxN_Cerebral Nuclei	0	0.69	0.07	Allen:4275	1;1;0.07
5	Allen:4301	SptN_Septal nuclei, Left	0	0.69	0.07	Allen:4301	1;1;0.07
5	Allen:4346	BLA_Basolateral Nucleus, Right	0	0.693333333333333	0.08	Allen:4346	1;1;0.08
5	Allen:4506	R_Reticular Nucleus of Thalamus, Left	0	0.693333333333333	0.08	Allen:4506	1;1;0.08
5	Allen:9143	7_facial motor nucleus, Left	0	0.693333333333333	0.08	Allen:9143	1;1;0.08
5	Allen:4304	SptN_Septal nuclei, Right	0	0.693333333333333	0.08	Allen:4304	1;1;0.08
5	Allen:9019	MBRF_Midbrain Reticular Formation, Left	0	0.696666666666667	0.09	Allen:9019	1;1;0.09
5	Allen:12926	MG_Medial Geniculate Complex	0	0.696666666666667	0.09	Allen:12926	1;1;0.09
5	Allen:9073	SN_Substantia Nigra, Left	0	0.696666666666667	0.09	Allen:9073	1;1;0.09
5	Allen:4782	Dt_Dentate Nucleus, Left	0	0.7	0.1	Allen:4782	1;1;0.1
5	Allen:12902	AHA_Anterior Hypothalamic Area	0	0.706666666666667	0.12	Allen:12902	1;1;0.12
5	Allen:4355	BMA_Basomedial nucleus, Right	0	0.716666666666667	0.15	Allen:4355	1;1;0.15
5	Allen:9147	LPB_lateral parabrachial nucleus, Right	0	0.72	0.16	Allen:9147	1;1;0.16
5	Allen:4290	Acb_Nucleus Accumbens	0	0.723333333333333	0.17	Allen:4290	1;1;0.17
5	Allen:4570	AHR_Anterior Hypothalamic Region	0	0.723333333333333	0.17	Allen:4570	1;1;0.17
5	Allen:4328	ATZ_Amygdaloid Transition Zone	0	0.726666666666667	0.18	Allen:4328	1;1;0.18
5	Allen:4428	DTP_Posterior Group of Nuclei, Left	0	0.726666666666667	0.18	Allen:4428	1;1;0.18
5	Allen:13005	LHM_Lateral Hypothalamic Area, Mammillary Region, Left	0	0.73	0.19	Allen:13005	1;1;0.19
5	Allen:10143	Pir_piriform cortex, left	0	0.733333333333333	0.2	Allen:10143;Allen:10142	1;1;0.2
5	Allen:12949	Glo_Globose Nucleus	0	0.736666666666667	0.25	Allen:12949	0.96;1;0.25
5	Allen:4743	He-VIIIB_VIIIB, Left Lateral Hemisphere	0	0.74	0.24	Allen:4743	0.98;1;0.24
5	Allen:4292	Acb_Nucleus Accumbens, Right	0	0.743333333333333	0.23	Allen:4292	1;1;0.23
5	Allen:9023	MBRF_Midbrain Reticular Formation, Right	0	0.743333333333333	0.24	Allen:9023	0.99;1;0.24
5	Allen:4700	Ve-I-II_I-II	0	0.743333333333333	0.25	Allen:4700	0.98;1;0.25
5	Allen:4444	MG_Medial Geniculate Complex, Left	0	0.746666666666667	0.24	Allen:4444	1;1;0.24
5	Allen:4675	LM_Lateral Mammillary Nucleus, Left	0	0.746666666666667	0.24	Allen:4675	1;1;0.24
5	Allen:4521	Hb_Habenular Nuclei	0	0.746666666666667	0.24	Allen:4521	1;1;0.24
5	Allen:4520	ET_Epithalamus	0	0.746666666666667	0.24	Allen:4520	1;1;0.24
5	Allen:4055	AOrG_anterior orbital gyrus, Right	0	0.75	0.25	Allen:4055	1;1;0.25
5	Allen:4556	PrOR_Preoptic Region, Right	0	0.75	0.25	Allen:4556	1;1;0.25
5	Allen:4735	He-IV_IV, Left Lateral Hemisphere	0	0.75	0.25	Allen:4735	1;1;0.25
5	Allen:9154	SubC_nucleus subceruleus	0	0.75	0.25	Allen:9154	1;1;0.25
5	Allen:9155	SubC_nucleus subceruleus, Left	0	0.753333333333333	0.26	Allen:9155	1;1;0.26
5	Allen:9206	Mo5_motor nucleus of trigeminal nerve, Left	0	0.776666666666667	0.35	Allen:9206	0.98;1;0.35
5	Allen:4335	ATZ_Amygdaloid Transition zone, Right	0	0.783333333333333	0.35	Allen:4335	1;1;0.35
5	Allen:4382	LA_Lateral Nucleus, Right	0	0.786666666666667	0.36	Allen:4382	1;1;0.36
5	Allen:12904	LHA_Lateral hypothalamic Area	0	0.786666666666667	0.36	Allen:12904	1;1;0.36
5	Allen:4784	Fas_Fastigial Nucleus, Left	0	0.8	0.4	Allen:4784	1;1;0.4
5	Allen:4528	Hm_Medial Habenular Nucleus, Right	0	0.85	0.55	Allen:4528	1;1;0.55
5	Allen:4718	PV-III_III, Left Paravermis	0	0.87	0.62	Allen:4718	0.99;1;0.62
5	Allen:9156	SubC_nucleus subceruleus, Right	0	0.88	0.64	Allen:9156	1;1;0.64
5	Allen:4596	LHA_Lateral hypothalamic area, Left	0	0.9	0.7	Allen:4596	1;1;0.7
5	Allen:4785	Glo_Globose Nucleus, Left	0	0.9	0.7	Allen:4785	1;1;0.7
5	Allen:4597	PalHy_Pallidohypothalamic Nucleus, Left	0	0.9	0.7	Allen:4597	1;1;0.7
5	Allen:4598	AHA_Anterior Hypothalamic Area, Left	0	0.946666666666667	0.84	Allen:4598	1;1;0.84
5	Allen:9242	cgb_cingulum bundle, Right	0	0.98	0.94	Allen:9242	0.94;1;1
5	Allen:9240	cgb_cingulum bundle	0	0.983333333333333	0.95	Allen:9240;Allen:9230	0.95;1;1
5	Allen:9219	TELWM_Telencephalic White Matter	0	0.993333333333333	0.98	Allen:9219;Allen:9218	0.98;1;1
5	Allen:9241	cgb_cingulum bundle, Left	0	1	1	Allen:9241	1;1;1
5	Allen:4005	Br_Brain	0	1	1	Allen:4005	1;1;1
