# Supplementary material for: Transcriptomic immune profiling of ovarian cancers in paraneoplastic cerebellar degeneration associated with anti-Yo antibodies
Source: Br J Cancer. 2018 Jun 14;119(1):105–13. doi: 10.1038/s41416-018-0125-7 (PMC6035206; doi:10.1038/s41416-018-0125-7)
Supplement: Supplementary file 15 — Supp Table7 [file 41416_2018_125_MOESM15_ESM.xls]

## Sheet: Supplementary_table_5_CIBERSORT
Sample	B.cells.naive	B.cells.memory	Plasma.cells	T.cells.CD8	T.cells.CD4.naive	T.cells.CD4.memory.resting	T.cells.CD4.memory.activated	T.cells.follicular.helper	T.cells.regulatory..Tregs.	T.cells.gamma.delta	NK.cells.resting	NK.cells.activated	Monocytes	Macrophages.M0	Macrophages.M1	Macrophages.M2	Dendritic.cells.resting	Dendritic.cells.activated	Mast.cells.resting	Mast.cells.activated	Eosinophils	Neutrophils	P.value	Pearson.Correlation	RMSE
Patient 1	0	0.053247621	0.163976973	0.229159956	0	0	0	0.007728132	0.182821571	0	0	0.120072281	0.156521833	0.086471633	0	0	0	0	0	0	0	0	0.05	0.15380093	1.0434232
Patient 2	0.064008083	0	0.086490356	0.21646529	0	0.003650448	0	0.019874147	0.177241352	0	0	0.1397374	0.184968291	0.092160186	0	0	0	0.003595948	0.011808499	0	0	0	0.08	0.132649344	1.0484921
Patient 3	0.094961726	0	0.054222168	0.291272454	0	0	0	0.007356585	0.204885284	0	0.014844739	0.100218806	0.111501955	0.109096939	0.002961396	0	0	0	0.008677947	0	0	0	0.09	0.106462417	1.0653498
Patient 4	0.068679999	0	0.087325855	0.301462366	0	0	0	0.031162669	0.176563399	0	0.02333521	0.097837098	0.103945055	0.092053172	0.007384949	0	0	0	0.01025023	0	0	0	0.08	0.129928014	1.0557419
Patient 5	0.079905964	0	0.064622208	0.223664907	0	0.018011979	0	0.017103204	0.200524769	0	0	0.122312526	0.172537685	0.099408669	0	0	0	0	0.001908089	0	0	0	0.1	0.097533194	1.0646517
Patient 6	0.056053576	0.002676747	0.155474617	0.300716668	0	0	0	0.017060411	0.159519403	0	0.015728006	0.085965561	0.085307927	0.093042147	0.005308223	0.014961375	0	0	0.00818534	0	0	0	0.06	0.151612604	1.0453052
Patient 7	0.05714734	0.006899254	0.184804181	0.263722998	0	0	0	0.012944305	0.159092154	0	0.04694982	0.069165547	0.094748817	0.092631489	0.011702513	0	0	0	0.0002	0	0	0	0.02	0.227205154	1.0105007
Patient 8	0.078452306	0	0.126499338	0.288931473	0	0	0	0.004210075	0.178102606	0	0.04141322	0.073295429	0.107421751	0.089186639	0.009772929	0.002714233	0	0	0	0	0	0	0.06	0.151645039	1.0442644
Patient 9	0.103397658	0	0.071702799	0.2166918	0	0	0	0.052860969	0.160079413	0	0.044585618	0.086109852	0.143274507	0.117394962	0	0	0	0	0.003902422	0	0	0	0.08	0.114625302	1.0535277
Patient 10	0.079332252	0	0.058225372	0.288838226	0	0	0	0.006216466	0.188062991	0	0.065192723	0.076621325	0.132735523	0.102466613	0.002308508	0	0	0	0	0	0	0	0.08	0.114851198	1.0626123
Patient 11	0.068016874	0	0.146864782	0.273595182	0	0	0	0	0.174576984	0	0.048921145	0.065164654	0.128284978	0.094575401	0	0	0	0	0	0	0	0	0.04	0.198761914	1.0208959
Patient 12	0.083473797	0	0.078895741	0.264162268	0	0	0	0.01301854	0.19719817	0	0	0.118148502	0.153095358	0.092007624	0	0	0	0	0	0	0	0	0.05	0.156174694	1.0409041
GSM1243877_U133Plus2_S1351.CEL	0.003510552	0	0.112644516	0.162728742	0	0	0.079288105	0.109272722	0	0.070505075	0	0.032892755	0	0.084211892	0.214079087	0.075779509	0	0.011826159	0	0.043260887	0	0	0	0.587716919	0.8310169
GSM1243878_U133Plus2_R1413.CEL	0	0	0.029289538	0.113326918	0	0.064180785	0	0.132653622	0.025988101	0	0.017647203	0.023151265	0	0	0.199235213	0.214772108	0	0.05910904	0	0.072981191	0	0.047665016	0.03	0.224312931	0.9749805
GSM1243879_U133Plus2_R1240.CEL	0.032324877	0	0.033720361	0.168208377	0	0	0	0.128813436	0.01206779	0.052819768	0	0.098945596	0	0.165936597	0.10908586	0.132736957	0	0	0	0.065340381	0	0	0	0.379042224	0.9267071
GSM1243880_U133Plus2_R1100.CEL	0.091317713	0	0.031995132	0.162454257	0	0.089671073	0.151907274	0	0	0	0.181582856	0	0.022164558	0	0.014717794	0.135339078	0.013604832	0	0	0.105245433	0	0	0.24	0.08192318	1.0086694
GSM1243881_U133Plus2_S1188.CEL	0	0.004077833	0.010133949	0.056145054	0	0.028823837	0	0.048106027	0.013661851	0.008139227	0	0.037511378	0.005932761	0.148542752	0.272900226	0.310244623	0.003870108	0	0	0.032990078	0	0.018920296	0	0.571804839	0.8275435
GSM1243882_U133Plus2_R1101.CEL	0	0.015739359	0.048558298	0.032897051	0	0.137811451	0	0.176055862	0.016817125	0	0	0.105943708	0.020332337	0.15198957	0.010641667	0.114174463	0	0.088120192	0	0.080918916	0	0	0.18	0.101188427	1.0029192
GSM1243883_U133Plus2_S1157.CEL	0	0	0.268168957	0.064959858	0	0.102243621	0	0.078836723	0.042996601	0	0	0.060274826	0.00235889	0.011997505	0.066655832	0.152595023	0	0.044654591	0	0.093511534	0	0.010746038	0.05	0.197464777	0.9807402
GSM1243884_U133Plus2_S1224.CEL	0.046689639	0	0.132103437	0.043761014	0	0.040963915	0	0.08059935	0.010907572	0.015632918	0	0.023307523	0	0.219624018	0.120510468	0.137353184	0	0	0	0.095449642	0	0.03309732	0	0.401172085	0.9198686
GSM1243885_U133Plus2_R1680.CEL	0.082402196	0	0.072093461	0.083026227	0	0.038122308	0	0.069416696	0.013808706	0	0	0.020937363	0	0.187276846	0.122535888	0.068731141	0.017734421	0	0	0.20279206	0	0.021122687	0.03	0.268094716	0.965741
GSM1243886_U133Plus2_S1561.CEL	0	0.045328247	0.129099096	0.041586563	0	0	0	0.1503842	0.014120997	0	0.047548362	0	0	0.295782756	0.142775754	0.062351922	0	0.040217425	0	0.030804678	0	0	0.06	0.187741384	0.9862567
GSM1243887_U133Plus2_S1304.CEL	0.021477314	0	0.114673853	0.089530426	0	0.04840855	0.015929859	0.063579305	0.022736163	0	0	0.006375272	0	0.113818679	0.224739745	0.149634908	0.016176654	0	0	0.073819035	0	0.039100237	0	0.496603285	0.8777226
GSM1243888_U133Plus2_S1308.CEL	0	0	0.048629014	0.064186864	0	0.079579925	0	0.138926488	0.023746711	0	0	0.043063624	0	0.211436689	0.146052071	0.067430851	0.106907993	0	0	0.054398722	0	0.015641048	0.03	0.225186209	0.9737564
GSM1243889_U133Plus2_S1627.CEL	0	0.02077545	0.100092274	0.063291552	0	0.102941438	0	0.195153587	0.027584733	0	0	0.103711982	0	0.149764234	0.01707843	0.126402576	0	0.031607551	0	0.060964727	0	0.0006	0.31	0.059392969	1.0116149
GSM1243890_U133Plus2_S1381.CEL	0	0.059961957	0.027143927	0	0	0.153094163	0	0.090385025	0.062594875	0	0.064437856	0.034373275	0	0.152000716	0.020125097	0.072701359	0	0.109656724	0	0.153525025	0	0	0.22	0.088921562	1.0047388
GSM1243891_U133Plus2_R1703.CEL	0.01345126	0.009158786	0	0.001309916	0	0.100304853	0	0.082814183	0.012723732	0	0.021549113	0	0	0.410516727	0.047724747	0.083083112	0.006442589	0	0	0.210920983	0	0	0	0.412325768	0.9126822
GSM1243892_U133Plus2_R1587.CEL	0.072245167	0	0.021485365	0.194224144	0	0.031995639	0	0.035365872	0.058878586	0	0	0.103437644	0.011642163	0.028592459	0.024288762	0.32876272	0.010882653	0.027648171	0.040462746	0	0	0.010087909	0.23	0.086646481	1.0055334
GSM1243893_U133Plus2_R1605.CEL	0.04696013	0	0.071005502	0	0	0.13323791	0	0.103437957	0.079101013	0.039550351	0	0.013640873	0.004558225	0.159070929	0.088736952	0.081146017	0	0.078025033	0	0.088998058	0	0.012531052	0.14	0.127126017	0.9979574
GSM1243894_U133Plus2_R1776.CEL	0	0.097281054	0.024835321	0	0	0.146256573	0	0.220822225	0.032098214	0	0.041285672	0.043799085	0.042589561	0.205260882	0	0	0	0.115085146	0.030686267	0	0	0	0.54	0.023116089	1.0141226
GSM1243895_U133Plus2_S1296.CEL	0.022456007	0	0.037210367	0.196439596	0	0	0.085205841	0.091640487	0	0.014669692	0.037366452	0.039408941	0	0.029239622	0.314185416	0.063748682	0	0.011708668	0	0.055450426	0	0.001269801	0	0.406524687	0.9134059
GSM1243896_U133Plus2_R1299.CEL	0	0.027717045	0.089113842	0.008812866	0	0.219369289	0	0.039336465	0.077255042	0	0.061518643	0.058347397	0.039733554	0	0.036856983	0.167304192	0	0.015610573	0	0.0946358	0	0.064388309	0.68	0	1.0218282
GSM1243897_U133Plus2_R1359.CEL	0.00530742	0	0.011031129	0.038446942	0	0.073320858	0	0.059936551	0	0	0.015228215	0.003314044	0.019753976	0.458244296	0.095789493	0.072589709	0.01905586	0.001182969	0	0.126798539	0	0	0	0.678691453	0.7884586
GSM1243898_U133Plus2_S1355.CEL	0.001290332	0	0.054578045	0.079186579	0	0.019052954	0	0.149913979	0.015063442	0	0.059647458	0.050650535	0	0.397450455	0.094489039	0.046786664	0	0.008472919	0	0.003749302	0	0.019668297	0.05	0.195156108	0.9901009
GSM1243899_U133Plus2_S1625.CEL	0	0.035135616	0.018473173	0.059552971	0	0.080718525	0	0.083200977	0.121293778	0	0	0.06618551	0.020508735	0	0.043878095	0.193433649	0	0.080421143	0	0.154866097	0	0.042331731	0.22	0.090410897	1.0070557
GSM1243900_U133Plus2_S1706.CEL	0.036316885	0	0.07164311	0.002594765	0	0.207346268	0	0.138419818	0.045724694	0	0	0.051780374	0.02181371	0.114647557	0.069777546	0.061090543	0	0.096735497	0	0.082109233	0	0	0.15	0.114442841	0.999886
GSM1243901_U133Plus2_SB01183.CEL	0.020542608	0	0.107294846	0.002952157	0	0.091481436	0	0.159778241	0.04379301	0	0.121470551	0	0.005346825	0.162348256	0.008739234	0.080418421	0	0.05551105	0	0.111551857	0	0.028771507	0.35	0.050475282	1.0123474
GSM1243902_U133Plus2_SB01360.CEL	0	0	0.033506963	0	0	0.152437159	0	0.050711459	0	0	0	0.123625226	0	0	0.03059921	0.260217816	0	0.070242668	0	0.245322925	0	0.033336574	0.04	0.201352964	0.9822368
GSM1243903_U133Plus2_SB01440.CEL	0	0.093103686	0.030152219	0	0	0.072798609	0	0.077189867	0.020806545	0	0.004887725	0.034732022	0.059617523	0.298718862	0.058028995	0.062011543	0.042518152	0.0275088	0	0.117553786	0	0.0004	0.05	0.193093845	0.9824102
GSM1243904_U133Plus2_RD00443.CEL	0.010534815	0	0.099777425	0.06093437	0	0.10516731	0	0.145113687	0.019863904	0.022207401	0	0.070244482	0	0	0.114947634	0.219085101	0	0.046293802	0	0.062889687	0	0.022940384	0	0.426002844	0.9118321
VALUE	0	0.056838361	0.04380392	0.273529265	0	0.114766602	0	0	0.067728214	0	0	0.105808711	0.135422056	0.001954275	0.026703748	0.083128202	0	0.071689843	0	0	0.018626804	0	0.02	0.176764015	1.0012864
VALUE.1	0.029103938	0	0.033386344	0.198848815	0	0.119471995	0	0	0.039522225	0	0	0.080958157	0.055083305	0.114094768	0.059070762	0.233433356	0	0.035969416	0.001056919	0	0	0	0	0.264331862	0.9662183
VALUE.2	0	0	0.031249095	0.339974778	0	0.047325546	0	0.013956361	0.122574761	0	0	0.145701097	0.076433185	0.067815042	0.047735495	0.082259276	0	0	0	0	0.024975366	0	0.33	0.055762829	1.0359784
VALUE.3	0	0.031541271	0	0.213738039	0	0.077986407	0	0.067833372	0.094174488	0	0	0.186418508	0.157068603	0.084072798	0	0	0	0.06072165	0	0	0.026444863	0	0.77	0.005667909	1.0473468
VALUE.4	0	0.023978002	0.014797087	0.218001844	0	0.061020835	0	0.004971716	0.154320927	0	0	0.161809218	0.130762267	0.114459209	0.016432496	0	0	0	0.099446399	0	0	0	0.68	0.015893274	1.0383257
VALUE.5	0	0.110520825	0.014571398	0.349000864	0	0.06238997	0	0	0.108087754	0	0	0.087635139	0.07877113	0.017024374	0.012485706	0.094043478	0	0.065469362	0	0	0	0	0.02	0.166967364	1.0042049
VALUE.6	0	0.015380502	0	0.392557383	0	0	0	0.047526428	0.112451736	0	0.005256162	0.103528346	0.144074087	0.037915239	0	0.034185792	0	0.102746205	0	0	0.004378119	0	0.81	-0.0001	1.049014
VALUE.7	0	0.008050814	0.010080778	0.24914516	0	0.019903123	0	0.028066144	0.078872377	0.034145303	0	0.11554655	0.047422271	0.113712577	0.082993574	0.155473316	0	0.02119994	0.035388072	0	0	0	0	0.261367046	0.970637
VALUE.8	0	0.014259714	0	0.33359541	0	0.038719058	0	0	0.155639841	0	0	0.110177863	0.118068414	0.067693966	0.064238803	0.058713498	0	0	0.015161964	0	0.023731469	0	0.24	0.075334653	1.0281678
VALUE.9	0	0.047651517	0	0.297660231	0	0.017207962	0	0.025341298	0.168666295	0	0	0.118451668	0.148178849	0.076319585	0.013102624	0	0	0.079266495	0	0	0.008153476	0	0.71	0.010601297	1.0426442
VALUE.10	0.018083091	0.005792064	0	0.245207819	0	0.121690659	0	0.038397481	0.15509717	0	0	0.159077635	0.1672633	0.044468334	0.023263834	0	0	0	0	0.0003	0.021382307	0	0.65	0.018866331	1.0493819
VALUE.11	0	0.056838361	0.04380392	0.273529265	0	0.114766602	0	0	0.067728214	0	0	0.105808711	0.135422056	0.001954275	0.026703748	0.083128202	0	0.071689843	0	0	0.018626804	0	0.02	0.176764015	1.0012864
VALUE.12	0.029103938	0	0.033386344	0.198848815	0	0.119471995	0	0	0.039522225	0	0	0.080958157	0.055083305	0.114094768	0.059070762	0.233433356	0	0.035969416	0.001056919	0	0	0	0	0.264331862	0.9662183
VALUE.13	0	0	0.031249095	0.339974778	0	0.047325546	0	0.013956361	0.122574761	0	0	0.145701097	0.076433185	0.067815042	0.047735495	0.082259276	0	0	0	0	0.024975366	0	0.33	0.055762829	1.0359784
VALUE.14	0	0.031541271	0	0.213738039	0	0.077986407	0	0.067833372	0.094174488	0	0	0.186418508	0.157068603	0.084072798	0	0	0	0.06072165	0	0	0.026444863	0	0.77	0.005667909	1.0473468
VALUE.15	0	0.023978002	0.014797087	0.218001844	0	0.061020835	0	0.004971716	0.154320927	0	0	0.161809218	0.130762267	0.114459209	0.016432496	0	0	0	0.099446399	0	0	0	0.68	0.015893274	1.0383257
VALUE.16	0	0.110520825	0.014571398	0.349000864	0	0.06238997	0	0	0.108087754	0	0	0.087635139	0.07877113	0.017024374	0.012485706	0.094043478	0	0.065469362	0	0	0	0	0.02	0.166967364	1.0042049
VALUE.17	0	0.015380502	0	0.392557383	0	0	0	0.047526428	0.112451736	0	0.005256162	0.103528346	0.144074087	0.037915239	0	0.034185792	0	0.102746205	0	0	0.004378119	0	0.81	-0.0001	1.049014
VALUE.18	0	0.008050814	0.010080778	0.24914516	0	0.019903123	0	0.028066144	0.078872377	0.034145303	0	0.11554655	0.047422271	0.113712577	0.082993574	0.155473316	0	0.02119994	0.035388072	0	0	0	0	0.261367046	0.970637
VALUE.19	0	0.014259714	0	0.33359541	0	0.038719058	0	0	0.155639841	0	0	0.110177863	0.118068414	0.067693966	0.064238803	0.058713498	0	0	0.015161964	0	0.023731469	0	0.24	0.075334653	1.0281678
VALUE.20	0	0.047651517	0	0.297660231	0	0.017207962	0	0.025341298	0.168666295	0	0	0.118451668	0.148178849	0.076319585	0.013102624	0	0	0.079266495	0	0	0.008153476	0	0.71	0.010601297	1.0426442
VALUE.21	0.018083091	0.005792064	0	0.245207819	0	0.121690659	0	0.038397481	0.15509717	0	0	0.159077635	0.1672633	0.044468334	0.023263834	0	0	0	0	0.0003	0.021382307	0	0.65	0.018866331	1.0493819
VALUE.22	0	0.056838361	0.04380392	0.273529265	0	0.114766602	0	0	0.067728214	0	0	0.105808711	0.135422056	0.001954275	0.026703748	0.083128202	0	0.071689843	0	0	0.018626804	0	0.02	0.176764015	1.0012864
VALUE.23	0.029103938	0	0.033386344	0.198848815	0	0.119471995	0	0	0.039522225	0	0	0.080958157	0.055083305	0.114094768	0.059070762	0.233433356	0	0.035969416	0.001056919	0	0	0	0	0.264331862	0.9662183
VALUE.24	0	0	0.031249095	0.339974778	0	0.047325546	0	0.013956361	0.122574761	0	0	0.145701097	0.076433185	0.067815042	0.047735495	0.082259276	0	0	0	0	0.024975366	0	0.33	0.055762829	1.0359784
VALUE.25	0	0.031541271	0	0.213738039	0	0.077986407	0	0.067833372	0.094174488	0	0	0.186418508	0.157068603	0.084072798	0	0	0	0.06072165	0	0	0.026444863	0	0.77	0.005667909	1.0473468
VALUE.26	0	0.023978002	0.014797087	0.218001844	0	0.061020835	0	0.004971716	0.154320927	0	0	0.161809218	0.130762267	0.114459209	0.016432496	0	0	0	0.099446399	0	0	0	0.68	0.015893274	1.0383257
VALUE.27	0	0.110520825	0.014571398	0.349000864	0	0.06238997	0	0	0.108087754	0	0	0.087635139	0.07877113	0.017024374	0.012485706	0.094043478	0	0.065469362	0	0	0	0	0.02	0.166967364	1.0042049
VALUE.28	0	0.015380502	0	0.392557383	0	0	0	0.047526428	0.112451736	0	0.005256162	0.103528346	0.144074087	0.037915239	0	0.034185792	0	0.102746205	0	0	0.004378119	0	0.81	-0.0001	1.049014
VALUE.29	0	0.008050814	0.010080778	0.24914516	0	0.019903123	0	0.028066144	0.078872377	0.034145303	0	0.11554655	0.047422271	0.113712577	0.082993574	0.155473316	0	0.02119994	0.035388072	0	0	0	0	0.261367046	0.970637
VALUE.30	0	0.014259714	0	0.33359541	0	0.038719058	0	0	0.155639841	0	0	0.110177863	0.118068414	0.067693966	0.064238803	0.058713498	0	0	0.015161964	0	0.023731469	0	0.24	0.075334653	1.0281678
VALUE.31	0	0.047651517	0	0.297660231	0	0.017207962	0	0.025341298	0.168666295	0	0	0.118451668	0.148178849	0.076319585	0.013102624	0	0	0.079266495	0	0	0.008153476	0	0.71	0.010601297	1.0426442
VALUE.32	0.018083091	0.005792064	0	0.245207819	0	0.121690659	0	0.038397481	0.15509717	0	0	0.159077635	0.1672633	0.044468334	0.023263834	0	0	0	0	0.0003	0.021382307	0	0.65	0.018866331	1.0493819
VALUE.33	0	0.056838361	0.04380392	0.273529265	0	0.114766602	0	0	0.067728214	0	0	0.105808711	0.135422056	0.001954275	0.026703748	0.083128202	0	0.071689843	0	0	0.018626804	0	0.02	0.176764015	1.0012864
VALUE.34	0.029103938	0	0.033386344	0.198848815	0	0.119471995	0	0	0.039522225	0	0	0.080958157	0.055083305	0.114094768	0.059070762	0.233433356	0	0.035969416	0.001056919	0	0	0	0	0.264331862	0.9662183
VALUE.35	0	0	0.031249095	0.339974778	0	0.047325546	0	0.013956361	0.122574761	0	0	0.145701097	0.076433185	0.067815042	0.047735495	0.082259276	0	0	0	0	0.024975366	0	0.33	0.055762829	1.0359784
VALUE.36	0	0.031541271	0	0.213738039	0	0.077986407	0	0.067833372	0.094174488	0	0	0.186418508	0.157068603	0.084072798	0	0	0	0.06072165	0	0	0.026444863	0	0.77	0.005667909	1.0473468
VALUE.37	0	0.023978002	0.014797087	0.218001844	0	0.061020835	0	0.004971716	0.154320927	0	0	0.161809218	0.130762267	0.114459209	0.016432496	0	0	0	0.099446399	0	0	0	0.68	0.015893274	1.0383257
VALUE.38	0	0.110520825	0.014571398	0.349000864	0	0.06238997	0	0	0.108087754	0	0	0.087635139	0.07877113	0.017024374	0.012485706	0.094043478	0	0.065469362	0	0	0	0	0.02	0.166967364	1.0042049
VALUE.39	0	0.015380502	0	0.392557383	0	0	0	0.047526428	0.112451736	0	0.005256162	0.103528346	0.144074087	0.037915239	0	0.034185792	0	0.102746205	0	0	0.004378119	0	0.81	-0.0001	1.049014
VALUE.40	0	0.008050814	0.010080778	0.24914516	0	0.019903123	0	0.028066144	0.078872377	0.034145303	0	0.11554655	0.047422271	0.113712577	0.082993574	0.155473316	0	0.02119994	0.035388072	0	0	0	0	0.261367046	0.970637
VALUE.41	0	0.014259714	0	0.33359541	0	0.038719058	0	0	0.155639841	0	0	0.110177863	0.118068414	0.067693966	0.064238803	0.058713498	0	0	0.015161964	0	0.023731469	0	0.24	0.075334653	1.0281678
VALUE.42	0	0.047651517	0	0.297660231	0	0.017207962	0	0.025341298	0.168666295	0	0	0.118451668	0.148178849	0.076319585	0.013102624	0	0	0.079266495	0	0	0.008153476	0	0.71	0.010601297	1.0426442
VALUE.43	0.018083091	0.005792064	0	0.245207819	0	0.121690659	0	0.038397481	0.15509717	0	0	0.159077635	0.1672633	0.044468334	0.023263834	0	0	0	0	0.0003	0.021382307	0	0.65	0.018866331	1.0493819
VALUE.44	0	0.056838361	0.04380392	0.273529265	0	0.114766602	0	0	0.067728214	0	0	0.105808711	0.135422056	0.001954275	0.026703748	0.083128202	0	0.071689843	0	0	0.018626804	0	0.02	0.176764015	1.0012864
VALUE.45	0.029103938	0	0.033386344	0.198848815	0	0.119471995	0	0	0.039522225	0	0	0.080958157	0.055083305	0.114094768	0.059070762	0.233433356	0	0.035969416	0.001056919	0	0	0	0	0.264331862	0.9662183
VALUE.46	0	0	0.031249095	0.339974778	0	0.047325546	0	0.013956361	0.122574761	0	0	0.145701097	0.076433185	0.067815042	0.047735495	0.082259276	0	0	0	0	0.024975366	0	0.33	0.055762829	1.0359784
VALUE.47	0	0.031541271	0	0.213738039	0	0.077986407	0	0.067833372	0.094174488	0	0	0.186418508	0.157068603	0.084072798	0	0	0	0.06072165	0	0	0.026444863	0	0.77	0.005667909	1.0473468
VALUE.48	0	0.023978002	0.014797087	0.218001844	0	0.061020835	0	0.004971716	0.154320927	0	0	0.161809218	0.130762267	0.114459209	0.016432496	0	0	0	0.099446399	0	0	0	0.68	0.015893274	1.0383257
VALUE.49	0	0.110520825	0.014571398	0.349000864	0	0.06238997	0	0	0.108087754	0	0	0.087635139	0.07877113	0.017024374	0.012485706	0.094043478	0	0.065469362	0	0	0	0	0.02	0.166967364	1.0042049
VALUE.50	0	0.015380502	0	0.392557383	0	0	0	0.047526428	0.112451736	0	0.005256162	0.103528346	0.144074087	0.037915239	0	0.034185792	0	0.102746205	0	0	0.004378119	0	0.81	-0.0001	1.049014
VALUE.51	0	0.008050814	0.010080778	0.24914516	0	0.019903123	0	0.028066144	0.078872377	0.034145303	0	0.11554655	0.047422271	0.113712577	0.082993574	0.155473316	0	0.02119994	0.035388072	0	0	0	0	0.261367046	0.970637
VALUE.52	0	0.014259714	0	0.33359541	0	0.038719058	0	0	0.155639841	0	0	0.110177863	0.118068414	0.067693966	0.064238803	0.058713498	0	0	0.015161964	0	0.023731469	0	0.24	0.075334653	1.0281678
VALUE.53	0	0.047651517	0	0.297660231	0	0.017207962	0	0.025341298	0.168666295	0	0	0.118451668	0.148178849	0.076319585	0.013102624	0	0	0.079266495	0	0	0.008153476	0	0.71	0.010601297	1.0426442
VALUE.54	0.018083091	0.005792064	0	0.245207819	0	0.121690659	0	0.038397481	0.15509717	0	0	0.159077635	0.1672633	0.044468334	0.023263834	0	0	0	0	0.0003	0.021382307	0	0.65	0.018866331	1.0493819
VALUE.55	0	0.056838361	0.04380392	0.273529265	0	0.114766602	0	0	0.067728214	0	0	0.105808711	0.135422056	0.001954275	0.026703748	0.083128202	0	0.071689843	0	0	0.018626804	0	0.02	0.176764015	1.0012864
VALUE.56	0.029103938	0	0.033386344	0.198848815	0	0.119471995	0	0	0.039522225	0	0	0.080958157	0.055083305	0.114094768	0.059070762	0.233433356	0	0.035969416	0.001056919	0	0	0	0	0.264331862	0.9662183
VALUE.57	0	0	0.031249095	0.339974778	0	0.047325546	0	0.013956361	0.122574761	0	0	0.145701097	0.076433185	0.067815042	0.047735495	0.082259276	0	0	0	0	0.024975366	0	0.33	0.055762829	1.0359784
VALUE.58	0	0.031541271	0	0.213738039	0	0.077986407	0	0.067833372	0.094174488	0	0	0.186418508	0.157068603	0.084072798	0	0	0	0.06072165	0	0	0.026444863	0	0.77	0.005667909	1.0473468
VALUE.59	0	0.023978002	0.014797087	0.218001844	0	0.061020835	0	0.004971716	0.154320927	0	0	0.161809218	0.130762267	0.114459209	0.016432496	0	0	0	0.099446399	0	0	0	0.68	0.015893274	1.0383257
VALUE.60	0	0.110520825	0.014571398	0.349000864	0	0.06238997	0	0	0.108087754	0	0	0.087635139	0.07877113	0.017024374	0.012485706	0.094043478	0	0.065469362	0	0	0	0	0.02	0.166967364	1.0042049
VALUE.61	0	0.015380502	0	0.392557383	0	0	0	0.047526428	0.112451736	0	0.005256162	0.103528346	0.144074087	0.037915239	0	0.034185792	0	0.102746205	0	0	0.004378119	0	0.81	-0.0001	1.049014
VALUE.62	0	0.008050814	0.010080778	0.24914516	0	0.019903123	0	0.028066144	0.078872377	0.034145303	0	0.11554655	0.047422271	0.113712577	0.082993574	0.155473316	0	0.02119994	0.035388072	0	0	0	0	0.261367046	0.970637
VALUE.63	0	0.014259714	0	0.33359541	0	0.038719058	0	0	0.155639841	0	0	0.110177863	0.118068414	0.067693966	0.064238803	0.058713498	0	0	0.015161964	0	0.023731469	0	0.24	0.075334653	1.0281678
VALUE.64	0	0.047651517	0	0.297660231	0	0.017207962	0	0.025341298	0.168666295	0	0	0.118451668	0.148178849	0.076319585	0.013102624	0	0	0.079266495	0	0	0.008153476	0	0.71	0.010601297	1.0426442
VALUE.65	0.018083091	0.005792064	0	0.245207819	0	0.121690659	0	0.038397481	0.15509717	0	0	0.159077635	0.1672633	0.044468334	0.023263834	0	0	0	0	0.0003	0.021382307	0	0.65	0.018866331	1.0493819
VALUE.66	0	0.056838361	0.04380392	0.273529265	0	0.114766602	0	0	0.067728214	0	0	0.105808711	0.135422056	0.001954275	0.026703748	0.083128202	0	0.071689843	0	0	0.018626804	0	0.02	0.176764015	1.0012864
VALUE.67	0.029103938	0	0.033386344	0.198848815	0	0.119471995	0	0	0.039522225	0	0	0.080958157	0.055083305	0.114094768	0.059070762	0.233433356	0	0.035969416	0.001056919	0	0	0	0	0.264331862	0.9662183
VALUE.68	0	0	0.031249095	0.339974778	0	0.047325546	0	0.013956361	0.122574761	0	0	0.145701097	0.076433185	0.067815042	0.047735495	0.082259276	0	0	0	0	0.024975366	0	0.33	0.055762829	1.0359784
VALUE.69	0	0.031541271	0	0.213738039	0	0.077986407	0	0.067833372	0.094174488	0	0	0.186418508	0.157068603	0.084072798	0	0	0	0.06072165	0	0	0.026444863	0	0.77	0.005667909	1.0473468
VALUE.70	0	0.023978002	0.014797087	0.218001844	0	0.061020835	0	0.004971716	0.154320927	0	0	0.161809218	0.130762267	0.114459209	0.016432496	0	0	0	0.099446399	0	0	0	0.68	0.015893274	1.0383257
VALUE.71	0	0.110520825	0.014571398	0.349000864	0	0.06238997	0	0	0.108087754	0	0	0.087635139	0.07877113	0.017024374	0.012485706	0.094043478	0	0.065469362	0	0	0	0	0.02	0.166967364	1.0042049
VALUE.72	0	0.015380502	0	0.392557383	0	0	0	0.047526428	0.112451736	0	0.005256162	0.103528346	0.144074087	0.037915239	0	0.034185792	0	0.102746205	0	0	0.004378119	0	0.81	-0.0001	1.049014
VALUE.73	0	0.008050814	0.010080778	0.24914516	0	0.019903123	0	0.028066144	0.078872377	0.034145303	0	0.11554655	0.047422271	0.113712577	0.082993574	0.155473316	0	0.02119994	0.035388072	0	0	0	0	0.261367046	0.970637
VALUE.74	0	0.014259714	0	0.33359541	0	0.038719058	0	0	0.155639841	0	0	0.110177863	0.118068414	0.067693966	0.064238803	0.058713498	0	0	0.015161964	0	0.023731469	0	0.24	0.075334653	1.0281678
VALUE.75	0	0.047651517	0	0.297660231	0	0.017207962	0	0.025341298	0.168666295	0	0	0.118451668	0.148178849	0.076319585	0.013102624	0	0	0.079266495	0	0	0.008153476	0	0.71	0.010601297	1.0426442
VALUE.76	0.018083091	0.005792064	0	0.245207819	0	0.121690659	0	0.038397481	0.15509717	0	0	0.159077635	0.1672633	0.044468334	0.023263834	0	0	0	0	0.0003	0.021382307	0	0.65	0.018866331	1.0493819
VALUE.77	0	0.056838361	0.04380392	0.273529265	0	0.114766602	0	0	0.067728214	0	0	0.105808711	0.135422056	0.001954275	0.026703748	0.083128202	0	0.071689843	0	0	0.018626804	0	0.02	0.176764015	1.0012864
VALUE.78	0.029103938	0	0.033386344	0.198848815	0	0.119471995	0	0	0.039522225	0	0	0.080958157	0.055083305	0.114094768	0.059070762	0.233433356	0	0.035969416	0.001056919	0	0	0	0	0.264331862	0.9662183
VALUE.79	0	0	0.031249095	0.339974778	0	0.047325546	0	0.013956361	0.122574761	0	0	0.145701097	0.076433185	0.067815042	0.047735495	0.082259276	0	0	0	0	0.024975366	0	0.33	0.055762829	1.0359784
VALUE.80	0	0.031541271	0	0.213738039	0	0.077986407	0	0.067833372	0.094174488	0	0	0.186418508	0.157068603	0.084072798	0	0	0	0.06072165	0	0	0.026444863	0	0.77	0.005667909	1.0473468
VALUE.81	0	0.023978002	0.014797087	0.218001844	0	0.061020835	0	0.004971716	0.154320927	0	0	0.161809218	0.130762267	0.114459209	0.016432496	0	0	0	0.099446399	0	0	0	0.68	0.015893274	1.0383257
VALUE.82	0	0.110520825	0.014571398	0.349000864	0	0.06238997	0	0	0.108087754	0	0	0.087635139	0.07877113	0.017024374	0.012485706	0.094043478	0	0.065469362	0	0	0	0	0.02	0.166967364	1.0042049
VALUE.83	0	0.015380502	0	0.392557383	0	0	0	0.047526428	0.112451736	0	0.005256162	0.103528346	0.144074087	0.037915239	0	0.034185792	0	0.102746205	0	0	0.004378119	0	0.81	-0.0001	1.049014
VALUE.84	0	0.008050814	0.010080778	0.24914516	0	0.019903123	0	0.028066144	0.078872377	0.034145303	0	0.11554655	0.047422271	0.113712577	0.082993574	0.155473316	0	0.02119994	0.035388072	0	0	0	0	0.261367046	0.970637
VALUE.85	0	0.014259714	0	0.33359541	0	0.038719058	0	0	0.155639841	0	0	0.110177863	0.118068414	0.067693966	0.064238803	0.058713498	0	0	0.015161964	0	0.023731469	0	0.24	0.075334653	1.0281678
VALUE.86	0	0.047651517	0	0.297660231	0	0.017207962	0	0.025341298	0.168666295	0	0	0.118451668	0.148178849	0.076319585	0.013102624	0	0	0.079266495	0	0	0.008153476	0	0.71	0.010601297	1.0426442
VALUE.87	0.018083091	0.005792064	0	0.245207819	0	0.121690659	0	0.038397481	0.15509717	0	0	0.159077635	0.1672633	0.044468334	0.023263834	0	0	0	0	0.0003	0.021382307	0	0.65	0.018866331	1.0493819
VALUE.88	0	0.056838361	0.04380392	0.273529265	0	0.114766602	0	0	0.067728214	0	0	0.105808711	0.135422056	0.001954275	0.026703748	0.083128202	0	0.071689843	0	0	0.018626804	0	0.02	0.176764015	1.0012864
VALUE.89	0.029103938	0	0.033386344	0.198848815	0	0.119471995	0	0	0.039522225	0	0	0.080958157	0.055083305	0.114094768	0.059070762	0.233433356	0	0.035969416	0.001056919	0	0	0	0	0.264331862	0.9662183
VALUE.90	0	0	0.031249095	0.339974778	0	0.047325546	0	0.013956361	0.122574761	0	0	0.145701097	0.076433185	0.067815042	0.047735495	0.082259276	0	0	0	0	0.024975366	0	0.33	0.055762829	1.0359784
VALUE.91	0	0.031541271	0	0.213738039	0	0.077986407	0	0.067833372	0.094174488	0	0	0.186418508	0.157068603	0.084072798	0	0	0	0.06072165	0	0	0.026444863	0	0.77	0.005667909	1.0473468
VALUE.92	0	0.023978002	0.014797087	0.218001844	0	0.061020835	0	0.004971716	0.154320927	0	0	0.161809218	0.130762267	0.114459209	0.016432496	0	0	0	0.099446399	0	0	0	0.68	0.015893274	1.0383257
VALUE.93	0	0.110520825	0.014571398	0.349000864	0	0.06238997	0	0	0.108087754	0	0	0.087635139	0.07877113	0.017024374	0.012485706	0.094043478	0	0.065469362	0	0	0	0	0.02	0.166967364	1.0042049
VALUE.94	0	0.015380502	0	0.392557383	0	0	0	0.047526428	0.112451736	0	0.005256162	0.103528346	0.144074087	0.037915239	0	0.034185792	0	0.102746205	0	0	0.004378119	0	0.81	-0.0001	1.049014
VALUE.95	0	0.008050814	0.010080778	0.24914516	0	0.019903123	0	0.028066144	0.078872377	0.034145303	0	0.11554655	0.047422271	0.113712577	0.082993574	0.155473316	0	0.02119994	0.035388072	0	0	0	0	0.261367046	0.970637
VALUE.96	0	0.014259714	0	0.33359541	0	0.038719058	0	0	0.155639841	0	0	0.110177863	0.118068414	0.067693966	0.064238803	0.058713498	0	0	0.015161964	0	0.023731469	0	0.24	0.075334653	1.0281678
VALUE.97	0	0.047651517	0	0.297660231	0	0.017207962	0	0.025341298	0.168666295	0	0	0.118451668	0.148178849	0.076319585	0.013102624	0	0	0.079266495	0	0	0.008153476	0	0.71	0.010601297	1.0426442
VALUE.98	0.018083091	0.005792064	0	0.245207819	0	0.121690659	0	0.038397481	0.15509717	0	0	0.159077635	0.1672633	0.044468334	0.023263834	0	0	0	0	0.0003	0.021382307	0	0.65	0.018866331	1.0493819
VALUE.99	0	0.056838361	0.04380392	0.273529265	0	0.114766602	0	0	0.067728214	0	0	0.105808711	0.135422056	0.001954275	0.026703748	0.083128202	0	0.071689843	0	0	0.018626804	0	0.02	0.176764015	1.0012864
TCGA.04.1331.01A.01R.0434.01	0	0.118631364	0.068416346	0	0	0.146379617	0	0.069393608	0.053356923	0.006340556	0	0.080833837	0.017919748	0.174334958	0.127685661	0.091437827	0	0.027437964	0.012980397	0.004851197	0	0	0.17	0.126520475	1.043704
TCGA.04.1332.01A.01R.0434.01	0	0.091797611	0.036125192	0	0	0.116936941	0	0.045531591	0	0.029033611	0	0.051831805	0.001	0	0.059533195	0.216002637	0.054245189	0.035787841	0.099085692	0.122099882	0	0.041024864	0.14	0.133564091	1.0270652
TCGA.04.1335.01A.01R.0434.01	0	0.160037951	0.017177768	0	0.020332398	0	0	0.022852566	0.138200458	0.111117595	0.003094451	0.008960177	0	0.430152407	0.03705057	0	0	0.027115982	0	0.023907676	0	0	0.08	0.169192562	1.0468133
TCGA.04.1336.01A.01R.0434.01	0	0.076340999	0.008805514	0	0	0	0	0.035975633	0.075557934	0.059452242	0	0.038929737	0	0.418560305	0.051650207	0.220200781	0	0	0.014526648	0	0	0	0.01	0.330894615	0.9719055
TCGA.04.1337.01A.01R.0434.01	0	0.053119286	0.055783447	0.060138478	0	0.013447944	0.011006015	0.128642559	0.007942944	0.029839665	0	0.039392647	0	0.077211884	0.129632145	0.262524571	0.055337625	0.006177605	0.040489945	0	0	0.029313239	0.01	0.323881073	0.9513403
TCGA.04.1338.01A.01R.0434.01	0	0.027780079	0.014366409	0.038852737	0	0	0.161340731	0.051283118	0	0.125115418	0	0.089013686	0	0.012305793	0.079938	0.24377265	0.0003	0.009059862	0	0.140222562	0	0.006675943	0.01	0.292454404	0.9760491
TCGA.04.1341.01A.01R.0434.01	0	0.04271671	0.25968919	0	0	0.232182531	0	0.0518583	0.035305765	0.022558737	0	0.020572943	0	0.092534069	0.119134394	0.033268531	0	0.067172015	0	0.015911534	0	0.00709528	0.01	0.279194986	0.9803388
TCGA.04.1342.01A.01R.0434.01	0	0.137718765	0.051045548	0.075540901	0	0.006337396	0	0.108104725	0.047424271	0.024058489	0	0.030575196	0.007900556	0.025607164	0.071700353	0.180673864	0	0.158820737	0	0.072594414	0	0.00189762	0.04	0.185523071	1.0124763
TCGA.04.1343.01A.01R.0434.01	0	0.193556107	0.128486329	0.066778273	0	0.005356971	0	0.094795996	0.073447387	0	0	0.129450073	0.008339196	0.028172785	0.064348731	0.068235542	0.009064528	0.012486492	0	0.097933444	0	0.019548147	0.01	0.457104718	0.8891122
TCGA.04.1346.01A.01R.0434.01	0	0.036856991	0.006503512	0.005237076	0	0.069740402	0	0.045450919	0.009012605	0.026965567	0	0.073526314	0	0.242337794	0.117401605	0.236496621	0.042430056	0	0	0.088040538	0	0	0	0.504781939	0.8624305
TCGA.04.1347.01A.01R.0434.01	0	0.195564811	0.06715942	0	0	0.082187429	0	0.103502774	0.086384104	0.020594518	0.011108708	0	0	0.212315552	0.046382565	0.149920738	0	0.01268185	0.0005	0.011690167	0	0	0.29	0.066618087	1.069523
TCGA.04.1348.01A.01R.0453.01	0	0.091186694	0.059842214	0	0	0	0.007528085	0.109541021	0.033443498	0.119711926	0	0.103433512	0	0.179350694	0.099718727	0.089709254	0.013844933	0.002571775	0	0.090117666	0	0	0.01	0.410458249	0.913738
TCGA.04.1349.01A.01R.0453.01	0	0.003292101	0.006756924	0.15072022	0	0	0	0.052066726	0.071492261	0.067914634	0	0.141250091	0	0	0.118931467	0.301061526	0.027238301	0.016755638	0	0.039339828	0	0.003180284	0.02	0.231851859	1.0147219
TCGA.04.1350.01A.01R.0453.01	0	0.21429485	0.099463884	0.072708554	0	0.065352742	0	0.114248604	0.007972417	0	0	0.093558957	0.004708955	0.151062107	0.043596087	0	0.028800165	0.007298228	0.09693445	0	0	0	0.48	0.024750348	1.0858197
TCGA.04.1351.01A.01R.0453.01	0	0.13637108	0.177262624	0.009077218	0.137667608	0	0	0.080631195	0	0	0	0.076325289	0	0.157867601	0.069274222	0.062661728	0.012886987	0	0.071343448	0	0	0.008630999	0.02	0.242388613	0.9904087
TCGA.04.1356.01A.01R.0453.01	0	0.125670479	0.023939915	0	0.024252003	0.153392662	0	0.021632321	0	0.047814271	0	0.0008	0	0.410746013	0.029066976	0	0.003254125	0	0	0.159410292	0	0	0.02	0.260725838	1.0026431
TCGA.04.1357.01A.01R.0453.01	0	0.078713238	0.217569789	0.005414474	0	0	0.030099543	0.077468157	0	0.168531787	0	0.024174671	0	0.10217883	0.089347877	0.130646202	0.047722322	0	0.02813311	0	0	0	0	0.594519534	0.8154138
TCGA.04.1360.01A.01R.0453.01	0	0.08084709	0.050989856	0.061485184	0	0.056307313	0	0.101467943	0.113934041	0.01507853	0	0.010292301	0	0.22384533	0.095438128	0.164910185	0	0	0	0.025404099	0	0	0.31	0.060919643	1.0715052
TCGA.04.1361.01A.01R.0453.01	0.006658138	0.011945921	0.00550613	0.035338992	0	0.175036849	0.007399613	0.071820769	0.045224866	0.033221158	0	0.003866825	0	0	0.076133239	0.403189016	0.014911008	0.092363343	0	0	0	0.017384133	0.04	0.195358818	1.0142192
TCGA.04.1362.01A.01R.0453.01	0.032586986	0	0	0	0	0.072793593	0	0.103226302	0	0.070223545	0	0.065918634	0.078881418	0	0.001832119	0.312427517	0.033139998	0.099741101	0	0.129228787	0	0	0.11	0.144150917	1.0330378
TCGA.04.1364.01A.01R.0453.01	0.152926224	0	0.004125652	0.088116964	0	0.069216589	0	0.128971444	0.087562268	0	0	0.050619857	0	0.349073851	0	0.025302847	0	0.044084304	0	0	0	0	0.25	0.084254703	1.0800059
TCGA.04.1365.01A.01R.0453.01	0	0.048872854	0.073091193	0	0	0.103818894	0.025483196	0.056291799	0	0.115305312	0	0.017974003	0	0.199256253	0.167037445	0.150618283	0.024262406	0.005270901	0	0.003880561	0	0.008836901	0.01	0.356533717	0.9416039
TCGA.04.1367.01A.01R.0453.01	0	0.091776996	0	0	0	0.261830043	0	0.132409098	0	0	0.0002	0.014397764	0.047420291	0.043060068	0.026196865	0.280187198	0	0.048072365	0	0.049240162	0	0.005229085	0.3	0.063648227	1.0597742
TCGA.04.1371.01A.01R.0453.01	0	0.07181973	0.063089868	0	0	0.134336107	0	0.132308239	0.096649399	0.031992428	0	0.103078202	0.018137989	0.066155433	0	0.13797747	0	0.095300019	0.049155117	0	0	0	0.64	0.007088723	1.0822158
TCGA.04.1514.01A.01R.0502.01	0.021640423	0.009891012	0.012375765	0	0.150478185	0.220522553	0	0.071540591	0	0.019070782	0.035298401	0.027628872	0.003954118	0	0	0.242415056	0	0.114329322	0	0.056314415	0	0.014540505	0.48	0.022231864	1.0829451
TCGA.04.1517.01A.01R.0538.01	0	0.098704342	0.038605424	0	0	0.179193282	0	0.06058311	0	0	0	0.039093884	0.028863837	0	0.018126566	0.345488504	0.03418452	0.057331347	0	0.064097854	0	0.035727331	0.47	0.029929998	1.0707461
TCGA.04.1519.01A.01R.0538.01	0.021197865	0	0.030248534	0	0	0.369538351	0	0.072223516	0.053096707	0.019294749	0	0.055432672	0	0.114904059	0.006705307	0.049288412	0.015814806	0.069808797	0.117596462	0	0	0.004849764	0.48	0.025111187	1.0800387
TCGA.04.1525.01A.01R.0538.01	0	0.061005232	0.01976519	0	0	0.177391923	0	0.133199742	0.022400533	0.088324651	0	0.084789647	0.0008	0.102573361	0.093171185	0.105074445	0	0.061061982	0.035992896	0	0	0.014486552	0.12	0.139190818	1.0378045
TCGA.04.1530.01A.02R.0502.01	0	0.036101862	0.032741809	0.005336058	0	0.116928884	0.022648677	0.053049741	0.002927883	0.057063761	0	0.0003	0	0.395381094	0.110552311	0.106922141	0.022301656	0	0	0.034147032	0	0.00364006	0.01	0.397159759	0.9271345
TCGA.04.1536.01A.01R.0538.01	0	0.06966313	0.004812162	0.027361645	0	0.20294309	0	0.061571699	0.041758677	0	0	0.020629565	0.07257888	0	0.030484051	0.274543865	0	0.047892377	0	0.141791858	0	0.003969001	0.25	0.084438093	1.0497348
TCGA.04.1542.01A.01R.0502.01	0.018109719	0.063714009	0	0	0	0.256422268	0	0.04521247	0.137852855	0	0	0.171675626	0	0.092722211	0.014719151	0.029626268	0	0.018126601	0.124143031	0	0	0.02767579	0.52	0.013745313	1.1046041
TCGA.04.1638.01A.01R.0582.01	0.021777891	0.046627156	0.006164694	0	0	0.169512497	0.014314034	0.156517384	0.020794084	0.056126015	0.130471586	0	0	0.00527258	0.048353722	0.065967255	0.144998864	0.040127683	0	0.051249981	0	0.021724574	0.48	0.02604383	1.0782323
TCGA.04.1646.01A.01R.0582.01	0	0.102416853	0.081253078	0	0.040459044	0.127106965	0	0.016611655	0.014619057	0.018014719	0.094973681	0	0.007584806	0	0.094651003	0.223368463	0.042619659	0.095607124	0.016340045	0	0	0.024373847	0.59	0.009066913	1.0801004
TCGA.04.1648.01A.01R.0582.01	0	0.098596071	0.032767314	0	0.013331105	0.156088626	0	0.030486346	0	0.078969824	0.046514501	0	0	0	0.085361616	0.244857366	0.035052332	0.022472845	0	0.112626063	0	0.042875992	0.46	0.031107183	1.0713121
TCGA.04.1649.01A.01R.0582.01	0.071919312	0	0.027923446	0.003219645	0	0.169053174	0	0.059981521	0.156311424	0	0	0.084706686	0.050459688	0.012999688	0.008984425	0.188230652	0	0.043877937	0.119722853	0	0	0.002609547	0.85	-0.0114	1.0817994
TCGA.04.1651.01A.01R.0582.01	0.014775242	0.060457402	0	0	0	0.11710388	0	0.156953818	0	0.169648921	0	0.062418062	0	0	0.083779802	0.123601969	0.023380766	0.155223035	0	0.015012629	0	0.017644475	0.23	0.09130389	1.0685653
TCGA.04.1652.01A.01R.0582.01	0	0.23755036	0.19332957	0	0	0.127617098	0	0.055094121	0.01459779	0.024908462	0	0.007421352	0.053087061	0	0.067531705	0.113680976	0.005072068	0.031535172	0	0.068574266	0	0	0.01	0.366626061	0.9371935
TCGA.04.1654.01A.02R.0653.01	0	0.096014723	0.047602914	0.007308025	0	0.030333749	0	0.059178195	0.028868411	0.03182905	0	0.014631541	0.002334405	0.232740262	0.058935829	0.231626111	0	0.001262139	0	0.157334645	0	0	0.04	0.204502766	1.0184684
TCGA.04.1655.01A.01R.0564.01	0	0.102678785	0.024658434	0	0	0.22846021	0	0.061865243	0	0.142617066	0.011092978	0	0.050170678	0.026757072	0.014827359	0.17491053	0.057751724	0.061593301	0	0.041797625	0	0.0008	0.39	0.04350403	1.0642713
TCGA.09.0364.01A.02R.0362.01	0.049483795	0	0	0	0	0.277212049	0	0.132179849	0.0003	0.115469625	0	0.086710607	0.039879744	0	0	0.216677883	0.0001	0.06104503	0.005358484	0.015582842	0	0	0.48	0.0248924	1.0960399
TCGA.09.0365.01A.02R.0362.01	0	0.144512664	0.066255823	0	0.032534723	0.26530502	0.036856024	0.043618009	0	0.071234467	0.115198935	0	0.020196384	0.032744663	0	0.075017135	0	0.039063867	0	0.057462286	0	0	0.82	-0.0088	1.1024682
TCGA.09.0366.01A.01R.0362.01	0	0.031983549	0.010561127	0	0	0.011235465	0	0.036366202	0	0.031008068	0	0.048679504	0.261868061	0	0.013881373	0.396927845	0	0.077349715	0	0.058912182	0	0.021226908	0.01	0.373779725	0.9354969
TCGA.09.0367.01A.01R.0362.01	0	0.157706726	0.034701597	0	0	0.145724676	0	0.019776803	0.020781563	0.044127028	0.032652267	0	0.005208128	0.153345712	0.096634051	0.164595858	0.075386736	0.003755051	0	0.034723475	0	0.010880329	0.04	0.195372368	1.0081326
TCGA.09.0369.01A.01R.0362.01	0	0.023586578	0.011459292	0	0.047492275	0	0	0.086153936	0	0.119167689	0	0.001948129	0.023582357	0.289057679	0.023594444	0.373957619	0	0	0	0	0	0	0.01	0.294644301	0.9873252
TCGA.09.1659.01B.01R.0538.01	0	0.106731944	0.033038425	0	0	0.22591047	0	0.040029453	0	0.005873296	0	0.062608019	0.037524371	0.22453742	0.032105002	0.16298311	0	0.057065213	0	0.003249086	0	0.00834419	0.09	0.15693507	1.0286597
TCGA.09.1661.01B.01R.0538.01	0	0.107281155	0	0	0	0.337325537	0	0.052227552	0.100859148	0	0	0.110962544	0.053116652	0.064185999	0.00274549	0.015314843	0	0.083708155	0.072272925	0	0	0	0.12	0.138312683	1.0417287
TCGA.09.1662.01A.01R.0538.01	0	0.030554948	0	0.011363096	0	0.249670536	0	0	0.031761378	0	0	0.088899962	0.067033795	0.202338658	0.020835019	0.183252736	0	0.033791818	0	0.073487672	0	0.007010384	0.01	0.414193013	0.9108884
TCGA.09.1664.01A.01R.0582.01	0	0.070628587	0.054153532	0	0	0.225188372	0	0.063303797	0.097805071	0.004203474	0	0.031686933	0.019975736	0.054479841	0.021682312	0.146810126	0.076784652	0.036252341	0	0.097045227	0	0	0.25	0.081104544	1.0458379
TCGA.09.1665.01B.01R.0538.01	0	0.024614619	0.045195594	0	0	0.27384343	0.0003	0.109991782	0	0.067960149	0.002998964	0.014710983	0	0.02293963	0.127560905	0.140382998	0.038116685	0.101591197	0	0.029811744	0	0	0.02	0.241051546	0.9932789
TCGA.09.1666.01A.01R.0538.01	0.012435769	0.006442375	0	0	0	0.044859604	0	0.106606048	0	0.190429822	0	0.007781814	0	0.143366158	0.102498309	0.280901965	0	0.028099363	0	0.050418291	0	0.026160479	0.03	0.225463257	1.0066436
TCGA.09.1667.01C.01R.0538.01	0	0.05696399	0.081440809	0.048305456	0	0.001630672	0.021847297	0.053687977	0.024549888	0.087624512	0	0.071637907	0.006447246	0.279917289	0.110823149	0.135138819	0.006969485	0	0	0.002980396	0	0.010035108	0.01	0.332176447	0.955783
TCGA.09.1668.01B.01R.0538.01	0	0.011922518	0.028812625	0	0	0.12486157	0.013052439	0.041218951	0.014804177	0.035879649	0	0.0666233	0	0.255162137	0.155044817	0.076477775	0.015900448	0.021926463	0	0.119571106	0	0.018742026	0.01	0.347476928	0.9519545
TCGA.09.1669.01A.01R.0538.01	0	0.071548793	0.283914625	0	0	0	0	0.107566814	0	0.126949663	0	0.026638033	0.001830816	0.125064112	0.041269769	0.160252907	0	0.034829718	0.020134751	0	0	0	0	0.550318159	0.83738
TCGA.09.1670.01A.01R.0564.01	0.0007	0.044354285	0	0.019020459	0	0.128319916	0	0.086839476	0	0.012930873	0.0006	0	0.087622768	0	0.038372658	0.437104684	0.007776431	0.078941277	0	0.012834678	0	0.044590626	0.02	0.252480551	0.9887555
TCGA.09.1672.01A.01R.0564.01	0.010860934	0.017485929	0	0	0	0.166785684	0	0.02814547	0.054412067	0.050893583	0.040384562	0	0.026768183	0.034032087	0.051815554	0.316507013	0.070169543	0.053514181	0.017037128	0.031937965	0	0.029250117	0.04	0.208213869	1.0005954
TCGA.09.1673.01A.01R.0564.01	0.011362248	0.01356462	0.016480773	0	0	0.011079099	0	0.123576793	0	0.073166335	0	0.052738796	0.00742748	0	0.022667727	0.388472606	0.010233319	0.199238967	0.023611411	0.009646267	0	0.036733559	0.23	0.090840072	1.0609611
TCGA.09.1674.01A.01R.0564.01	0	0.115096043	0.026557005	0.02065294	0	0.010373282	0	0.22788953	0	0	0	0.143817345	0.066381928	0.173193072	0.011444169	0	0.037048516	0.068963616	0.094772497	0	0.003810057	0	0.9	-0.0234	1.0952901
TCGA.09.1675.01B.01R.0564.01	0.008170197	0.049150017	0	0	0	0.257838142	0	0.073730066	0.001129917	0.062494954	0.027794665	0.001932104	0.014527588	0.105705529	0.047273436	0.27522697	0.022758099	0.052268316	0	0	0	0	0.18	0.120153081	1.0423267
TCGA.09.2043.01A.01R.0709.01	0	0.148185523	0.05527233	0.056523146	0	0.120708852	0.011494288	0.067153671	0	0.116082594	0	0.016328201	0.025157141	0	0.070994274	0.166405346	0.014710113	0.029703709	0	0.035592255	0.032895929	0.032792628	0.05	0.184928625	1.009914
TCGA.09.2044.01B.01R.0709.01	0	0.078006804	0.027759296	0	0	0.011906157	0	0.047666177	0.026754871	0.129389069	0	0.029932733	0	0.121724185	0.093307794	0.280809681	0	0.057327058	0	0.047053433	0	0.048362743	0.01	0.279830386	0.9766868
TCGA.09.2045.01A.01R.0709.01	0.001443928	0.020285302	0.036864891	0.04245161	0	0.111992271	0	0.003696939	0.086404322	0.019373269	0	0.053893736	0.048438024	0	0.047173144	0.330111191	0	0.114077343	0.026535619	0	0	0.05725841	0.08	0.160173333	1.0218393
TCGA.09.2048.01A.01R.0709.01	0	0.070031728	0.003983214	0.055677109	0	0.069790207	0	0.125113057	0.101294817	0.016896551	0	0	0.031583779	0	0	0.248746882	0.080177211	0.056585846	0	0.120039724	0	0.020079874	0.64	0.00654078	1.0751528
TCGA.09.2049.01D.01R.0709.01	0	0.069557999	0.126556002	0.003094183	0.053251607	0.116890377	0	0.256820508	0	0	0.056296555	0	0.025505244	0	0	0.161573517	0.0036816	0.093296404	0	0.019166145	0	0.014309857	0.83	-0.009	1.0893874
TCGA.09.2050.01A.01R.0709.01	0.003698631	0.017634517	0.010706629	0.007561784	0	0	0	0.114583852	0.016110929	0.041566639	0	0.032720994	0	0.079258204	0.071292357	0.251346574	0.122352631	0.077930967	0	0.132680513	0	0.020554778	0.07	0.172280065	1.024001
TCGA.09.2051.01A.01R.0709.01	0	0.09193021	0.078903185	0	0	0.075410935	0.014894108	0.13496377	0	0.034943882	0.017715821	0.036565911	0.031307722	0.04588194	0.059514547	0.26726583	0	0.077955962	0.006281468	0	0	0.026464709	0.04	0.204744839	0.9995527
TCGA.09.2053.01C.01R.0668.01	0	0.111092978	0.091732283	0.008925491	0	0	0.02135402	0.059081397	0.016691211	0.075283832	0	0.054969093	0	0.211702927	0.070266543	0.224671848	0	0.003479356	0	0.050749021	0	0	0.01	0.447309094	0.8937903
TCGA.09.2054.01A.01R.0668.01	0	0.125644654	0.124418921	0.069186719	0	0.121772715	0	0.11258534	0	0.049264831	0	0.053470481	0.022037204	0.025101927	0.06886588	0.191270185	0	0	0.036381142	0	0	0	0.01	0.362091326	0.9339377
TCGA.09.2055.01B.01R.0709.01	0.0007	0.009702245	0.142097761	0.084714067	0	0.038252991	0.059665033	0.065746495	0.020496817	0.069373828	0	0.01395907	0	0.055382909	0.174308612	0.188685029	0.013418912	0.02303144	0.004929185	0	0	0.035490886	0.04	0.18500783	1.0201435
TCGA.09.2056.01B.01R.0668.01	0	0.095782106	0.011052857	0	0.011712554	0.048100388	0	0.044139099	0	0.131073548	0	0.025379022	0.015608906	0	0.036347406	0.151448342	0.036178689	0.103490319	0	0.26022983	0.002979217	0.026477718	0.04	0.197263583	1.0161014
TCGA.10.0925.01B.01R.0653.01	0.016894012	0.024096856	0.008976947	0	0	0.329351933	0	0.027657656	0.009683915	0	0.038505538	0	0.033253295	0	0	0.289980397	0	0.059365559	0	0.142092683	0	0.020141209	0.48	0.026264205	1.0759885
TCGA.10.0926.01A.01R.0404.01	0	0.056822966	0.089189239	0.036770548	0	0.098913389	0	0.096108581	0.027747933	0.019842102	0.021635314	0	0	0.090144083	0.076977193	0.196280496	0.040183697	0.042460615	0	0.094254176	0	0.01266967	0.34	0.049250907	1.0605873
TCGA.10.0927.01A.02R.0404.01	0	0.066552305	0.08761453	0.007873388	0	0.21687434	0	0.095355032	0.009967348	0.012461003	0.02372529	0	0.006792282	0	0.037258179	0.205093797	0.027503483	0.107786883	0	0.082081712	0	0.013060427	0.55	0.010511654	1.071368
TCGA.10.0928.01A.02R.0404.01	0	0.120082391	0.004698453	0	0	0.14002245	0	0.083119948	0.087007613	0.019105807	0.041920282	0	0	0.06400585	0.001156337	0.23775752	0.065199262	0.07012156	0	0.059849178	0	0.00595335	0.47	0.028115522	1.0680434
TCGA.10.0930.01A.02R.0404.01	0	0.042290597	0.003656002	0.082409505	0	0.186139226	0.023077537	0.039416008	0.008201902	0	0	0.225006707	0.01239221	0.094814198	0.08072095	0.162396035	0.007850951	0	0.01493871	0	0	0.016689462	0.01	0.369238181	0.9432402
TCGA.10.0931.01A.01R.0404.01	0.003544437	0.05330765	0.005685147	0	0	0.068853973	0	0.123559651	0.0005	0.11820602	0.05350054	0	0	0	0.044941922	0.187662342	0.01399695	0.174301713	0	0.122519421	0	0.029374625	0.17	0.12570249	1.0390955
TCGA.10.0933.01A.01R.0404.01	0	0.093300881	0.030907705	0.060961624	0	0	0	0.158173133	0.09389048	0	0	0.120213479	0.025187109	0	0.056087858	0.1922797	0.066662154	0.081591589	0.020744288	0	0	0	0.18	0.118705731	1.0397631
TCGA.10.0934.01A.02R.0404.01	0	0.02822268	0.13734841	0.008779605	0	0.233581756	0	0.07108778	0.125252629	0	0.058755482	0	0.108470803	0.084886165	0	0.047991922	0	0	0	0.095622769	0	0	0.88	-0.021	1.0912531
TCGA.10.0935.01A.02R.0404.01	0	0.134867704	0.243870002	0	0	0.049054797	0	0.084836557	0.117227057	0.035137677	0	0.056489325	0.032261186	0.077778622	0	0.059354971	0	0.060946765	0.048175336	0	0	0	0.29	0.070701749	1.0725516
TCGA.10.0936.01A.01R.0404.01	0	0.072632109	0.140640874	0	0	0.051732286	0.024417434	0.06503376	0.02440614	0.105477153	0.001691754	0	0	0	0.161711923	0.223315154	0.02396594	0.059348563	0	0.023681654	0	0.021945257	0.02	0.244327857	0.9929173
TCGA.10.0937.01A.02R.0404.01	0	0.039432487	0.04446214	0.001648127	0	0	0	0.105963036	0.066131009	0.115046007	0	0.074264534	0	0.107207133	0.078001138	0.297498677	0	0.043925064	0.026420647	0	0	0	0.02	0.273100339	0.9777837
TCGA.10.0938.01A.02R.0404.01	0.017545222	0	0.058024832	0	0	0.077002043	0	0.247666075	0.092770005	0.015873387	0	0.07021039	0.043108637	0.074759383	0.038947335	0.058294826	0.002030474	0.121352317	0.082415073	0	0	0	0.24	0.089185823	1.0476286
TCGA.13.0714.01A.01R.0362.01	0	0.152092205	0.034215143	0.053294545	0	0.175726608	0	0.062542615	0.012093143	0.039747269	0	0.040785663	0.043782659	0.079007139	0.103658675	0.167373207	0.018601927	0	0.017079203	0	0	0	0.02	0.253275481	0.9827014
TCGA.13.0717.01A.01R.0362.01	0	0.095319309	0.040717527	0	0	0	0	0.147161919	0.197828353	0	0.00120901	0.0008	0.063980811	0.235758172	0	0	0	0.063282648	0	0.153896627	0	0	0.29	0.069073073	1.0650237
TCGA.13.0720.01A.01R.0362.01	0	0.124157314	0.067656962	0	0	0.115449876	0	0.098705655	0.051055403	0.083891618	0	0.005932648	0.033402425	0.195034803	0.034722695	0.055797091	0	0.092606979	0	0.04158653	0	0	0.1	0.146361196	1.0265771
TCGA.13.0723.01A.02R.0362.01	0	0.107244074	0.128559725	0.058832935	0	0	0.043074999	0.08276382	0	0.123105298	0	0.05721636	0	0.10023386	0.112011415	0.06936424	0.01629842	0.007796594	0	0.081943219	0	0.01155504	0.01	0.4385556	0.898142
TCGA.13.0724.01A.01R.0362.01	0.043854	0	0.027146815	0.059898003	0	0.103177659	0	0.056594995	0.001504631	0.111568494	0	0	0	0.18162843	0.041051227	0.24255921	0	0.071893526	0	0.036367803	0	0.022755206	0.14	0.133443581	1.0405228
TCGA.13.0725.01A.01R.0362.01	0	0.123614368	0.042250974	0	0.029825401	0.022238787	0	0.046169844	0	0.083873479	0.014776405	0	0.056019848	0	0.074972842	0.325752601	0.013102871	0.115450891	0.03563964	0	0	0.016312047	0.01	0.369483593	0.9302958
TCGA.13.0726.01A.01R.0362.01	0	0.057487268	0.008155209	0.027151123	0	0.210097752	0.007928884	0.036470028	0	0	0.126623505	0.035626569	0.031539402	0	0.087552557	0.319294888	0.002545513	0.045486544	0	0	0	0.004040758	0.24	0.085825667	1.0624513
TCGA.13.0727.01A.01R.0362.01	0	0.024302308	0	0	0	0.161432767	0	0.043546554	0.004050567	0	0	0.01198674	0.18447663	0	0.032321054	0.398918329	0	0.107551188	0	0.031413862	0	0	0.08	0.164385045	1.0299993
TCGA.13.0730.01A.01R.0362.01	0.04494296	0	0.001465397	0.155864895	0	0	0	0.053665196	0.082107458	0.076522631	0	0.021845769	0.005101523	0.261533411	0.048619822	0.084409941	0.053502488	0.001905788	0	0.102568896	0	0.005943824	0.17	0.126585327	1.0500107
TCGA.13.0751.01A.01R.0362.01	0	0.097458844	0.014446423	0	0.027478044	0.076621461	0	0.126293309	0	0	0.029939409	0.033700989	0.105287585	0	0.015765622	0.31705421	0	0.101235533	0	0.05471857	0	0	0.48	0.026728074	1.0706104
TCGA.13.0755.01A.01R.0362.01	0.017203323	0.04484757	0	0	0	0.119888532	0.008674886	0.108496376	0	0.111794574	0	0.116231373	0	0.097945551	0.116832102	0.186505869	0.002415321	0.011428167	0.055182318	0	0	0.002554038	0.03	0.22989174	1.0026718
TCGA.13.0757.01A.01R.0362.01	0	0.074165081	0.17539334	0	0	0.033704496	0.008092246	0.0697154	0	0.159525143	0	0.002515766	0.02172312	0.021868275	0.079762325	0.212095802	0	0.125142325	0	0	0	0.016296681	0.04	0.209483552	1.0052246
TCGA.13.0758.01A.01R.0362.01	0	0.105844345	0.044256362	0.028239977	0	0	0	0.090381508	0	0.206919371	0	0	0.022986918	0.032209749	0.211061204	0.155126355	0.002400009	0.050285757	0.050288446	0	0	0	0.01	0.320010848	0.9656756
TCGA.13.0761.01A.01R.0362.01	0	0.027270138	0.0011064	0.033346563	0	0.037255049	0.035578872	0.029565076	0	0.032552656	0	0.031769153	0	0.265813823	0.079869279	0.236127806	0	0	0	0.176673711	0	0.013071473	0.01	0.406349848	0.9220241
TCGA.13.0762.01A.01R.0362.01	0	0.067761671	0	0	0	0.323981233	0	0.048510922	0	0	0	0.051974481	0.016058741	0.281313906	0.036222711	0.061328554	0.016305931	0.084019739	0.012522111	0	0	0	0.11	0.144684918	1.041478
TCGA.13.0764.01A.03R.0362.01	0	0.100447139	0.055418796	0.08912299	0	0	0	0.098115708	0.107184806	0.053540955	0.010163839	0.13582517	0.012780656	0.089906343	0.122168687	0.078646945	0	0.029627206	0.017050759	0	0	0	0.01	0.331424847	0.9570186
TCGA.13.0765.01A.01R.0362.01	0	0.033274877	0.013552592	0	0	0.192877048	0	0.011143219	0.026148789	0.077389099	0	0	0.082533455	0.23577958	0.033600564	0.180169469	0	0.020269295	0	0.093262013	0	0	0.01	0.313141047	0.9605045
TCGA.13.0766.01A.02R.0362.01	0.024005117	0.042171918	0	0	0	0	0	0.147395004	0.023094988	0.026802891	0	0.068370774	0.039712975	0	0.094781844	0.274487501	0	0.188189084	0.048692791	0	0	0.022295113	0.02	0.264355743	0.982277
TCGA.13.0768.01A.01R.0362.01	0	0.042461276	0.054966585	0.072019356	0	0	0.186089606	0.053845245	0	0.234186878	0	0.008764187	0	0.048247487	0.098573388	0.156736087	0.017468971	0.010745356	0.011147047	0.004748533	0	0	0.01	0.477505973	0.8779125
TCGA.13.0791.01A.01R.0362.01	0	0.064162462	0	0.04084723	0	0	0.041007486	0.0955434	0.051346152	0.186351996	0	0.052847765	0	0.242532493	0.047138682	0.092757091	0	0.026201994	0	0.043280675	0	0.015982573	0.03	0.23040096	1.0046373
TCGA.13.0791.02A.01R.0808.01	0	0.134144059	0.143601619	0.028996624	0	0	0.090359405	0.090903891	0	0.069176502	0	0.042923187	0	0.07434503	0.121410884	0.114809653	0	0.022688081	0.013139159	0.053501905	0	0	0	0.496039845	0.8685254
TCGA.13.0792.01A.01R.0362.01	0	0.031008574	0.017336558	0.006125988	0	0.005285494	0.062405362	0.126998413	0	0.08578411	0	0.104256402	0.034691103	0.195023366	0.112240845	0.14035501	0.012133853	0.027338361	0	0.03901656	0	0	0.01	0.392753363	0.9231106
TCGA.13.0793.01A.01R.0362.01	0	0.023120655	0.019310844	0.016823215	0	0.05011645	0	0.101474309	0.047454788	0.125709862	0	0.034370138	0.006530205	0.115060971	0.097711737	0.301821998	0	0.03942652	0.010377939	0.010690366	0	0	0.01	0.281539973	0.9755155
TCGA.13.0794.01A.01R.0362.01	0	0.146627758	0.042161097	0	0	0.105827871	0	0.118726251	0.028471935	0.122379577	0	0.004332465	0.051045348	0.219189431	0	0.072801604	0	0.073281859	0	0.015154804	0	0	0.48	0.02758689	1.0792323
TCGA.13.0795.01A.01R.0362.01	0	0.048177709	0.012322132	0.022155041	0	0.05425634	0	0.080914357	0.024751983	0.10254304	0	0.031335149	0.004519131	0	0.116363525	0.441585715	0	0.029893863	0.026766735	0	0	0.004415279	0.02	0.240124787	0.9976225
TCGA.13.0797.01A.01R.0362.01	0	0.081365264	0.075057607	0.040754714	0	0.099934258	0	0.105579999	0.027885299	0.050363768	0	0.072696594	0.007434181	0	0.115851827	0.240820908	0.004966909	0.039537308	0	0.016405726	0	0.021345638	0.02	0.271276262	0.9769997
TCGA.13.0799.01A.01R.0362.01	0	0.120755363	0.004915366	0	0.080440807	0.042859651	0	0.158693874	0	0.045655875	0.051185636	0	0.0009	0.107591416	0.149688514	0.111373784	0	0.088971295	0	0.036423118	0	0.0006	0.02	0.257602207	0.9875408
TCGA.13.0800.01A.01R.0362.01	0.04982214	0	0.033095868	0	0	0.203164703	0	0.13657441	0.029242894	0	0	0.104210149	0.0656232	0.075092582	0	0.088825915	0	0.085396949	0.128951191	0	0	0	0.55	0.010811069	1.0732329
TCGA.13.0801.01A.01R.0362.01	0	0.108793652	0.05951404	0.027133607	0	0	0.01203586	0.019060155	0	0.086995709	0	0.015316147	0.041035164	0.126717451	0.06881378	0.380160528	0.010437983	0	0	0.043985923	0	0	0	0.565148951	0.8286027
TCGA.13.0802.01A.01R.0362.01	0	0.073871858	0	0	0.03258872	0.097194473	0	0	0.112748893	0	0	0.124780268	0.038901845	0.086957646	0.014049398	0.319875246	0	0.098100514	0.0009	0	0	0	0.32	0.057776274	1.075219
TCGA.13.0803.01A.01R.0362.01	0	0.070781856	0.023701158	0	0	0.126816876	0	0.052964167	0.086910467	0.042965803	0	0.045682594	0	0.298796511	0.095229176	0.088425247	0	0.052869715	0	0.014856429	0	0	0.01	0.29172558	0.9742515
TCGA.13.0804.01A.01R.0362.01	0	0.097506389	0	0	0	0.195459152	0	0.080804833	0	0.021173359	0.025705456	0.066192179	0.03726368	0	0.068024827	0.314765649	0	0.026346276	0	0.0667582	0	0	0.27	0.074661048	1.0599771
TCGA.13.0805.01A.01R.0362.01	0	0.029273798	0.027940279	0	0	0.035968301	0	0.067572393	0.030031409	0.0605532	0	0.036039923	0.020138958	0.299875825	0.104955927	0.221516224	0.055194478	0	0.00379622	0.007143066	0	0	0.01	0.450528497	0.8941401
TCGA.13.0807.01B.01R.0404.01	0	0.077586044	0.10060995	0.032265714	0	0.039925013	0.104107817	0.075010427	0.042384813	0.069938463	0	0	0	0.075709648	0.21789036	0.078497214	0.041402992	0.01361447	0	0.018788611	0	0.012268465	0.01	0.355936231	0.9426419
TCGA.13.0883.01A.02R.0404.01	0	0.059015328	0.001210823	0	0	0.115148899	0	0.118793094	0.05231318	0.003928981	0	0.063592084	0.017721936	0.016360654	0.081806323	0.31833216	0.047796574	0.035847073	0	0.038128743	0	0.030004147	0.25	0.081092061	1.0557789
TCGA.13.0884.01B.01R.0453.01	0	0.070247594	0.029630199	0	0	0.21058045	0.024501585	0.095883539	0.034977635	0.054599033	0.035853198	0.066847687	0	0.07402973	0.057083518	0.175727051	0.005334816	0.032499319	0.031896276	0	0	0.0003	0.12	0.142155936	1.0309895
TCGA.13.0885.01A.02R.0404.01	0	0.059973409	0.022740772	0.06991158	0	0.044656201	0.018803721	0.038056459	0.046804648	0.064718628	0	0.017411406	0	0	0.118907053	0.436519661	0.006556988	0.002307145	0.050726415	0	0	0.001905916	0.01	0.399656358	0.917654
TCGA.13.0886.01A.01R.0404.01	0	0.113939018	0.059725658	0	0	0.02684317	0	0.072556347	0.01036502	0.114269615	0	0.022863897	0	0.24055603	0.127949492	0.162778492	0.002569065	0.008568116	0.03701608	0	0	0	0.01	0.424666156	0.9057055
TCGA.13.0887.01A.01R.0404.01	0	0.085182802	0.069468286	0	0	0.126111062	0	0.074792505	0.028013546	0	0	0.034153248	0.021435138	0	0.012201709	0.19572538	0	0.188273832	0	0.138812018	0	0.025830475	0.17	0.123547464	1.0338041
TCGA.13.0888.01A.01R.0404.01	0	0.05895515	0.040593617	0	0.023252745	0.101882738	0	0.160445759	0.042366868	0.065061505	0	0.015782509	0.047047295	0.223893479	0	0.10274003	0	0.079572277	0	0.038406028	0	0	0.46	0.031674271	1.076432
TCGA.13.0889.01A.01R.0404.01	0	0.011331769	0.408185667	0.098456453	0.008239972	0	0.112354294	0.010309795	0	0.066487314	0	0.017453463	0	0.024713838	0.07235846	0.132516224	0.011310784	0.007330667	0	0.008481212	0	0.010470089	0	0.540506404	0.8410189
TCGA.13.0890.01A.01R.0404.01	0	0.011050783	0.302201245	0	0	0.044610748	0	0.04295993	0.003937122	0.060448252	0	0.029333421	0	0.099249016	0.106420863	0.157897192	0.108493208	0.010340491	0	0.012152457	0	0.010905271	0	0.535034568	0.8458848
TCGA.13.0891.01A.01R.0404.01	0	0.055846726	0.077128478	0	0	0	0	0.138261861	0.052018827	0.070214703	0.019716849	0	0	0.291334962	0.065755356	0.107293289	0.014018865	0.040513929	0	0.067896157	0	0	0.18	0.113446504	1.0525872
TCGA.13.0893.01B.01R.0453.01	0	0.113133529	0.06954937	0.061309796	0	0.022419965	0.032498353	0.0541454	0.091653548	0.068346705	0.009444308	0.042181122	0.002817678	0.062730799	0.10501701	0.138059422	0.014461578	0.061579192	0.050652225	0	0	0	0.01	0.302150041	0.9600926
TCGA.13.0894.01B.01R.0453.01	0	0.070331486	0.036566404	0.067210326	0	0.099963824	0	0.06612023	0.060753617	0.065600802	0	0.024784737	0	0.19782389	0.100652549	0.179921493	0.011120351	0.009077036	0.008606395	0	0	0.001466862	0.01	0.296472786	0.9668619
TCGA.13.0897.01A.01R.0404.01	0	0.070929436	0.045590038	0.054592746	0	0.030173675	0.088458456	0.058147296	0	0.049162193	0	0.046067108	0	0.048410843	0.097068725	0.27038453	0.031999464	0.043937679	0.052281376	0	0	0.012796434	0.01	0.353918143	0.936253
TCGA.13.0899.01A.01R.0404.01	0	0.107782501	0.078055383	0.003194725	0	0.083922697	0	0.031469064	0.040520813	0.032018151	0	0.036148203	0	0.150374347	0.048173111	0.142163064	0.061337688	0.012413255	0	0.156048782	0	0.016378216	0.18	0.118590538	1.0417768
TCGA.13.0900.01B.01R.0453.01	0	0.105213693	0.042880007	0	0.00116997	0	0.022578483	0.087799911	0	0.102891626	0	0	0	0.00509542	0.18857791	0.198415278	0.017375166	0.153223325	0.069329288	0	0	0.005449923	0.01	0.308515754	0.9693919
TCGA.13.0901.01B.01R.0453.01	0	0.104104923	0.053398114	0	0	0.128267973	0	0.110399101	0	0.018871411	0	0.02636588	0.043465455	0.034765076	0.027991148	0.217396644	0	0.219586329	0	0.015387947	0	0	0.17	0.127128746	1.0354833
TCGA.13.0903.01A.01R.0404.01	0.0001	0.080986982	0	0	0	0.10041347	0	0.126549451	0.087306289	0.027577753	0.062706594	0.067360053	0.011878227	0.143421994	0.044111942	0.022721226	0	0.144300719	0.08052745	0	0	0	0.18	0.116699978	1.0430253
TCGA.13.0904.01A.02R.0404.01	0	0.153876153	0.068740917	0	0	0.141210721	0	0.046163994	0.067973759	0.03631712	0.042139201	0	0	0.009712373	0.048475176	0.213923377	0	0.135811418	0.0074671	0.012707253	0	0.015481438	0.48	0.024907573	1.0736362
TCGA.13.0905.01B.01R.0453.01	0	0.084152666	0.055657839	0	0.085311936	0	0	0.094906217	0.073405801	0.141356009	0.001584436	0	0	0.229146218	0.062302913	0.081771763	0.00131025	0.027307436	0	0.061786516	0	0	0.14	0.135027672	1.0366469
TCGA.13.0906.01A.01R.0404.01	0.012043247	0.005964108	0.120429946	0	0	0.030461907	0	0.118766763	0.045102972	0.107614076	0	0.017294187	0	0.190985447	0.182475981	0.095070229	0.037566134	0.017878794	0	0.008944088	0	0.009402121	0.01	0.322324968	0.9595946
TCGA.13.0908.01B.01R.0453.01	0	0.11237488	0.078400864	0	0	0.102412925	0.016469439	0.055171734	0.019723125	0.043056087	0	0.041521667	0.001999852	0.11102349	0.153012799	0.238708911	0.007881657	0.002561632	0.014320875	0.001360062	0	0	0.01	0.364724643	0.9350056
TCGA.13.0910.01A.01R.0404.01	0	0.169044607	0.095399507	0.052715798	0	0.215143817	0	0.01738387	0	0.13309986	0	0.024906847	0.006595221	0.014448713	0.063837801	0.062577038	0	0.051279316	0.08633572	0	0.007231885	0	0.01	0.396866819	0.9186513
TCGA.13.0911.01A.01R.0404.01	0	0.034907965	0.037075584	0.018141277	0	0.055284825	0	0	0.004659689	0	0	0.011843085	0.085627319	0.429562917	0.02235325	0.162768956	0.030357651	0.102932792	0	0.004484691	0	0	0.01	0.456070384	0.8985244
TCGA.13.0912.01A.01R.0404.01	0	0.081808592	0	0.023423128	0	0.298582813	0	0.069049475	0.10984614	0	0	0.117495715	0.044905911	0.040996439	0.005784012	0.05267306	0	0.109805929	0.041906383	0	0	0.003722402	0.12	0.137763238	1.0446
TCGA.13.0913.01A.01R.0404.01	0	0.079911842	0.046859566	0.034793844	0	0.084564941	0	0.12694202	0.049326892	0.074965344	0	0.082615067	0.025220282	0.130139148	0.046386513	0.033015787	0	0.057560728	0.127698026	0	0	0	0.43	0.036248732	1.0677031
TCGA.13.0913.02A.01R.0808.01	0	0.104220746	0.033873753	0.008455381	0	0.044941845	0.018494584	0.087116547	0	0.21410135	0	0.057090966	0	0.157149416	0.123923481	0.051007549	0.068826999	0.018765104	0	0.005228112	0	0.006804167	0.02	0.25926548	0.9902078
TCGA.13.0916.01A.01R.0404.01	0	0.085719718	0.050152598	0	0	0.030655528	0.070342265	0.07774292	0	0.124814597	0	0.014241632	0	0.141287492	0.153456902	0.210190333	0	0.018133634	0.020700526	0	0	0.002561855	0.01	0.327678742	0.9530983
TCGA.13.0919.01A.01R.0404.01	0	0.059974768	0.036938782	0	0	0.126070946	0	0.046047874	0	0.031524618	0	0.001146551	0	0.189909033	0.117509796	0.332486248	0	0.00148305	0	0.049737223	0	0.007171111	0.02	0.259730774	0.9927916
TCGA.13.0920.01A.01R.0404.01	0	0.063710265	0.533264996	0.013748119	0	0.075680649	0.008751173	0.007730935	0.047378778	0.054643938	0	0	0	0.025303286	0.048300954	0.032763407	0.00786991	0.079444949	0.001408643	0	0	0	0	0.630237551	0.7771192
TCGA.13.0921.01A.01R.0404.01	0	0.004051682	0.031492134	0	0	0.172146547	0	0.079770728	0.077342895	0.125674663	0	0.023746225	0	0.215907427	0.049648936	0.177114925	0	0.021915721	0.021188117	0	0	0	0.08	0.161884304	1.029589
TCGA.13.0923.01A.01R.0404.01	0	0.04386735	0.0810663	0	0	0	0.084796047	0.171783836	0	0.09158992	0.032281146	0	0	0	0.104461226	0.223338205	0	0.131184885	0	0.012962635	0	0.022620452	0.08	0.159491408	1.0228813
TCGA.13.0924.01A.01R.0404.01	0	0.042398577	0.095537838	0	0	0.114687507	0.054630562	0.052175785	0	0.097794589	0	0.024167064	0.044555332	0.078640831	0.16788772	0.110798657	0	0.016470607	0	0.070516269	0	0.029738663	0.01	0.28250195	0.9738206
TCGA.13.1403.01A.01R.0453.01	0	0.070606059	0.030146733	0	0	0.156079497	0	0.071692814	0.054449927	0	0.008754978	0.041439894	0.010312337	0	0	0.239903937	0	0.230232326	0	0.052390434	0	0.033991064	0.29	0.06986971	1.05835
TCGA.13.1404.01A.01R.0453.01	0	0.034999614	0.233898087	0.0175052	0	0.049472801	0	0.067043477	0.081109715	0	0.003672268	0.007793602	0.032909575	0.073219353	0.113854456	0.221306443	0.001308899	0.036595368	0	0.025311142	0	0	0.01	0.405951037	0.9144269
TCGA.13.1405.01A.01R.0453.01	0	0.016455682	0.102873841	0.087878801	0	0.131943541	0.063471712	0.05058109	0	0.152596252	0	0.023809411	0.011960274	0.061686447	0.163436112	0.097930479	0	0.014791824	0	0.019204634	0	0.001379901	0.03	0.213861276	1.0133633
TCGA.13.1407.01A.01R.0453.01	0	0.094171668	0.038166478	0	0	0.067244756	0	0.207364606	0.064408982	0.013548647	0	0.075459329	0.050445515	0.337915768	0.015374684	0	0	0.029160074	0.006739492	0	0	0	0.31	0.059809086	1.0813655
TCGA.13.1408.01A.01R.0453.01	0	0.133495395	0.200635255	0	0	0.109899492	0	0.075840688	0	0.025951742	0	0.074258045	0	0.197771685	0.090380466	0.055729603	0	0.017119207	0.018918422	0	0	0	0	0.522324652	0.8531591
TCGA.13.1409.01A.01R.0453.01	0	0.145938508	0.020335139	0	0	0.05547853	0	0.101503752	0.096713223	0.021580335	0	0.049424939	0	0.368967023	0	0.042662178	0	0.076982727	0.020413646	0	0	0	0.14	0.134267641	1.0524019
TCGA.13.1410.01A.01R.0453.01	0	0.041840825	0.125026189	0	0	0.131745874	0.023849339	0.051222958	0.001556133	0.039218857	0.00225852	0	0	0.069328164	0.184943461	0.226933061	0.0044101	0.042988553	0	0.042370232	0	0.012307735	0.01	0.341583108	0.9485515
TCGA.13.1411.01A.01R.0453.01	0	0.10627682	0.046708525	0	0.032260312	0.068911172	0.076477518	0	0	0.054825845	0	0.02779448	0	0.30795525	0.058070833	0.167967503	0	0	0	0.010678528	0	0.042073215	0	0.596872512	0.8095897
TCGA.13.1412.01A.01R.0453.01	0	0.103349815	0.07854265	0.014355851	0	0.193991149	0	0.009360531	0.069125716	0.027299066	0	0.037377466	0	0.330851465	0.022694139	0.051340789	0	0.049719092	0.011992269	0	0	0	0.01	0.353805245	0.9425661
TCGA.13.1477.01A.01R.0477.01	0	0.124250857	0.02531202	0	0	0.146706146	0	0.143011632	0.063033194	0	0	0.110330152	0.011873915	0.153208341	0.077527991	0.071031119	0.00720276	0	0.066511873	0	0	0	0.34	0.050975055	1.0699167
TCGA.13.1481.01A.01R.0477.01	0	0.008899291	0.580666596	0.016538957	0	0	0	0.053101745	0.011569902	0.053893956	0	0.016888172	0	0.064858955	0.067916731	0.068869261	0.028169769	0.025450378	0	0.003176285	0	0	0	0.689746625	0.7243921
TCGA.13.1482.01A.01R.0477.01	0	0.060037952	0.047924369	0	0	0.144616423	0	0.064204351	0	0.087147745	0.006473342	0.033699112	0	0.089454278	0.110127778	0.166506239	0.015378723	0.018423226	0	0.136368888	0	0.019637573	0.07	0.176841657	1.0189215
TCGA.13.1483.01A.01R.0477.01	0	0.060595192	0.038846395	0.016840767	0	0.152845498	0	0.024852285	0.010161099	0	0	0.020762551	0.002312463	0.226552975	0.036173213	0.200993782	0.002464848	0.158270838	0	0.034522622	0	0.01380547	0.03	0.214879501	1.0088949
TCGA.13.1484.01A.01R.0477.01	0	0.047219371	0.17003534	0.095926197	0	0	0.202470397	0.034417344	0	0.085235038	0	0.034067068	0	0.078715034	0.119787972	0.064674358	0.019454586	0.007970279	0.040027017	0	0	0	0	0.547851038	0.8426663
TCGA.13.1485.01A.02R.0477.01	0.05818665	0	0.018674966	0	0	0.264183799	0	0.049425178	0.045484522	0	0.008285006	0.022698585	0.015680036	0.31535794	0.002683294	0.067355348	0	0.029594324	0	0.083893787	0	0.01846074	0.07	0.177777513	1.0290555
TCGA.13.1487.01A.01R.0477.01	0	0.069708104	0.046853051	0	0	0.253119555	0	0.050538905	0.002730786	0	0.035348173	0	0	0.18962957	0.105622359	0.155682295	0.040751626	0.042617648	0.007397928	0	0	0	0.07	0.179527947	1.018046
TCGA.13.1488.01A.01R.0477.01	0	0.049398589	0.112708314	0.046408726	0	0.036736423	0.034662211	0.064145687	0.029650928	0.040998104	0	0	0	0.282278992	0.229047351	0.013844397	0	0.033310139	0.026810139	0	0	0	0.01	0.434731398	0.9060156
TCGA.13.1489.01A.01R.0477.01	0	0.124712819	0.015263202	0	0	0.164436085	0	0.09767467	0.054723529	0.045711658	0	0.085473448	0.016926762	0.112651593	0.027703542	0.124116294	0	0.077087276	0.053519122	0	0	0	0.47	0.030488493	1.0722773
TCGA.13.1489.02A.01R.0808.01	0.001128266	0.001908439	0	0.061491644	0	0.094984623	0	0.083056311	0	0.143166777	0	0.070129891	0	0.104814318	0.131765513	0.058912623	0	0.052086643	0	0.183201201	0	0.013353753	0.18	0.117361851	1.0755794
TCGA.13.1491.01A.01R.0477.01	0	0.052771461	0.013729919	0.010976317	0	0.05495268	0	0.064903795	0.062751647	0.03235751	0	0.065936672	0	0.111101772	0.013641401	0.113071309	0.031672912	0.152101108	0	0.215024952	0	0.005006545	0.04	0.194816895	1.0174117
TCGA.13.1492.01A.01R.0477.01	0	0.128501934	0.114098218	0.025931292	0	0.031996099	0	0.062771098	0.02310141	0.080051932	0	0.031417639	0	0	0.034706006	0.30917087	0	0.108847704	0.049405798	0	0	0	0.32	0.056791782	1.0621843
TCGA.13.1494.01A.01R.0477.01	0	0.082815548	0.062348576	0	0	0.140248104	0.0007	0.035206694	0.005825109	0.051068782	0	0.025160311	0	0.294034824	0.058486311	0.152621067	0	0.019958415	0.019680699	0.051833686	0	0	0.01	0.305887458	0.9656708
TCGA.13.1495.01A.01R.0477.01	0	0.055795409	0.017001733	0	0.018023376	0.171279298	0.019902794	0.084981493	0	0.116150456	0.024765903	0	0	0	0.112947196	0.225954113	0.018107422	0.097203688	0.023586123	0	0	0.014300997	0.36	0.046208103	1.0733861
TCGA.13.1496.01A.01R.0477.01	0	0.09150566	0.147563366	0.018263138	0	0.010261163	0.037053903	0.092266252	0.0008	0.091626116	0.013495762	0.006894275	0	0.091133771	0.22517843	0.119613266	0	0.008920048	0.030734733	0	0	0.014646097	0.01	0.436783619	0.9016452
TCGA.13.1497.01A.01R.0477.01	0	0.093602179	0.231866124	0	0	0.12153723	0	0.08277736	0	0.029115301	0	0	0	0.163987164	0.104171368	0.110736682	0	0.036838282	0	0.02536831	0	0	0.01	0.407231291	0.9150544
TCGA.13.1498.01A.01R.0477.01	0	0.09790932	0.031480786	0	0	0.051543184	0.020191301	0.070919106	0	0.098935442	0	0.070784757	0	0.260067322	0.137785404	0.108466031	0.018943243	0.007873734	0	0.02510037	0	0	0.01	0.308767462	0.9683308
TCGA.13.1499.01A.01R.0477.01	0.055202109	0	0.196748619	0.042735866	0.022542296	0.107439007	0.058890531	0.03100636	0	0.135967004	0	0	0	0.102513408	0.124945818	0.097795162	0	0.007955496	0.016258324	0	0	0	0	0.562714135	0.8321784
TCGA.13.1500.01A.01R.0477.01	0	0.06625589	0.028597059	0.0004	0	0.163720809	0	0.102474975	0.022043615	0.093189345	0	0.008514481	0	0.195175493	0.060047193	0.185761593	0	0.05042155	0	0.016525953	0	0.006905299	0.04	0.210028654	1.0042859
TCGA.13.1501.01A.01R.0477.01	0	0.170428789	0.13458885	0	0	0.13783321	0	0.088082203	0.083172924	0.003978738	0	0.049276776	0.026401261	0.122934331	0.017598713	0.049136847	0.02299124	0.039066899	0.054509218	0	0	0	0.12	0.141785587	1.0299617
TCGA.13.1504.01A.01R.0477.01	0	0.036393781	0.008638626	0.037604972	0	0.11965596	0	0.035614916	0.019073309	0	0	0.026064883	0.024789481	0.0007	0.062539061	0.506989548	0	0.065985483	0.015951327	0	0	0.04	0.02	0.26676749	0.9863935
TCGA.13.1505.01A.01R.0477.01	0	0.0080401	0.447250494	0.03481623	0	0.026257087	0	0.082334107	0	0.071053417	0	0.054421311	0	0	0.051271614	0.128250883	0.021543217	0.03501645	0.018630677	0	0	0.021099862	0	0.624021473	0.783478
TCGA.13.1506.01A.01R.0477.01	0	0.107779393	0.115535662	0	0	0.084804793	0.044027623	0.012025063	0.01275819	0.089812507	0	0.02476859	0.021041352	0.021318003	0.008665763	0.127875883	0	0.168804739	0	0.112663853	0	0.048118587	0.05	0.183194591	1.0096845
TCGA.13.1507.01A.01R.0477.01	0	0.147172299	0.119074531	0	0	0.055451553	0.127594401	0.051201376	0	0.089967488	0	0.085275726	0.014903751	0.065463557	0.106019291	0.058779052	0.025286203	0.015102795	0.02715903	0	0	0.011548948	0.01	0.452827613	0.8906683
TCGA.13.1509.01A.01R.0477.01	0	0.100146748	0.230871355	0.016055304	0	0.00130306	0	0.117408133	0	0.119168136	0	0.092472121	0	0.026380977	0.107397225	0.077699565	0.034822438	0.036314282	0.025258234	0	0.014702421	0	0.01	0.448328364	0.8940985
TCGA.13.1510.01A.02R.0477.01	0	0.006197337	0.029242236	0	0	0.127673764	0	0.089815386	0.024961988	0.101858211	0	0.034682578	0.007585631	0.117609104	0.122951529	0.09921417	0.00765582	0.142346109	0.082992017	0	0	0.00521412	0.09	0.155435097	1.031255
TCGA.13.1511.01A.01R.0477.01	0	0.093998863	0.004422455	0.018760388	0	0.069093025	0	0.023164287	0.017780431	0	0	0.11390022	0.00227681	0.102358057	0	0.219588148	0	0.245254078	0	0.047553024	0	0.041850212	0.12	0.142442016	1.0436588
TCGA.13.1512.01A.01R.0477.01	0	0.146825059	0.067000147	0	0.070379025	0	0.016370303	0.004370237	0.021624244	0.064539973	0	0	0	0.242737737	0.106888659	0.204185841	0.024903456	0.004073213	0.026102106	0	0	0	0.01	0.352259497	0.9434108
TCGA.13.1817.01A.01R.0808.01	0	0.027306669	0.376956381	0.021328735	0.019247675	0.06231152	0.015707076	0.014159002	0	0.086841901	0	0	0.0002	0.091334875	0.080935767	0.178625352	0	0.006449094	0.00934909	0	0	0.009256385	0.01	0.396711882	0.9259182
TCGA.13.1817.02A.01R.0808.01	0	0.050658201	0.146474379	0	0	0.057654662	0	0.092539123	0	0.186125331	0	0.070381835	0	0	0.098236564	0.201349667	0.003538331	0.024582476	0.0477451	0	0	0.020714331	0.01	0.317257113	0.9574913
TCGA.13.1819.01A.01R.0808.01	0	0.025883044	0.145798544	0	0	0.017720086	0.010485469	0.117704117	0.013435038	0.067639043	0	0	0	0.170270653	0.163750416	0.181817952	0	0.061956129	0.005252062	0	0	0.018287446	0.01	0.391857995	0.9237535
TCGA.13.1819.02A.01R.0808.01	0.007512255	0	0.138859107	0.095499453	0	0.030039333	0.042816134	0.08241199	0	0.141340318	0	0.007760142	0	0.142906938	0.158471636	0.103256035	0	0.030988377	0	0.011920816	0	0.006217468	0.01	0.351113612	0.9439113
TCGA.13.2060.01A.01R.0709.01	0	0.130142816	0.194972088	0.02562923	0	0.009241261	0.050827763	0.089866792	0	0.130883445	0	0.026846294	0	0.02291348	0.103866348	0.129625871	0	0.026860997	0.047975516	0	0.003355865	0.006992233	0.01	0.385301192	0.9247726
TCGA.20.0987.01A.02R.0434.01	0	0.116026552	0.080266022	0	0	0.137810118	0.074371125	0.020567561	0	0.031106585	0.028098582	0.031564517	0.033908253	0.192977438	0.06645498	0.130421566	0.013843248	0	0.042583453	0	0	0	0.01	0.330425216	0.9469215
TCGA.20.0990.01A.01R.0434.01	0	0.142197555	0.052173463	0.045514563	0	0.108038911	0	0.076699183	0.064462567	0.047531183	0	0.044367205	0.031349723	0	0.031823337	0.239533587	0.033072026	0.06280521	0.020431486	0	0	0	0.14	0.132632108	1.0287521
TCGA.20.0991.01A.01R.0434.01	0	0.094101107	0.107899838	0	0.011890476	0	0.091350345	0.009172682	0	0.143482593	0	0.08435234	0	0.162427187	0.110431889	0.123498939	0.018270083	0	0.022377645	0	0	0.020744875	0.01	0.475682538	0.8787239
TCGA.20.0996.01A.02R.0434.01	0	0.07193615	0	0	0	0.117275846	0	0.070414421	0.138688405	0.044061544	0	0.0270773	0	0.166710631	0.006579648	0.241788702	0	0.04557567	0.069891683	0	0	0	0.04	0.186662967	1.0110772
TCGA.20.1682.01A.01R.0564.01	0	0.106674978	0.090843868	0	0	0.162924304	0.016196655	0.082723368	0	0.21137986	0	0.015626627	0	0.027769032	0.069996327	0.145075746	0.011474224	0.02562683	0.032068176	0	0.001620005	0	0.01	0.295222357	0.9660862
TCGA.20.1683.01A.01R.0564.01	0	0.190397592	0.33850745	0.020486786	0	0.007524277	0	0.076253275	0	0.08627357	0	0.015177176	0	0.089792658	0.029709162	0.058771326	0	0.030938496	0.056168232	0	0	0	0	0.529985433	0.8481415
TCGA.20.1684.01A.01R.0564.01	0	0	0.034154479	0.034975127	0	0.095526549	0	0.146531194	0.107587525	0.025181709	0	0.105572417	0	0.129018786	0.046564596	0.025001215	0.027824627	0.114489195	0.10757258	0	0	0	0.29	0.066880211	1.0635654
TCGA.20.1685.01A.01R.0564.01	0	0.047824417	0	0	0	0.067658294	0	0.014925189	0.047200372	0.095480901	0	0.023094602	0.014165085	0.173034023	0.095756812	0.375073567	0	0	0	0.039061076	0	0.006725661	0.01	0.351848137	0.9473748
TCGA.20.1686.01A.01R.0564.01	0	0.085645834	0.104113503	0	0	0.204044595	0	0.094978387	0.002319151	0.014435729	0.029477601	0	0.019592318	0.118572393	0.042579012	0.107018761	0	0.176292798	0.0009	0	0	0	0.03	0.230220983	0.9924093
TCGA.20.1687.01A.01R.0564.01	0	0.078562438	0.063264227	0	0	0.168580933	0	0.105918574	0.021236834	0.007172129	0	0.051909839	0.039336391	0	0.048840331	0.236284917	0	0.053604425	0	0.082820734	0	0.042468227	0.01	0.280160006	0.9670206
TCGA.23.1021.01B.01R.0434.01	0	0.140836546	0	0	0	0.174369947	0	0.124129812	0.051408227	0.014392934	0.003180905	0.042448763	0.0144798	0.034158733	0.0008	0.279685926	0	0.080832498	0	0.022522263	0	0.016728645	0.25	0.080388242	1.0534195
TCGA.23.1022.01A.01R.0434.01	0	0.13897215	0.003309345	0.023955397	0	0.151659213	0	0.045314846	0.044756769	0	0	0.052503274	0.003658436	0.255222701	0.001981931	0.264237201	0	0	0.014428736	0	0	0	0.42	0.042253894	1.0919359
TCGA.23.1023.01R.01R.0808.01	0	0.109724259	0.074654218	0	0	0.260777464	0	0.067686892	0	0	0	0.067511971	0	0.206027309	0.07064734	0.016922284	0.010077708	0.04914707	0	0.055177469	0.011646015	0	0.04	0.195547625	1.0116161
TCGA.23.1024.01A.02R.0434.01	0	0.101471311	0.025586167	0	0	0.038517435	0	0.114934728	0.044530607	0.008804665	0.027404867	0	0.018535419	0.081017395	0.107274095	0.26727477	0.024738259	0.13432281	0.002394024	0.003193449	0	0	0.02	0.23990686	0.9930282
TCGA.23.1026.01B.01R.0434.01	0	0.062201276	0.033915212	0	0	0.101300448	0.089618793	0.065479482	0	0.086808519	0	0.06985548	0	0.060708502	0.164030425	0.155734861	0.039806716	0.021382817	0	0.025809207	0	0.023348261	0.02	0.260094417	0.9865396
TCGA.23.1027.01A.02R.0434.01	0	0.038244149	0.004781209	0.026616025	0	0.208264143	0	0.017890033	0.030802654	0	0	0.012993889	0.012338863	0.32854128	0.032723052	0.169584308	0	0.03884333	0	0.061640984	0	0.016736081	0.02	0.274178734	0.988403
TCGA.23.1028.01A.01R.0434.01	0	0.11620807	0.05191566	0	0	0.124709413	0	0.039069787	0.043806906	0.068461042	0	0.058967074	0	0.320564946	0.065752613	0	0	0.034242301	0	0.076302188	0	0	0.04	0.204899529	1.0167718
TCGA.23.1029.01B.01R.0582.01	0.041244974	0.037081481	0	0	0	0.162564231	0	0.070705167	0.068014332	0.002362415	0	0.087304644	0.053744589	0	0.044674083	0.242548833	0	0.149987534	0	0.007703697	0	0.03206402	0.04	0.202090498	1.0053601
TCGA.23.1030.01A.02R.0434.01	0	0.084726558	0.029667087	0.064418028	0	0.059522118	0	0.066207916	0.026732943	0.048465467	0	0.053152509	0	0.399965663	0.049559256	0.059210431	0	0.020099415	0	0.03827261	0	0	0.07	0.173660815	1.0429417
TCGA.23.1031.01A.01R.0434.01	0	0.17298719	0.033009017	0	0	0.150082849	0	0.081293738	0.121778422	0	0.010050606	0.031665465	0.01888555	0.155542725	0.0008	0.079015519	0	0.065027001	0	0.079891025	0	0	0.25	0.077908828	1.0563423
TCGA.23.1032.01A.02R.0434.01	0.026975545	0.105099794	0	0	0	0.210617114	0	0.199117638	0	0	0	0.043184244	0.041562527	0.087683156	0.009633605	0.005705517	0	0.250303117	0	0.020117743	0	0	0.04	0.209853078	1.0093203
TCGA.23.1107.01A.01R.0434.01	0	0.100539405	0.155061017	0.008614693	0	0.067361208	0	0.097997676	0.037236219	0.021716398	0	0	0.005626752	0.194121764	0.036916572	0.192570319	0	0.044919631	0	0.035525983	0	0.001792363	0.04	0.196464971	1.0113804
TCGA.23.1109.01A.01R.0434.01	0	0.054880053	0.038383845	0.029598206	0	0.03269424	0	0.053153223	0.038715096	0.038222722	0	0.012980936	0.0004	0.27182449	0.077546376	0.284073297	0.02159868	0.003099791	0	0.04284868	0	0	0.01	0.45183853	0.8929535
TCGA.23.1110.01A.01R.0434.01	0	0.135537546	0.040051111	0	0.128148587	0	0	0.032072043	0.219567546	0.060719534	0	0.021637173	0.086680947	0.139259414	0	0.039085755	0	0.060521136	0	0.036719208	0	0	0.49	0.016903819	1.0805686
TCGA.23.1111.01A.01R.0582.01	0.069696262	0	0.043080537	0	0	0.222173498	0	0.090830274	0.097586381	0	0	0.061028017	0.055698672	0.109883401	0.028180171	0.020693231	0.020558171	0.056740376	0.12385101	0	0	0	0.47	0.028198079	1.0651009
TCGA.23.1113.01A.01R.0434.01	0	0.162180997	0.049400165	0	0	0.188000242	0	0.11167787	0.03790375	0.05837369	0	0.038048461	0.040171812	0.135916322	0	0.076079155	0	0.011460479	0.083932855	0	0	0.006854203	0.44	0.034031893	1.0703322
TCGA.23.1114.01B.01R.0564.01	0.023857531	0	0.012358874	0	0	0.157536086	0	0.120247358	0.045595942	0.049111696	0	0	0.013505631	0.305448383	0.013259039	0.074505485	0.013935874	0.059302431	0	0.111335671	0	0	0.28	0.073619266	1.0749213
TCGA.23.1116.01A.01R.0434.01	0	0.042547429	0.022514187	0	0.031913895	0.061760667	0	0	0	0.015320847	0	0.022388522	0	0.281105081	0.048592762	0.207056204	0	0.051768731	0	0.111804934	0	0.10322674	0.01	0.390701828	0.9298317
TCGA.23.1117.01A.02R.0434.01	0.006917633	0.028292873	0.008689843	0.063222047	0	0.080268553	0.014749369	0.134759164	0	0.031682965	0	0.060020037	0	0	0.218383211	0.249161652	0.044994416	0.014962886	0.03166329	0	0	0.012232059	0.01	0.474306206	0.8802966
TCGA.23.1118.01A.01R.0434.01	0	0.069646208	0.010686979	0	0	0.133245551	0	0.028413017	0.024526832	0.001777365	0	0.062070064	0	0.214658012	0.152633327	0.191059026	0.011421102	0.045574464	0.035383069	0	0	0.018904985	0.01	0.310083096	0.9667747
TCGA.23.1119.01A.02R.0434.01	0	0.192744127	0.141090554	0	0	0.032190527	0.006401105	0.072298562	0.014232666	0.08290844	0	0.056293192	0.014456648	0.012669404	0.046144429	0.250466874	0.02489642	0.026797814	0.017640902	0	0.008768333	0	0.01	0.360577348	0.9361216
TCGA.23.1120.01A.02R.0434.01	0	0.065469297	0.005842947	0.028629859	0	0.02162263	0.074084128	0.062858929	0.069151449	0.032847452	0.003487614	0.018030862	0.009142305	0.277164254	0.195651335	0.099256092	0.008147133	0.006044856	0.022568858	0	0	0	0.01	0.418951118	0.9119653
TCGA.23.1121.01A.01R.0434.01	0	0.194627457	0.217561863	0.005113049	0	0.084942716	0	0.086871646	0	0.059735937	0	0.030305767	0	0.081299367	0.041721827	0.058987444	0.084731986	0	0.024466278	0.029510678	0	0.0001	0.01	0.386069633	0.9260911
TCGA.23.1122.01A.01R.0434.01	0	0.051177478	0.024861848	0.008768829	0	0.062589265	0	0.058806215	0.012913087	0.022163359	0	0.058268068	0.004277663	0.09208016	0.099280912	0.284859597	0.113806801	0.083268322	0	0.013051676	0	0.00982672	0.03	0.215485461	1.0060009
TCGA.23.1123.01A.01R.0434.01	0	0.058652343	0.094961069	0	0.026247578	0	0.022060574	0.060563739	0	0.159061058	0	0	0	0.144394109	0.156667607	0.240639976	0	0.001515485	0.020795804	0	0	0.014440659	0.01	0.333610156	0.952103
TCGA.23.1124.01A.01R.0434.01	0	0.023817374	0.001367017	0	0	0.257166495	0	0.019687852	0.031970447	0	0.088496806	0.002160948	0	0.315318898	0.099841601	0.04222794	0	0.058752725	0	0.059191898	0	0	0.03	0.229483442	1.0095399
TCGA.23.1809.01A.01R.0564.01	0	0.057889257	0.079920089	0	0	0	0.002383221	0.06574511	0	0.154870298	0	0	0	0.348298985	0.053357246	0.084396207	0	0.088521214	0	0.064618373	0	0	0.03	0.227126826	1.0116548
TCGA.23.2072.01A.01R.0668.01	0	0.053842753	0	0.061567288	0	0.219638142	0	0.102748962	0.012877699	0.021727079	0	0.038355363	0.043430372	0.02997189	0.036752198	0.235761294	0	0.022790037	0	0.095501362	0	0.025035561	0.29	0.067885033	1.0600541
TCGA.23.2077.01A.01R.0668.01	0	0.05400168	0	0.073118177	0	0.131848461	0	0.053053572	0.002924805	0	0	0.0308863	0.01700378	0.041281402	0.059999376	0.466722181	0.001049551	0.016633467	0	0.021610512	0	0.029866735	0.04	0.185142185	1.0233891
TCGA.23.2078.01A.01R.0668.01	0	0.158167563	0.089152214	0	0.095892142	0.018707953	0.042095699	0.056713879	0	0.174524142	0	0.035419269	0	0.007447821	0.168093356	0.073414658	0.012202661	0.002256603	0.065912042	0	0	0	0.01	0.4870454	0.872524
TCGA.23.2079.01A.01R.0668.01	0	0.067124564	0.056568449	0.038697278	0	0.050753249	0	0.053626804	0.034681954	0.094741841	0	0.046759172	0.012567001	0.156540854	0.090348974	0.271638702	0.005931601	0.004839031	0	0.012099418	0	0.003081108	0.02	0.240574702	0.993836
TCGA.23.2081.01A.01R.0668.01	0	0.030063146	0.036585323	0	0	0.28270964	0	0.104705349	0	0	0.017648035	0	0.004611856	0	0.025326569	0.296864436	0.03539169	0.067417056	0	0.068635143	0	0.030041758	0.25	0.085143117	1.0478858
TCGA.23.2084.01A.02R.0668.01	0	0.04573928	0	0	0	0.184094011	0	0.039595151	0	0.016737388	0.012007321	0	0.109033466	0	0.041568563	0.40795918	0	0.054282117	0	0.055897119	0	0.033086403	0.03	0.223950882	0.9995242
TCGA.24.0966.01A.01R.0404.01	0	0.08585778	0.029798814	0.021088225	0	0.171574151	0	0.076111918	0.032336476	0.074588915	0	0.042296199	0.013935278	0	0.060134028	0.23051837	0.069227957	0.058105234	0	0.012322526	0	0.022104129	0.18	0.111454284	1.0383262
TCGA.24.0968.01A.01R.0434.01	0	0.057365788	0.027504696	0.061796709	0	0.032272411	0.009092301	0.092051976	0	0.078217216	0	0.034814674	0.021152655	0	0.161868258	0.334248633	0.011534523	0.004191264	0	0.060767524	0	0.01312137	0.01	0.373828423	0.9322236
TCGA.24.0970.01B.01R.0434.01	0	0.124386496	0.026453576	0	0	0.11021773	0	0.058280731	0	0.022094652	0	0.065715411	0	0.177862594	0.003311739	0.283531403	0	0.086330173	0.027903797	0	0	0.013911699	0.2	0.102038283	1.0531591
TCGA.24.0975.01A.02R.0434.01	0	0.21207299	0.114653434	0	0	0.140598781	0.020679988	0.030524179	0	0.041541131	0	0.068106042	0.026353261	0.129530042	0.100573848	0.075897076	0	0.004766871	0	0.034702359	0	0	0.02	0.243814761	0.9942907
TCGA.24.0979.01A.01R.0434.01	0	0.056924428	0	0.063147492	0	0.1298202	0	0.099915373	0.077096992	0	0.010491611	0.005435783	0	0.103318255	0.10533728	0.184436456	0.006048529	0.070376864	0	0.063644234	0	0.024006503	0.04	0.207428354	1.0044611
TCGA.24.0980.01A.01R.0404.01	0	0.00358371	0.026065671	0	0	0.181104373	0.04048077	0.09913181	0	0.033578751	0.016598235	0.032961716	0	0.313290388	0.127412009	0.025536926	0	0.04749278	0.045624987	0	0	0.007137873	0.05	0.184453571	1.0278116
TCGA.24.0982.01A.01R.0434.01	0	0.057370645	0.231413188	0	0	0.129673268	0	0.024748575	0.059638821	0.07158433	0	0.058127116	0	0.231195377	0.043512535	0.032535615	0	0.040841817	0.019358712	0	0	0	0.08	0.169189963	1.0288477
TCGA.24.1103.01A.01R.0434.01	0	0.046179721	0.028197043	0	0	0.080239369	0	0.07754318	0.105636993	0.140490449	0	0.063173764	0.020137036	0	0.086721992	0.04225142	0.025219905	0.11645838	0	0.158827821	0	0.008922928	0.68	0.004395044	1.1065524
TCGA.24.1104.01A.01R.0434.01	0	0.170798905	0.090037187	0	0	0.070837105	0	0.03637163	0.0004	0.140386919	0	0.060015356	0.020106601	0	0.020072485	0.199013723	0.007017514	0.037921312	0	0.131216999	0.015820499	0	0.03	0.22183842	1.0008057
TCGA.24.1105.01A.01R.0434.01	0	0.112282444	0.152902041	0.003215395	0.016630629	0	0.072120175	0.044107144	0	0.097285992	0	0.023629385	0	0.229552337	0.03595567	0.174256157	0	0	0	0.025640715	0	0.012421916	0.1	0.149969552	1.0358139
TCGA.24.1413.01A.01R.0453.01	0	0.080748221	0.040012024	0	0	0.22604368	0	0.035428749	0.068925083	0	0.03681368	0.044298146	0.026846814	0.173183959	0.02583167	0.053522789	0	0.121986882	0.040323786	0	0	0.026034517	0.12	0.138311463	1.0283612
TCGA.24.1416.01A.01R.0477.01	0	0.033274709	0.008306333	0	0	0.154375086	0	0.07845847	0.02406038	0.041405216	0.001024101	0.027035306	0.027930207	0	0.010520975	0.272901568	0.027574385	0.047548299	0	0.240191609	0	0.005393356	0.04	0.188990227	1.0161202
TCGA.24.1417.01A.01R.0477.01	0	0.041675917	0.073932733	0	0	0.159219637	0.025022498	0.021543362	0	0.073362588	0	0.05982653	0	0.207257372	0.102169876	0.186018775	0	0.025119575	0.014298554	0	0	0.010552583	0.01	0.292583905	0.9696951
TCGA.24.1418.01A.01R.0477.01	0	0.086263127	0.127314326	0	0.007700653	0.162622221	0.002298082	0.044724613	0.007273141	0.084362447	0	0	0	0.012079604	0.058610738	0.149689408	0.007363264	0.1707394	0	0.018462474	0	0.060496502	0.01	0.309881158	0.9570886
TCGA.24.1419.01A.01R.0477.01	0	0.101106536	0.027979808	0.095547905	0	0.061628006	0	0.123590148	0.054574552	0.010840711	0	0.001212749	0.12670381	0.072762771	0.020393454	0.040013091	0	0.21221994	0	0.051426518	0	0	0.1	0.148056891	1.0246732
TCGA.24.1422.01A.01R.0477.01	0	0.051093956	0.04137705	0.045844698	0	0.075459197	0.00911371	0.066653406	0	0.061982125	0	0.182760792	0	0.092608614	0.047437667	0.207884682	0.035790901	0.020370814	0	0.035653806	0	0.025968582	0.02	0.240020365	1.0029431
TCGA.24.1423.01A.01R.0477.01	0	0.140233336	0.056153532	0	0	0.013059623	0	0.117885605	0.039609832	0.051764723	0	0.110687577	0.028370873	0.161836097	0.123524501	0.046316843	0.025392311	0.025660621	0.048584696	0	0	0.01091983	0.04	0.187403601	1.0168272
TCGA.24.1424.01A.01R.0477.01	0	0.080872551	0.102923901	0	0	0.082445088	0.001658793	0.095376948	0	0.056512469	0	0.040480103	0	0.071217434	0.141785489	0.18969141	0.021104183	0.049754637	0.010603841	0.004073464	0	0.051499687	0.01	0.379349465	0.9267376
TCGA.24.1425.01A.02R.0502.01	0	0.046992845	0.042161295	0	0	0.081309952	0	0.034491686	0	0.054873269	0	0.034246527	0	0.267578284	0.106320991	0.217905031	0.004699252	0	0	0.086372332	0	0.023048537	0.01	0.367202524	0.9394907
TCGA.24.1426.01A.01R.0477.01	0	0.146861294	0.002508856	0.058195254	0	0	0	0.119450856	0.105791114	0	0.005139435	0	0.064566737	0	0	0.34200859	0.011972126	0.088097383	0	0.027343437	0	0.028064918	0.36	0.047164026	1.066299
TCGA.24.1427.01A.01R.0477.01	0	0.086995542	0.151867382	0.046131572	0	0.151579084	0.033871576	0.03968001	0	0.128250041	0	0.039815974	0.001164596	0	0.05698143	0.155669621	0.005998494	0.034749367	0.033301818	0	0	0.033943494	0.01	0.432041389	0.9009225
TCGA.24.1428.01A.01R.0477.01	0	0.114680728	0.235936149	0	0	0.060990737	0	0.005704317	0.011254552	0.06734355	0.00166346	0.00406209	0	0.210056161	0.09587727	0.117043023	0.013853734	0.0002	0	0.061331791	0	0	0	0.502680354	0.8638428
TCGA.24.1430.01A.01R.0477.01	0	0.15602409	0.07807452	0.019987962	0	0.103889777	0	0.142206922	0.104138925	0	0.006337323	0.030368558	0	0.084442385	0	0.072333517	0	0.068362381	0.103969622	0	0	0.029864017	0.48	0.020768426	1.0713691
TCGA.24.1431.01A.01R.0477.01	0	0.058926678	0	0.021360346	0	0.128240717	0	0.092152776	0.024290251	0.023196824	0	0.0455697	0.016801867	0	0.032267307	0.280103034	0.047876884	0.043458222	0	0.158101181	0	0.027654213	0.09	0.157726069	1.0229567
TCGA.24.1434.01A.01R.0477.01	0	0.043585757	0.052518802	0	0	0.108585712	0	0.053763803	0	0.009411677	0	0.062716377	0.028661753	0.037337895	0.05548416	0.219993547	0.012325183	0.0003	0	0.291670364	0	0.023614238	0.01	0.378413833	0.9319032
TCGA.24.1435.01A.01R.0477.01	0	0.044806106	0.011079181	0.059602636	0	0.070385568	0	0.035312905	0.018665086	0	0	0.073574575	0.003855778	0.134941802	0.184607578	0.215175256	0.060460352	0.039800712	0.034118969	0	0	0.013613496	0.01	0.375048846	0.9343832
TCGA.24.1436.01A.01R.0477.01	0	0.058013031	0.041396138	0	0	0.123792559	0.051541146	0.049321922	0	0.112317756	0.053088897	0	0	0.023631041	0.022022099	0.215932262	0	0.180827193	0.01713809	0	0	0.050977865	0.02	0.244981358	0.9839834
TCGA.24.1463.01A.01R.0477.01	0	0.05242391	0.020399352	0	0.031159465	0.058933989	0	0	0	0.044058668	0	0.056004551	0	0.265111812	0.140612358	0.192739369	0.117390863	0	0	0.01486557	0	0.006300094	0.01	0.447253985	0.896535
TCGA.24.1464.01A.01R.0477.01	0	0.075230627	0.04628501	0.09282068	0	0	0.009956955	0.10288681	0.0001	0.191118322	0	0.092187971	0	0	0.100056006	0.247965353	0.012075324	0.014633053	0.006547777	0	0	0.008088104	0.18	0.111825783	1.0656632
TCGA.24.1466.01A.01R.0477.01	0	0.075618808	0	0	0.024432966	0.0246951	0	0.041875508	0.023603349	0.059990419	0.017357796	0	0.014280406	0.164540676	0.020258266	0.368054764	0	0.124452033	0	0.04083991	0	0	0.04	0.191919542	1.0236572
TCGA.24.1467.01A.01R.0477.01	0	0.09501558	0.062335945	0.013618274	0	0.132934975	0	0.090727406	0	0.042507639	0	0.061944387	0.028619018	0	0.049303571	0.321337139	0	0.078658124	0.021857692	0	0	0.001140251	0.08	0.163875901	1.0180701
TCGA.24.1469.01A.01R.0502.01	0	0.180230654	0.090429643	0	0	0.048228983	0	0.060834632	0.01760184	0.102015136	0	0.063521435	0	0.240078062	0.067648976	0.048421392	0.011127057	0.010577882	0	0.036131326	0	0.023152982	0.01	0.409830134	0.9133192
TCGA.24.1470.01A.01R.0502.01	0	0.029818817	0.035495022	0.02614521	0	0.063429204	0.016356187	0.109514052	0	0.091681847	0	0.006567646	0.003343914	0.152802807	0.076332743	0.281354009	0.042677263	0.015577749	0	0.034801799	0	0.014101731	0.01	0.337752785	0.9467702
TCGA.24.1471.01A.01R.0502.01	0	0.083190888	0.015840612	0	0	0.155252626	0	0.075993387	0	0.058635086	0.009311112	0	0.008016903	0	0.065368699	0.312381638	0.022291406	0.089250879	0	0.024541211	0	0.079925553	0.32	0.055789013	1.0636025
TCGA.24.1474.01A.01R.0502.01	0	0	0.01001672	0	0	0.053334254	0	0.093648715	0.002129873	0.017076739	0	0.055419906	0	0.076140814	0.040982946	0.42025307	0	0.072596544	0	0.069085628	0	0.089314791	0.04	0.194273853	1.0240197
TCGA.24.1544.01A.01R.0538.01	0	0.122497795	0.054385483	0	0	0.202705627	0	0.151374253	0	0.050622909	0	0.015229489	0.030976804	0.145959808	0.012112883	0.095178646	0.013458661	0.065548158	0	0.035498861	0	0.004450623	0.33	0.05278406	1.0630821
TCGA.24.1545.01A.01R.0538.01	0	0.026878268	0.464146993	0.049582423	0	0.087012125	0.014897406	0.004042136	0	0.109425224	0	0.011842608	0	0.006130492	0.050805139	0.149459064	0.002490946	0.011867188	0.001368535	0.0001	0	0.009992571	0	0.679651215	0.7392161
TCGA.24.1546.01A.01R.0538.01	0	0.159158608	0.128909244	0	0.054543949	0.094973729	0	0.012471104	0	0	0	0.046353408	0.016697193	0.016928095	0.018364175	0.123559286	0.187055554	0.011513672	0	0.101531192	0	0.02794079	0.01	0.428045973	0.9031284
TCGA.24.1548.01A.01R.0538.01	0	0.058751912	0.316799687	0	0	0.161953442	0	0.059249483	0	0.0008	0	0.027505891	0.009547643	0	0.054065379	0.158650269	0.005937036	0.089745731	0	0.017201834	0	0.039766557	0.01	0.302781686	0.9685801
TCGA.24.1549.01A.01R.0502.01	0	0.042706562	0.099473563	0	0	0.053947096	0.105802337	0.060545426	0	0.08524496	0	0.076477499	0	0.172479768	0.134020344	0.123447962	0.026623074	0.0008	0.018401093	0	0	0	0.01	0.281012057	0.9745389
TCGA.24.1550.01A.01R.0502.01	0.00481939	0	0.277226817	0	0	0.004467728	0.013194178	0.026393234	0	0.049110185	0	0.01686341	0	0.221355992	0.030284883	0.292160502	0	0	0	0.053433368	0	0.010690313	0	0.71849006	0.7228091
TCGA.24.1551.01A.01R.0502.01	0	0.033765008	0.020854413	0.029896258	0	0.114618397	0	0.07138928	0.016910034	0.046911781	0	0.02584123	0.020504925	0.344678921	0.059900042	0.149459218	0.009154183	0	0	0.045804884	0	0.010311426	0.01	0.460724589	0.887958
TCGA.24.1552.01A.01R.0502.01	0	0.066924994	0.052885239	0	0	0.135597339	0	0.166537365	0.078447165	0.00649716	0	0.099810032	0.051919137	0.145324569	0.032655946	0.057762356	0.034296173	0.046925	0.015802986	0.001199908	0.007414632	0	0.11	0.144275079	1.0276649
TCGA.24.1553.01A.01R.0502.01	0	0.042921911	0.147055969	0.105492585	0	0	0	0.05627908	0	0.22939426	0	0.081561764	0	0.043292446	0.07919229	0.138204029	0.010062918	0.007806522	0	0.050658276	0.00143968	0.006638271	0.01	0.43511317	0.9026091
TCGA.24.1555.01A.01R.0502.01	0.007360985	0.096333925	0	0	0	0.139416829	0	0.10693047	0.039553095	0.041212395	0	0.040952922	0.01432831	0.116931663	0.053702376	0.183898798	0	0.102040541	0	0.057337693	0	0	0.17	0.125192289	1.0361074
TCGA.24.1556.01A.01R.0538.01	0	0.076780931	0.024983447	0.040967506	0	0.064376814	0	0.096864542	0.023547109	0	0	0.055541501	0.01555867	0.044424059	0.195138819	0.278189269	0	0.029293756	0	0.038646061	0	0.015687514	0.02	0.235159693	1.0051267
TCGA.24.1557.01A.01R.0538.01	0	0.131992413	0.094674723	0	0	0.023447308	0	0.05720862	0.009736154	0.018067721	0	0.033955348	0.065905378	0.06328288	0.123880152	0.286887036	0.028950654	0.026301843	0	0	0	0.035709769	0.06	0.180250436	1.0221533
TCGA.24.1558.01A.01R.0538.01	0	0.10263524	0.007907463	0	0	0.112115203	0	0.064003067	0.083573996	0	0	0.083787489	0	0.379801072	0.023559701	0.110479057	0	0.007745454	0	0.024392257	0	0	0.01	0.374463243	0.9374689
TCGA.24.1560.01A.01R.0538.01	0	0.038729205	0.030615732	0.024028581	0	0.077778243	0	0.197702548	0.056966568	0	0	0.080858992	0.050990111	0	0.07494754	0.168299847	0.071183414	0.103644756	0	0.024254462	0	0	0.21	0.09869437	1.0458782
TCGA.24.1562.01A.01R.0502.01	0	0.095968671	0.019265476	0	0	0.073109995	0	0.0591496	0.061763677	0.107325215	0	0.021385851	0	0.315660161	0.043223385	0.124104574	0.010498057	0	0	0.068545337	0	0	0.01	0.362217934	0.9391844
TCGA.24.1563.01A.01R.0502.01	0	0.079731902	0.023734437	0.014197806	0	0.124264392	0	0.032800089	0.004573489	0.030938521	0	0.127778142	0	0.076533526	0.027119201	0.096349178	0.009626065	0.013276509	0	0.28643871	0	0.052638033	0.02	0.254358418	1.0050797
TCGA.24.1564.01A.01R.0502.01	0	0.019891703	0.00613592	0.008144893	0.004846383	0.017395992	0	0.025148221	0	0.055613704	0	0.035804688	0	0.257892742	0.115935031	0.352157664	0.00142934	0	0	0.08203878	0	0.017564938	0	0.631275214	0.7775822
TCGA.24.1565.01A.01R.0502.01	0	0.059300019	0.011284965	0	0	0.111093206	0	0.054532537	0.041436856	0.09939567	0.009270398	0.00837868	0	0	0.024372399	0.465406581	0.012446444	0.047110607	0.021754451	0	0	0.034217187	0.06	0.182130929	1.0190831
TCGA.24.1567.01A.01R.0538.01	0.080682395	0	0.006824552	0.171645047	0	0.007300741	0	0.12509105	0.16388602	0	0	0	0	0.232888349	0	0.005025632	0.05698935	0.047593588	0	0.102073276	0	0	0.46	0.031715769	1.0851643
TCGA.24.1603.01A.01R.0502.01	0	0.062417595	0.017298881	0	0.006768063	0.086694068	0	0.080624872	0.055202139	0.056127379	0	0.025055857	0.009471338	0.077353384	0.080209019	0.207239658	0.038251122	0.068187248	0	0.084682434	0	0.044416945	0.13	0.136159482	1.0298707
TCGA.24.1604.01A.01R.0502.01	0	0.195959689	0.067010795	0	0	0.06432968	0	0.062893899	0.044646801	0.070539892	0	0.088687555	0.019458839	0	0.078183235	0.133845231	0.015587804	0.081909672	0	0.043912825	0	0.033034085	0.07	0.175194501	1.0216298
TCGA.24.1614.01A.01R.0502.01	0	0.114583261	0	0	0	0.237747989	0	0.165905252	0.002631072	0.060513616	0.035050606	0	0.016208113	0.030551449	0	0.119800563	0	0.103385698	0	0.113622381	0	0	0.32	0.057792793	1.0647368
TCGA.24.1616.01A.01R.0502.01	0.017267815	0.047580362	0	0	0	0.218842787	0	0.053746825	0.083484834	0	0.0008	0.076152411	0	0.029416642	0.051699256	0.225794345	0.003823278	0.090789475	0	0.083692849	0	0.016958564	0.2	0.104236761	1.0471118
TCGA.24.1842.01A.01R.0582.01	0	0.09366435	0.050730106	0	0.009605885	0.052165826	0.047113534	0.077148134	0	0.142009691	0	0.049959184	0.00141704	0.170786705	0.088521767	0.124292981	0.01825747	0.017263574	0	0.051085286	0	0.005978468	0.01	0.382524323	0.9252246
TCGA.24.1843.01A.01R.0582.01	0	0.110237534	0.18244068	0.015964181	0	0.012379117	0	0.032791667	0.009559649	0.068378347	0	0.055082477	0	0.172354106	0.050505509	0.238834093	0	0.005128236	0	0.036736305	0	0.009608099	0	0.561005038	0.8313823
TCGA.24.1844.01A.01R.0582.01	0	0.112344402	0.005476013	0	0.022511223	0.160881229	0	0.038392187	0	0.022703877	0.003586791	0.039570416	0.012771091	0	0.013900774	0.342746549	0.053574065	0.057075456	0	0.088919831	0	0.025546097	0.28	0.073418056	1.0560393
TCGA.24.1845.01A.01R.0582.01	0	0.061452413	0	0	0	0.036465998	0	0.061108786	0.036107333	0.007648998	0	0.028126115	0.028244293	0.243477863	0.116091267	0.302817246	0	0.016453796	0	0.050265495	0	0.011740397	0.02	0.250332868	1.0044511
TCGA.24.1846.01A.01R.0582.01	0	0.082128545	0.050861308	0	0	0.078343893	0	0.063730663	0.002596045	0.068108866	0	0.044451946	0	0.300512538	0.10933301	0.155747742	0	0.003080896	0.041104549	0	0	0	0.02	0.266892565	0.9872468
TCGA.24.1847.01A.01R.0564.01	0	0.112217983	0.069445677	0.074373344	0	0	0.055023983	0.085829438	0	0.213880491	0	0.033864216	0	0.06248516	0.05534807	0.172497561	0	0.012819977	0	0.048804792	0	0.003409307	0.01	0.380716948	0.927031
TCGA.24.1849.01A.01R.0582.01	0.037071739	0	0.128898374	0	0	0.099200712	0.068795148	0.044627288	0	0.180746358	0	0.042689067	0	0	0.138791054	0.139453583	0.0006	0.025306732	0.047003994	0	0	0.046841196	0.01	0.42000576	0.9075178
TCGA.24.1850.01A.01R.0582.01	0	0.163542159	0.079887429	0.026616858	0	0.008152302	0.030989796	0.086202246	0	0.090605308	0	0.023232758	0	0.016913375	0.139008966	0.206825812	0.061703376	0	0	0.064158505	0	0.002161112	0.01	0.305626019	0.9618376
TCGA.24.1852.01A.01R.0808.01	0.117509179	0	0	0.011612363	0.042019032	0.057199176	0	0.149937619	0	0.039803675	0	0.079871998	0.025030703	0.084862867	0	0.122364794	0	0.159230461	0.110558133	0	0	0	0.88	-0.0197	1.0868048
TCGA.24.1852.02A.01R.0808.01	0	0.079774688	0.042515171	0	0	0.055497647	0	0.075631725	0	0.041251958	0	0.015552072	0	0	0.061839691	0.333420439	0	0.152638368	0	0.101842262	0	0.04003598	0.18	0.121523087	1.042707
TCGA.24.1920.01A.01R.0653.01	0	0.02030083	0.034269893	0	0	0.182460571	0.042707852	0.116055458	0	0.08743008	0	0.068388838	0	0.057047235	0.12509876	0.165795907	0.002044251	0.026153046	0	0.005559211	0	0.066688068	0.02	0.252162848	0.9885832
TCGA.24.1923.01A.01R.0653.01	0.014561705	0.06688597	0	0	0	0.214829971	0	0.067373902	0	0.042899254	0	0	0.059897522	0	0.006532797	0.335632206	0.009145089	0.127239981	0	0.038570542	0	0.016431061	0.25	0.082061241	1.0523498
TCGA.24.1924.01A.01R.0653.01	0	0.094121949	0.097362003	0.007098456	0	0	0.035774209	0.118505411	0	0.12799361	0	0.057450806	0	0	0.106550966	0.158368891	0.019152244	0.021054498	0	0.116352186	0.005282743	0.034932028	0.01	0.361271198	0.9356918
TCGA.24.1928.01A.01R.0653.01	0	0.054214031	0.041687229	0.013093073	0	0.13704305	0	0.07442241	0	0.057036363	0	0.055468696	0	0	0.150902087	0.241997944	0.018041815	0.025820487	0	0.10332633	0	0.026946486	0.02	0.254989438	0.9879527
TCGA.24.1930.01A.01R.0653.01	0.001861461	0.015067906	0.248974709	0	0	0.094271134	0	0.061572471	0	0.054922154	0	0.007468025	0	0.091673542	0.139714528	0.215139245	0	0.010210348	0	0.036959856	0	0.022164623	0	0.518650593	0.8552914
TCGA.24.2019.01A.02R.0668.01	0.014836662	0	0.164839811	0.081667715	0	0	0.071706136	0.12975862	0	0.109727145	0	0	0	0	0.064560761	0.249571965	0.006101433	0.036120412	0	0.053170281	0	0.017939058	0.02	0.276096331	0.9701612
TCGA.24.2020.01A.01R.0653.01	0	0.08339584	0.057218972	0	0.055636849	0.005248496	0	0.036412978	0.035352631	0.01034654	0	0.031627111	0.062488492	0.105263341	0.066692648	0.265094313	0.045887891	0.06921088	0	0.070123018	0	0	0.1	0.149568941	1.0283841
TCGA.24.2023.01A.01R.0653.01	0	0.026157321	0.043797612	0.025468339	0	0.101704751	0.042599536	0.092731058	0	0.051167911	0	0.103474682	0	0	0.096780102	0.18455161	0.03387841	0.050982542	0	0.110527289	0	0.036178837	0.04	0.20545898	1.0091214
TCGA.24.2024.01A.02R.0668.01	0	0.162788056	0.070340269	0	0	0.042964041	0	0.134181633	0	0.183420818	0	0.051096858	0	0.068294373	0.039222035	0.087302572	0.029329662	0.034714004	0	0.072850265	0	0.023495415	0.08	0.169798093	1.0232775
TCGA.24.2026.01A.01R.0653.01	0	0.050879554	0.183837215	0.024057019	0	0.089500574	0.012420676	0.043171835	0.010824091	0.029212857	0	0.057904752	0.002155089	0.043660368	0.110338296	0.220375176	0	0.018981191	0	0.072728453	0	0.029952854	0.01	0.318904541	0.9551904
TCGA.24.2027.01A.01R.0653.01	0	0.071372755	0.017682024	0	0	0.121602192	0	0.107325369	0.004813508	0.04393625	0	0.085392214	0.024408646	0.115239511	0.063931816	0.201258366	0.040224194	0.055926242	0.046886912	0	0	0	0.25	0.079478292	1.052384
TCGA.24.2029.01A.01R.0653.01	0	0.036635735	0.049202864	0	0.050791011	0.11238261	0.015800644	0.012245527	0	0.113819081	0	0.067419075	0.041106263	0.037009695	0.150260731	0.171510288	0.010629085	0.013998893	0	0.059159218	0	0.05802928	0.01	0.334425581	0.951233
TCGA.24.2030.01A.01R.0668.01	0	0.153955816	0.074190813	0.02849524	0	0	0	0.128859911	0.026791621	0.046060531	0	0.011910507	0	0.146283194	0.031735281	0.257520773	0.05483475	0.025136925	0.003271331	0.010953308	0	0	0.3	0.062612266	1.066246
TCGA.24.2033.01A.01R.0668.01	0.017614635	0.013925641	0	0	0	0.083382436	0	0.095962258	0.011236409	0.051447397	0	0	0	0	0.053189395	0.307804554	0.00457261	0.020670391	0	0.275135544	0	0.065058731	0.21	0.095994106	1.0676048
TCGA.24.2035.01A.01R.0668.01	0	0.037754729	0.054730177	0	0.002938109	0.075065479	0.012644786	0.055464506	0	0.080284352	0	0.032983025	0.031191585	0	0.10865123	0.302596241	0.006998551	0	0.120968297	0.047606047	0	0.030122886	0.01	0.420699635	0.906275
TCGA.24.2036.01A.01R.0668.01	0.06128262	0	0	0	0.099132018	0.096609338	0	0.12223513	0.065407847	0.108625728	0	0.00197475	0.026686816	0.093934875	0	0.185247711	0.011509494	0.060326187	0.067027488	0	0	0	0.27	0.075046709	1.0537042
TCGA.24.2038.01A.01R.0668.01	0.086162118	0.013155658	0	0.072538855	0	0.099585832	0	0.100416257	0.119133803	0.03082183	0.003220758	0	0.156110661	0	0	0.1624837	0.026492382	0.045525579	0	0.08435257	0	0	0.67	0.004949953	1.0778403
TCGA.24.2254.01A.01R.0668.01	0	0.018676164	0	0	0	0.061752101	0	0.014939435	0.017023306	0.026572598	0	0.007637088	0.046404254	0.225041147	0.01286528	0.296284722	0	0	0	0.272792472	0	0	0.01	0.474947248	0.8844639
TCGA.24.2260.01A.01R.0668.01	0	0.054960919	0.075326235	0.0006	0	0.063251484	0	0.153977951	0.023247311	0.078045973	0	0.003925452	0	0.380054743	0.061435483	0.087000664	0	0.015544903	0	0.002590003	0	0	0.01	0.330249251	0.9588192
TCGA.24.2261.01A.01R.0668.01	0	0.101971468	0.08179315	0.033585465	0	0.017784609	0.032149187	0.102354083	0	0.190656537	0	0.014831045	0	0	0.096551533	0.226280489	0.00979295	0.02532116	0	0.041239032	0	0.02568929	0.01	0.341053225	0.944473
TCGA.24.2262.01A.01R.0709.01	0	0.117971745	0.146828131	0	0.021628219	0	0	0.080563465	0.006231455	0.055284128	0.031077303	0	0	0.207239888	0.155823405	0.053519359	0.008228364	0.002186996	0	0.100670599	0	0.012746945	0.01	0.425944598	0.905964
TCGA.24.2267.01A.01R.0709.01	0	0.064448856	0.347013143	0	0	0	0.011184264	0.068175185	0	0.090696567	0	0	0	0.107638309	0.092273816	0.18630068	0	0.006581471	0	0.025687709	0	0	0	0.582263219	0.8144725
TCGA.24.2271.01A.01R.0709.01	0.022781241	0	0.229827882	0	0	0.120517198	0	0.081218359	0	0.108593804	0	0.058971584	0	0.055638116	0.151396023	0.088471707	0	0.013705611	0	0.053265681	0	0.015612794	0.01	0.377779142	0.9315308
TCGA.24.2280.01A.01R.0709.01	0	0.083822246	0.226772721	0.073405087	0	0.108908188	0	0.097438997	0	0	0	0.082878488	0.023160741	0.003176144	0.03291382	0.13017908	0	0.041780915	0	0.057853378	0.015273834	0.022436362	0.01	0.388420415	0.9227983
TCGA.24.2281.01A.01R.0709.01	0	0.028387576	0.073769991	0.008636075	0	0.044828121	0.038281921	0.042877321	0.020226435	0.023906065	0	0.066076273	0	0.307505816	0.090678322	0.167807084	0	0	0	0.078970552	0	0.008048447	0	0.524479347	0.8508687
TCGA.24.2288.01A.01R.0709.01	0	0.103023958	0.356958995	0	0	0.095927482	0.019245329	0.083087227	0	0.090678646	0	0.024434478	0	0.0005	0.097221144	0.082085468	0.005102375	0.019035925	0	0.022711204	0	0	0	0.642398862	0.7715064
TCGA.24.2289.01A.01R.0709.01	0.00532886	0.020200585	0.017599918	0	0	0.121663758	0	0.06455713	0	0.06081845	0	0.048417493	0.075545276	0	0.017398776	0.214276196	0.0009	0.03889455	0	0.293265098	0	0.021076396	0.04	0.207846841	1.0164882
TCGA.24.2290.01A.01R.0709.01	0	0.080065568	0.041467722	0	0.027805676	0.064767377	0	0.0004	0.032656295	0.018244744	0.002661917	0	0.006578121	0.114801039	0.017720419	0.301408408	0.01996515	0.120224347	0	0.109356633	0	0.041852075	0.04	0.192655395	1.0144508
TCGA.24.2293.01A.01R.0709.01	0	0.060285675	0.041715626	0	0	0.156252011	0.01876175	0	0	0.126529717	0	0.001386972	0.020526416	0.216808906	0.091212343	0.201750675	0	0.0200142	0.022208644	0	0	0.022547064	0.01	0.42806551	0.9033518
TCGA.24.2295.01A.01R.0709.01	0	0.14403257	0.038257102	0	0	0.042836633	0	0.219810928	0.004031479	0.049083828	0	0.052658383	0	0	0.056726846	0.268081618	0	0.067160397	0	0.045666917	0	0.011653299	0.59	0.009116132	1.0824258
TCGA.24.2297.01A.01R.0709.01	0	0.097917264	0.054340394	0	0	0.21804973	0	0.053524462	0.033975357	0.035255879	0	0.01018491	0.075662809	0.059488488	0.06942098	0.162502266	0	0.057757043	0	0.071920418	0	0	0.3	0.062782801	1.0537541
TCGA.24.2298.01A.01R.0709.01	0	0.0450802	0.037062341	0	0	0.078240453	0	0.098808382	0	0.077077412	0	0.021040137	0	0.099079866	0.025140692	0.227224443	0	0.139285734	0	0.123002891	0	0.028957448	0.22	0.093527337	1.0508251
TCGA.25.1312.01A.01R.0453.01	0	0.044946609	0.031171775	0.036962193	0	0.095585815	0	0.055568732	0.045176162	0	0	0.122291356	0.015555308	0	0.022167376	0.242340058	0.024070136	0.097891708	0	0.126538756	0	0.039734015	0.09	0.157742858	1.0277563
TCGA.25.1313.01A.01R.0453.01	0	0.160779499	0.049150237	0	0.036079195	0.143494778	0	0.049756597	0	0.006919369	0	0.047248733	0.068642361	0	0.033298595	0.302534193	0.014146041	0.035631966	0	0.033040299	0	0.019278137	0.08	0.164973494	1.0175135
TCGA.25.1314.01A.01R.0453.01	0	0.138455151	0.067216006	0	0	0.099787565	0.01292616	0.079333117	0.02484326	0.067261133	0.026069222	0	0.001250646	0.022134708	0.222493406	0.159935209	0.004808826	0.044820351	0.004356392	0.007481625	0	0.016827223	0.02	0.261278926	0.9956406
TCGA.25.1315.01A.01R.0453.01	0	0.0001	0.071068958	0.024783386	0	0.139283035	0	0.113100029	0.063510645	0	0	0.131452994	0.089390074	0.126005191	0.031144325	0.063607073	0.00403943	0.062339896	0.080167688	0	0	0	0.48	0.020990913	1.0748968
TCGA.25.1316.01A.01R.0453.01	0	0.006117467	0.009517789	0.218485565	0	0	0	0.096094959	0.06228351	0.067075746	0	0.148687616	0	0.032185948	0.064595366	0.116372328	0.065505214	0	0.113078492	0	0	0	0.06	0.182422482	1.033086
TCGA.25.1317.01A.01R.0453.01	0	0.107260184	0.259042187	0	0	0.112692448	0	0.055858227	0.005285255	0.05530214	0	0.053656757	0	0.095142799	0.066062615	0.129234392	0.00137664	0.018012045	0	0.026291672	0	0.014782638	0.01	0.394387279	0.9217465
TCGA.25.1318.01A.01R.0453.01	0	0.025765024	0.028627027	0	0	0.182983767	0	0.060082442	0.056264235	0	0	0.123789063	0.032409119	0.090437948	0.028625754	0.18661377	0.011160755	0.012417214	0	0.160823883	0	0	0.2	0.101882577	1.0586611
TCGA.25.1319.01A.01R.0453.01	0	0.076437989	0.05522553	0	0	0.114367422	0	0.051324788	0.051141345	0.041569938	0	0.02146187	0.011827241	0.043763429	0.129115443	0.313955857	0.066719119	0	0.010490716	0	0.002549766	0.010049546	0.03	0.215712829	1.0010149
TCGA.25.1320.01A.01R.0453.01	0	0.04798004	0.079169248	0.00395872	0	0.152765546	0	0.023727827	0	0.036452349	0	0.091306979	0	0.148964831	0.045791807	0.110708049	0.051707896	0.047195308	0	0.143856056	0	0.016415345	0.01	0.30637725	0.961684
TCGA.25.1321.01A.01R.0453.01	0	0.136785127	0.033448506	0	0	0.157402928	0	0.088401411	0	0.044398844	0	0.054650555	0.005173008	0.003923078	0.089876788	0.14342852	0.046368877	0.032573645	0	0.128238658	0	0.035330054	0.2	0.104058784	1.0446034
TCGA.25.1322.01A.01R.0453.01	0	0.084349747	0.069407278	0	0	0.117049581	0.002455159	0.065443075	0	0.086647137	0	0.024535001	0.00764137	0.046105395	0.014968552	0.20017472	0	0.129202996	0	0.114872937	0.0007	0.036475418	0.08	0.162710942	1.0164912
TCGA.25.1323.01A.01R.0453.01	0	0.061305499	0.014032614	0	0	0.049325344	0	0.079826396	0.009249448	0.03273486	0	0.110068033	0.016227626	0.07038493	0.017531135	0.236100708	0.018334522	0.100074976	0	0.162989912	0	0.021813998	0.17	0.129493952	1.0463268
TCGA.25.1324.01A.01R.0453.01	0	0.037186473	0.279773207	0	0.015895175	0.142851882	0.028977543	0.049982223	0.012859454	0.075085824	0	0	0	0.053370238	0.089896173	0.091349019	0.002476701	0.085583626	0.034712462	0	0	0	0.01	0.309977643	0.9620029
TCGA.25.1325.01A.01R.0453.01	0	0.197831586	0.095586795	0	0	0.134147322	0	0.030421687	0.025717644	0.040804928	0	0.108349421	0.027412606	0.018183588	0.100958287	0.116306491	0.043975945	0	0.042642404	0	0.017661297	0	0.21	0.096883725	1.0563042
TCGA.25.1326.01A.01R.0453.01	0	0.032613924	0.127191262	0.025739381	0	0.09693769	0	0.027755492	0	0.057744665	0	0.055262251	0	0.078733251	0.084291628	0.275732257	0.018860929	0.023144819	0	0.067963402	0	0.028029049	0.01	0.357400688	0.9366328
TCGA.25.1328.01A.01R.0453.01	0	0.117934513	0.062607917	0.085991438	0	0.063128076	0.001187256	0	0.028119672	0	0	0.04700926	0.066154773	0.288919397	0.036395899	0.102195206	0.03703907	0	0	0.063317522	0	0	0.02	0.236700519	0.9979831
TCGA.25.1329.01A.01R.0453.01	0	0.098989647	0.156006156	0	0	0	0	0.042830321	0.040785682	0.086361	0	0.02784078	0	0.293749256	0.015594374	0.118449499	0.047863395	0.019775159	0.030855759	0.0009	0	0.019961933	0.04	0.190187961	1.0217469
TCGA.25.1623.01A.01R.0538.01	0	0.070720989	0.181668786	0	0	0.030433817	0.007536098	0.050818691	0	0.185929253	0	0.099305337	0	0.063033574	0.104858045	0.089065832	0.006440097	0.044137171	0.040447555	0	0	0.025604757	0	0.513190978	0.8578213
TCGA.25.1625.01A.01R.0538.01	0	0.040108066	0.040259505	0	0	0.154587247	0	0.050604183	0	0.046685048	0	0.057371066	0.073813481	0	0.035056579	0.196098927	0.010566619	0.047158812	0	0.198668117	0	0.049022351	0.04	0.212629959	1.0018252
TCGA.25.1626.01A.01R.0538.01	0.002590861	0.00428114	0.054835032	0.020282356	0	0.113617384	0	0.030951701	0	0.148969554	0	0.081455935	0.031614887	0	0.037580453	0.109767964	0.0007	0.043868575	0	0.301110918	0	0.018395577	0.01	0.426853262	0.9098127
TCGA.25.1627.01A.01R.0538.01	0	0.14232318	0.065643032	0	0	0.150806537	0	0.059821909	0	0.042216346	0	0.059889746	0.030101743	0.096574497	0.021432053	0.17385848	0.018449898	0.030448942	0	0.088464579	0	0.019969058	0.03	0.221134742	0.9943028
TCGA.25.1628.01A.01R.0538.01	0	0.123721955	0.09762101	0.113087647	0	0	0.027476426	0.020530329	0	0.218029307	0	0.023285732	0	0.003721546	0.144500068	0.137798475	0.024948915	0.019200287	0.037194498	0	0	0.008883805	0.01	0.475579902	0.8791302
TCGA.25.1630.01A.01R.0538.01	0	0.077401217	0.015005061	0.003896349	0	0.093905063	0	0.004517619	0.020333568	0.00984486	0	0	0.021852732	0.192874408	0.020573143	0.2425003	0.071854171	0.011192285	0	0.143307737	0	0.070941487	0.01	0.437108507	0.9000025
TCGA.25.1631.01A.01R.0538.01	0	0.054460454	0.063331715	0	0	0.15958529	0	0.09757196	0	0.109401727	0	0.017301609	0	0.098031406	0.01352899	0.266293056	0	0.053878587	0	0.033377185	0	0.033238019	0.19	0.10606976	1.042766
TCGA.25.1632.01A.01R.0538.01	0.059004628	0	0.017755004	0.179038376	0	0.010107268	0	0.108760959	0.162662304	0	0	0	0.033398839	0	0	0.049594158	0.046850611	0.147110634	0	0.180205514	0	0.005511704	0.79	-0.0044	1.0921657
TCGA.25.1633.01A.01R.0538.01	0.024330928	0	0.03710499	0.071037758	0	0.080473447	0.018513773	0.069932907	0	0.156603662	0	0.058940239	0.004260107	0	0.151063137	0.225882351	0	0.033938727	0	0.024576575	0	0.043341398	0.01	0.380734572	0.93115
TCGA.25.1634.01A.01R.0538.01	0	0.145960213	0.047530711	0	0.003300062	0.255068479	0	0.111052881	0	0	0.03515743	0.016088404	0.053264395	0.155273523	0	0.132548899	0	0	0	0.044755003	0	0	0.79	-0.0036	1.0905996
TCGA.25.1635.01A.01R.0538.01	0	0.064076492	0.029446294	0.037243344	0	0.120018067	0.01750468	0.014014152	0	0.119222733	0	0	0	0.025655463	0.170497394	0.290809548	0	0.039743697	0.038785475	0	0	0.032982661	0.01	0.308333723	0.9645119
TCGA.25.1870.01A.01R.0653.01	0	0.058809155	0	0	0	0.117863547	0	0.103751198	0	0.035159493	0	0.086327699	0.015585116	0	0.010585711	0.415122452	0	0.034033145	0	0.101444501	0	0.021317984	0.21	0.099726608	1.058177
TCGA.25.1871.01A.01R.0653.01	0	0.131685211	0.014423584	0.013485482	0.012128133	0.127015911	0	0.034150229	0.131354771	0.005538275	0	0.174012365	0	0.146790961	0	0.10773701	0	0.012947532	0.088730538	0	0	0	0.43	0.037031106	1.0888843
TCGA.25.1877.01A.01R.0653.01	0	0.113582469	0.149051816	0.015697649	0	0	0.052962179	0.074748269	0	0.189347016	0	0.050045389	0	0.054390495	0.047531576	0.196515652	0.02143765	0.001057024	0	0.025290957	0	0.008341858	0.01	0.432342774	0.9010549
TCGA.25.1878.01A.01R.0653.01	0	0.15706049	0.103354789	0	0.039005795	0.012713956	0.04135582	0.051339443	0	0.160646817	0	0.023675739	0	0.067753987	0.117960406	0.170494441	0	0.024678094	0	0.023541607	0	0.006418615	0	0.502110319	0.8651312
TCGA.25.2042.01A.01R.0709.01	0.002790833	0.015129818	0.114914552	0	0	0.070491695	0	0.042766068	0	0.095526249	0	0.06333189	0.002105788	0	0.010498999	0.235764229	0	0.076068459	0	0.207313501	0	0.06329792	0.03	0.217431877	1.0040241
TCGA.25.2391.01A.01R.0709.01	0.0416768	0	0	0.038325464	0	0.059349814	0	0.093945137	0.029291952	0.04078364	0	0.056115685	0.014336952	0	0.01771695	0.28316366	0.002734889	0.148958433	0	0.078481864	0	0.095118759	0.07	0.174402828	1.0184534
TCGA.25.2392.01A.01R.0709.01	0	0.160625816	0.068669568	0	0.013839226	0.098426467	0	0.005452031	0	0.064154307	0	0.029072462	0.054663047	0	0.034174175	0.407216521	0	0.02387065	0.005286617	0.0005	0	0.034044165	0.1	0.146821708	1.0344609
TCGA.25.2393.01A.01R.0709.01	0	0.097102916	0.031373424	0	0.0242552	0.084882895	0	0.058795359	0	0.021027876	0	0.067191727	0	0.35936506	0.041532785	0.072010836	0.0007	0	0	0.091785769	0.036041213	0.013912644	0.01	0.336405686	0.9562094
TCGA.25.2396.01A.01R.0709.01	0	0.114987127	0.042757345	0.05491774	0	0	0.020671321	0.070129126	0.016933284	0.129007862	0	0.095985177	0	0.025353202	0.189600333	0.200342148	0.004187643	0.007758364	0.002854245	0.001	0	0.023552746	0.01	0.313672744	0.9712061
TCGA.25.2397.01A.01R.0709.01	0	0.046759216	0.032349193	0	0	0.164910161	0	0.08165001	0.025850961	0	0.053589844	0	0.037401047	0	0.007183612	0.305296545	0	0.047903032	0	0.151091546	0	0.046014833	0.31	0.060955546	1.0582167
TCGA.25.2398.01A.01R.0709.01	0	0.073476435	0.041645273	0	0.02417774	0.193446894	0	0	0.0004	0	0	0.093481163	0	0.378555515	0.077509104	0.100996839	0	0	0.006350135	0.009996279	0	0	0.01	0.326374898	0.9645781
TCGA.25.2399.01A.01R.0709.01	0.02766928	0	0.021423861	0.058152702	0	0.081567178	0.039132515	0.070174447	0	0	0	0.151615207	0.012962754	0.066831149	0.115244531	0.242819923	0.033687418	0.04093679	0	0.009690104	0	0.028092141	0.01	0.292510847	0.9738822
TCGA.25.2400.01A.01R.0709.01	0.029321811	0.010359436	0.005371993	0	0	0.125345509	0	0.131489912	0	0.055677818	0	0.024189558	0	0	0.087402313	0.36979935	0.019164415	0.056257462	0	0.032323742	0	0.053296682	0.04	0.18739185	1.0146028
TCGA.25.2401.01A.01R.0709.01	0	0.056607632	0.028111292	0.014513119	0	0.040639261	0	0.046620465	0	0.046365939	0	0.027945779	0	0.083869574	0.16158092	0.316073228	0.002687338	0.086888726	0	0.042663545	0	0.045433183	0.01	0.448978893	0.8945698
TCGA.25.2404.01A.01R.0709.01	0	0.031372317	0.056413997	0.036709467	0	0.116043713	0.023189912	0.087343474	0	0.04601882	0	0.021166098	0.014329009	0	0.173685564	0.223503172	0.037387912	0.067159411	0.004059244	0.028783969	0	0.032833922	0.01	0.312553537	0.9609502
TCGA.25.2408.01A.01R.0709.01	0	0.079971187	0.03794225	0	0	0.153301191	0	0	0	0.040271888	0	0.031621935	0	0.235482206	0.037623894	0.229971273	0.011515048	0.008287629	0	0.089525254	0	0.044486245	0.02	0.266268488	0.9857812
TCGA.25.2409.01A.01R.0709.01	0	0.05058669	0.010895156	0.06325778	0	0.142917145	0	0.017778012	0	0.060625411	0	0.045695508	0	0	0.151639823	0.384821302	0	0.021436483	0	0.021878018	0	0.028468671	0.02	0.232795402	1.0048404
TCGA.29.1688.01A.01R.0564.01	0	0.100461152	0.006307858	0	0.019221487	0	0	0.066743397	0	0.140310839	0	0.017435765	0	0.102610064	0.099774373	0.350432707	0	0.027761922	0	0.037091501	0	0.031848935	0.02	0.234820992	1.0001335
TCGA.29.1690.01A.01R.0564.01	0	0.011677923	0.005782301	0	0	0.091154193	0.015496769	0.003761992	0	0.084268361	0	0	0.151065442	0.164281064	0	0.322483694	0.025551897	0.089158998	0.004049546	0.015972943	0	0.015294878	0.01	0.361730502	0.9405658
TCGA.29.1691.01A.01R.0564.01	0	0.089878346	0.04390689	0.057109632	0	0.012329537	0	0.095120765	0.007936076	0.10791156	0	0.009876057	0	0	0.124300458	0.299319562	0.002614341	0.054111927	0.046487878	0	0	0.049096971	0.02	0.254856534	0.9835173
TCGA.29.1692.01B.01R.0808.01	0	0.229170833	0.052021102	0	0	0	0	0.113518275	0	0.17956945	0	0.058403426	0	0.026140743	0.127573608	0.067987249	0.027071641	0.033204083	0.046548817	0	0	0.038790775	0.02	0.233784804	1.0028236
TCGA.29.1692.02A.01R.0808.01	0	0.053679752	0.001121229	0	0	0.091380974	0	0.070424416	0.007217523	0.061044583	0.017846553	0	0	0.338589729	0	0.122920745	0	0.104932509	0	0.087768798	0	0.04307319	0.24	0.085857106	1.0808466
TCGA.29.1693.01A.01R.0564.01	0	0.054617218	0.036350952	0	0	0.144000679	0.040209951	0.06618213	0	0.041587731	0	0.056572575	0.010188588	0.07677183	0.062035876	0.177820027	0.029498898	0.172510781	0.013353785	0	0	0.018298978	0.04	0.188550463	1.0101231
TCGA.29.1694.01A.01R.0564.01	0	0.069443769	0.03635041	0	0	0.17446502	0	0.084213998	0	0.03253443	0.003016093	0.001827597	0.020673676	0.058293262	0.125534608	0.225844494	0.003843635	0.054400358	0.052900815	0.026090342	0	0.030567492	0.14	0.13280968	1.0316219
TCGA.29.1695.01A.01R.0564.01	0	0.026481	0.007106463	0.0003	0	0.063029533	0	0.020901467	0.003113506	0.066125074	0	0	0	0.292875506	0.094920125	0.241180815	0.013212467	0	0	0.164236439	0	0.006546381	0	0.693026636	0.7343136
TCGA.29.1696.01A.01R.0564.01	0.024245626	0.027790236	0	0	0	0.165472205	0	0.158412282	0	0.086264524	0	0.022376369	0.028067745	0	0.081315235	0.247367746	0.02603993	0.06850449	0	0.036316608	0	0.027827004	0.1	0.149746939	1.0263103
TCGA.29.1697.01A.01R.0564.01	0	0.010585613	0.081671221	0	0	0	0	0.155775724	0.076201266	0.077380242	0	0.034915248	0.002528376	0.005330594	0.026589499	0.19337989	0	0.286254377	0.04938795	0	0	0	0.03	0.230521976	0.9961312
TCGA.29.1698.01A.01R.0564.01	0	0.0737645	0.050733074	0	0	0.167169705	0	0.120959812	0	0.127676839	0	0.072214957	0.017647797	0.055916055	0.108383935	0.140506435	0	0.041156643	0.012513288	0.01135696	0	0	0.02	0.275525362	0.9774833
TCGA.29.1699.01A.01R.0564.01	0	0.065306946	0.097065683	0	0.004035165	0.089754237	0.071069325	0.020668273	0	0.015825433	0.077369309	0.004538611	0.007802013	0	0.190901488	0.278980256	0.00126725	0.01277032	0.036721471	0	0	0.025924222	0.01	0.358553868	0.9389609
TCGA.29.1701.01A.01R.0564.01	0	0.004081111	0.077446915	0.01800607	0	0.111816826	0.026768695	0.061827695	0	0.167128232	0	0.012890171	0.001117937	0.003947111	0.150854874	0.225964065	0.017599678	0.023995448	0	0.063562621	0	0.032992549	0.01	0.327050827	0.9536813
TCGA.29.1702.01A.01R.0564.01	0.027642127	0	0.044972532	0.019844725	0	0.123820739	0	0.124377165	0.140731899	0.030389464	0	0.0387422	0.029617673	0	0	0.209536611	0.012896689	0.084089393	0.069671268	0	0	0.043667515	0.42	0.042844891	1.0598485
TCGA.29.1703.01A.01R.0564.01	0.018436451	0.022763642	0	0.013289573	0	0.181672083	0.001974957	0.061482447	0.02651966	0.064037359	0	0.031623919	0	0.078019124	0.095581073	0.223579867	0.093406386	0.031546268	0	0.02952407	0	0.026543122	0.18	0.113305974	1.0432242
TCGA.29.1704.01B.01R.0808.01	0	0.097573724	0.111833687	0	0	0.010134847	0.030923931	0.06237782	0	0.124799557	0	0.057914225	0	0.099940189	0.147479869	0.145932167	0.00302561	0.057279158	0.001819576	0.004306084	0	0.044659554	0.01	0.377786384	0.9301956
TCGA.29.1705.01A.01R.0564.01	0	0.069455897	0.056141083	0	0	0.123432042	0	0.025207926	0	0.039359245	0	0.025204695	0	0.265098206	0.070037443	0.277141365	0	0	0	0.045443982	0	0.003478115	0.01	0.404135201	0.9186836
TCGA.29.1705.02A.01R.0808.01	0	0.04330258	0.013891271	0	0	0.074817091	0	0.028151171	0	0.112879772	0	0.024801349	0.001651311	0.312597241	0.068724656	0.245499786	0.026916357	0	0.009510612	0.021596177	0	0.015660626	0.01	0.470652228	0.8830507
TCGA.29.1707.01A.01R.0564.01	0	0.051827019	0	0	0	0	0	0.033441424	0.015629596	0.083360705	0.010981866	0	0	0.264267962	0.052332249	0.239789465	0	0.030966578	0	0.152341111	0	0.065062026	0.01	0.323426944	0.9676011
TCGA.29.1707.02A.01R.0808.01	0	0.042169323	0.012797001	0	0.055813433	0.07634494	0.012480809	0.010193564	0	0.045132556	0.01189879	0.00521226	0	0.27711223	0.076120725	0.106114926	0.013267771	0.077103643	0	0.150147373	0	0.028090657	0.02	0.267481338	0.9900031
TCGA.29.1710.01A.02R.0564.01	0	0.097171728	0.182157131	0	0	0.092982176	0	0.026517253	0.054573928	0.087688035	0	0.068879701	0	0.066047886	0.044527268	0.200233735	0.051088876	0	0.02734849	0	0	0.0008	0	0.509071806	0.8630046
TCGA.29.1710.02A.01R.0808.01	0	0.0647795	0.171215362	0.019096085	0	0.087390624	0.047342569	0.043334658	0	0.018461356	0	0.026769595	0.013274281	0.074341799	0.125130744	0.155772694	0.045205361	0.056563496	0	0.03347954	0	0.017842335	0.03	0.219364327	0.9988911
TCGA.29.1711.01A.01R.0564.01	0	0.060534553	0.029546909	0.038153669	0	0.068206413	0.00919131	0.101143927	0	0.132284555	0	0.077486648	0	0.058919391	0.141647882	0.2282586	0.007035345	0.017253685	0	0.022723328	0	0.007613783	0.01	0.351232839	0.9446674
TCGA.29.1761.01A.01R.0564.01	0	0.055969585	0.027138607	0.024380646	0	0	0.008939489	0.078529858	0.023340148	0.168111558	0	0.021960182	0	0.251105529	0.077777929	0.212214031	0.008201308	0.015385024	0.011386639	0	0	0.015559465	0.02	0.274436944	0.9830462
TCGA.29.1762.01A.01R.0564.01	0	0.083239273	0.025865682	0.005092111	0	0.128506571	0	0.112703115	0	0.023818157	0	0.036661882	0.099073073	0.065011128	0.00911507	0.292348188	0.001524497	0.01906486	0	0.093650164	0	0.00432623	0.14	0.134742918	1.0312287
TCGA.29.1763.01A.02R.0564.01	0	0.049225453	0.031817369	0	0	0.158521429	0	0.067413678	0	0.088341772	0	0.005974242	0.032108926	0	0.096003697	0.312081362	0.035600612	0.040109422	0	0.051743386	0	0.03105865	0.1	0.147425646	1.0268798
TCGA.29.1764.01A.01R.0564.01	0	0.054903605	0.084621556	0	0	0.159479179	0	0.042810985	0	0.093149513	0	0.029141591	0	0.159024309	0.11637815	0.14840646	0.025040082	0.011513054	0	0.065225101	0	0.010306414	0.01	0.374259515	0.9290405
TCGA.29.1766.01A.01R.0564.01	0	0.219620525	0.06492687	0	0.020193992	0.005042759	0	0.030271544	0.033238321	0.143462624	0	0.082506863	0	0.111214874	0.083572921	0.096969263	0.025990289	0.024369088	0	0.048809994	0	0.009810074	0.02	0.24259291	0.9969217
TCGA.29.1768.01A.01R.0564.01	0	0.104445834	0.101051388	0	0	0.11057658	0.003739561	0.014088661	0	0.150712055	0	0.064668131	0	0.104007088	0.100537431	0.103831253	0.026456713	0.022729186	0.078729524	0	0	0.014426597	0.01	0.440327877	0.896896
TCGA.29.1769.01A.01R.0582.01	0	0.049132678	0.024880968	0.016758189	0	0.162194147	0.014629341	0.085506118	0	0.052013263	0	0.025845527	0.065638914	0	0.044228388	0.289854219	0.044238201	0.081136369	0.024976053	0	0	0.018967624	0.14	0.133261193	1.0267366
TCGA.29.1770.01A.01R.0564.01	0	0.069832993	0.047572753	0.063742722	0	0.145683971	0	0.095708057	0	0	0	0.086379749	0.009519345	0.118088201	0.020905022	0.146063114	0	0.056193778	0	0.122061579	0	0.018248717	0.24	0.089193301	1.053954
TCGA.29.1770.02A.01R.0808.01	0.015036172	0.019113938	0.011750882	0	0	0.061798955	0.025489588	0.078890621	0.035744041	0.119342337	0	0.030291933	0	0	0.031335082	0.249293999	0	0.220685617	0.062721623	0	0	0.038505213	0.34	0.050257576	1.0682143
TCGA.29.1771.01A.01R.0564.01	0	0.041930984	0.007410067	0	0	0.212081944	0	0.048910628	0	0.083373364	0	0.016850546	0.041062906	0.005980286	0.019142865	0.371795578	0.007507578	0.023664451	0	0.077416044	0	0.04287276	0.05	0.183436253	1.0147872
TCGA.29.1774.01A.01R.0582.01	0	0.114338761	0.043972045	0	0	0.077570879	0	0.139597567	0	0.080175719	0	0	0.061795038	0.084094178	0	0.294532351	0	0.060736058	0	0.043187403	0	0	0.35	0.048859596	1.0647129
TCGA.29.1775.01A.01R.0582.01	0	0.047637885	0.027377879	0	0.008766785	0.049160455	0	0.142030289	0	0.112551411	0	0.024764745	0.042580245	0	0.012454994	0.33304485	0.039601712	0.098139503	0	0.056804035	0	0.005085211	0.25	0.077892149	1.0533593
TCGA.29.1776.01A.01R.0582.01	0.003088158	0.046087475	0.061546711	0	0	0.159197473	0	0.066977467	0	0.081935393	0.002148132	0	0.024766301	0	0.029683941	0.212223465	0.013850835	0.148154286	0	0.110078528	0	0.040261836	0.02	0.271741156	0.9706275
TCGA.29.1777.01A.01R.0582.01	0	0.054524151	0.145295672	0	0	0.169189088	0	0.053094504	0	0.059016756	0	0.024173092	0.0001	0.051586969	0.068486406	0.07009875	0.099310119	0.075906176	0	0.09569463	0.016431692	0.017044277	0.01	0.387322051	0.9212205
TCGA.29.1778.01A.01R.0582.01	0.033207862	0	0.343495437	0	0	0.027803742	0.034833044	0.041784437	0	0.108427662	0	0.050066732	0	0.058257204	0.036692327	0.20965565	0	0.039125674	0	0.016650228	0	0	0	0.518421437	0.8546519
TCGA.29.1781.01A.01R.0564.01	0	0.06067633	0.270746061	0.0783328	0	0	0.039203997	0.065117348	0	0.144091758	0	0.028779384	0	0.059944095	0.078212248	0.137783322	0.016046553	0.005662503	0	0.0154036	0	0	0	0.584571873	0.8168907
TCGA.29.1783.01A.01R.0564.01	0	0.164166624	0.094134713	0.059601636	0	0.017604122	0.014524758	0.050434365	0	0.072471316	0	0.022770925	0.011471073	0.030598762	0.100249188	0.267713124	0.025128685	0.016909939	0	0.029508364	0	0.022712405	0.01	0.455287878	0.8894885
TCGA.29.1784.01A.02R.0564.01	0	0.029855486	0.394316359	0	0	0.030405314	0.006662547	0.05384701	0	0.104688934	0	0.015886844	0	0.052002079	0.065880194	0.192302385	0	0.011009116	0	0.033852019	0	0.009291715	0	0.607637169	0.7972777
TCGA.29.1785.01A.01R.0564.01	0	0.125325711	0.035814404	0	0.02112669	0	0.048033185	0.097517258	0.006571793	0.172264564	0	0.07477512	0	0	0.11804322	0.211851128	0.020243901	0.020877917	0.023928516	0	0	0.023626594	0.01	0.355921231	0.9397347
TCGA.29.2414.01A.02R.0709.01	0	0.100909373	0.09830828	0	0.03423026	0.162292617	0	0.046802219	0	0.066403528	0.018265489	0	0.001324492	0.100087291	0.022141621	0.212133129	0.003252137	0.065270937	0	0.045895442	0	0.022683188	0.52	0.013623179	1.0755017
TCGA.29.2414.02A.01R.0808.01	0	0.048691603	0.081003527	0.013046987	0	0	0.06282771	0.087464837	0.034553564	0.187830918	0	0.011057564	0	0.146854761	0.144170656	0.143560186	0.018399016	0.008343897	0.001063866	0.003079938	0	0.008050971	0.01	0.436406028	0.8991921
TCGA.29.2425.01A.01R.0709.01	0	0.217983225	0.135469352	0	0.024926293	0	0	0.038850074	0.045681772	0.022752062	0	0.026361463	0	0.217016735	0.033364522	0.173577885	0	0	0	0.064016615	0	0	0.01	0.451072173	0.8928259
TCGA.29.2427.01A.01R.0709.01	0	0.108609378	0.055757247	0.029185495	0	0.075553095	0	0.071278774	0	0.192540221	0	0.055046481	0	0.022303391	0.119426152	0.244298935	0	0	0.023696716	0	0	0.002304117	0.01	0.366716526	0.9355125
TCGA.29.2428.01A.01R.0709.01	0	0.016104171	0.191993253	0.006832999	0	0.005484506	0.036818056	0.04372621	0	0.210503183	0	0.034841891	0	0.193140941	0.063695754	0.158319032	0.023659852	0	0	0.010377279	0	0.004502873	0.01	0.370135823	0.9336026
TCGA.29.2429.01A.01R.1048.01	0	0.23567557	0.010052762	0	0.13013651	0.105445078	0	0.040077952	0.014771019	0.066753404	0.136065291	0	0	0	0	0	0.023997618	0.032413681	0	0.204611114	0	0	0.18	0.120343543	1.0626317
TCGA.30.1714.01A.02R.0564.01	0.035674956	0.044806086	0	0	0	0.237564155	0	0.112907223	0.01387797	0.019260381	0.022675479	0.00920918	0.053744068	0.067460459	0.002812747	0.249102817	0.028393972	0.049901431	0	0.052609076	0	0	0.19	0.105102297	1.041389
TCGA.30.1718.01A.01R.0564.01	0	0.032221567	0.076123899	0	0	0.15787534	0.032742693	0.065056471	0	0.101222611	0.009858452	0	0	0	0.074488525	0.23719519	0	0.152404433	0	0.038542941	0	0.022267877	0.02	0.241752481	0.9864989
TCGA.30.1853.01A.02R.0653.01	0	0.116267092	0.046121433	0	0	0.110049289	0	0.142710621	0.06308046	0	0	0.144194338	0.014624766	0.116622355	0	0.030788807	0	0.07814243	0.131056086	0	0.006342325	0	0.77	-0.0002	1.0875444
TCGA.30.1855.01A.01R.0582.01	0	0.151841692	0.062453091	0.01073595	0	0.067863953	0	0.060970551	0.022622147	0.069516614	0	0.047937401	0	0.117512075	0.090622814	0.270230756	0	0.013618078	0.004595505	0.009479372	0	0	0.01	0.388796597	0.9224432
TCGA.30.1856.01A.01R.0582.01	0.004314478	0.033448447	0.004698705	0.062125343	0	0.046057807	0.033147912	0.095038637	0	0.159510696	0	0.038292427	0.025648038	0	0.170010224	0.245045206	0.006650124	0.020110403	0.045962355	0	0	0.009939198	0.01	0.428753812	0.9045211
TCGA.30.1857.01A.02R.0582.01	0	0.064383436	0.028997597	0.025812905	0	0.148227337	0	0.00761711	0.035449121	0.039820949	0	0.008919779	0	0.224708428	0.114153776	0.281252005	0.004984958	0	0.015672598	0	0	0	0.01	0.390656928	0.9246756
TCGA.30.1859.01A.01R.0653.01	0	0.04874415	0.005898605	0	0	0.073170279	0	0.069481431	0	0.119178329	0	0.034278413	0.030572748	0.159891143	0.121319414	0.190693768	0.0002	0.021063993	0	0.125499736	0	0	0.04	0.185803133	1.0246101
TCGA.30.1860.01A.01R.0653.01	0	0.025422627	0.233700883	0	0	0.036406343	0.050012633	0.083286378	0	0.136983324	0	0.068859035	0	0.0295403	0.143847002	0.106825761	0.009906223	0.025471424	0	0.040713561	0.007944796	0.00107971	0	0.495617156	0.8676527
TCGA.30.1861.01A.01R.0653.01	0	0.121728517	0.086897429	0	0	0.081633589	0	0.101740379	0.042012551	0.068860697	0	0.037552637	0.0003	0.040664851	0.032685528	0.259320915	0	0.064093967	0	0.062478363	0	0	0.42	0.039425629	1.0672934
TCGA.30.1862.01A.02R.0653.01	0	0.207017289	0.146807117	0.06082745	0	0.013626519	0	0.070698159	0	0.124300834	0	0.062883776	0.003853865	0	0.066158042	0.130888277	0	0.032115846	0	0.069678096	0.01114473	0	0	0.494697368	0.868192
TCGA.30.1866.01A.02R.0653.01	0	0.135214569	0.008659764	0.019698139	0	0	0.013055495	0.151322598	0	0.165287859	0	0.089783539	0.00647732	0.023709282	0.106420636	0.138334312	0.0225695	0.03411061	0.085356376	0	0	0	0.25	0.08011403	1.0657164
TCGA.30.1867.01A.01R.0653.01	0	0.047293776	0.026683823	0.022906435	0	0.031282596	0	0.043523727	0	0.026113594	0	0.013731715	0	0.292244966	0.067976271	0.379029926	0	0.010297241	0	0.03854163	0	0.0004	0	0.626277209	0.7820457
TCGA.30.1880.01A.01R.0653.01	0	0.095407026	0.039703585	0.031839189	0	0.189996398	0	0.10296736	0	0.132818041	0	0.021952983	0.009325865	0.097238943	0.063407293	0.139721732	0.025732581	0.032198446	0.007464132	0.010226425	0	0	0.1	0.150248166	1.0279184
TCGA.30.1887.01A.01R.0653.01	0	0.052858467	0.108974937	0.026567066	0	0.06236021	0	0.038870526	0	0.16764315	0	0.103488311	0	0.079899103	0.087765109	0.191646976	0.011241927	0.005591928	0.036321351	0	0	0.026770939	0.01	0.449823209	0.8924399
TCGA.30.1891.01A.01R.0653.01	0	0.128981821	0.09723283	0.068535944	0	0	0	0.043876793	0	0.14797148	0	0.015767616	0	0.205692825	0.071516948	0.153004844	0.025758281	0	0.003270184	0.011199285	0	0.027191149	0.01	0.362726607	0.9362091
TCGA.30.1892.01A.01R.0653.01	0	0.048406493	0.02845475	0	0	0.097032041	0	0.059349203	0	0.14145493	0	0	0	0.2970513	0.028772636	0.271080775	0	0	0.00442785	0.010823227	0	0.013146794	0.02	0.251996976	1.0005666
TCGA.31.1944.01A.01R.0653.01	0	0.127495936	0.166651477	0	0	0.091143361	0	0.0384611	0	0.121187355	0	0.102159839	0.003034893	0.059796765	0.086976467	0.140068344	0.019744824	0	0.023255433	0	0	0.020024205	0.01	0.359827544	0.9387126
TCGA.31.1946.01A.01R.0653.01	0	0.092824916	0.058434184	0	0.037886079	0.075953663	0	0.030363341	0	0.06988454	0	0.038654494	0	0.16288727	0.073952857	0.279150599	0	0	0	0.055795345	0	0.024212713	0.01	0.35296524	0.9404554
TCGA.31.1950.01A.01R.0653.01	0	0.096145046	0.249630474	0	0	0.02826271	0	0.049202898	0.024144359	0.066768454	0	0.054629172	0.0001	0	0.199981582	0.164167404	0	0.012601074	0.035251672	0	0	0.019072522	0.01	0.454571475	0.8931782
TCGA.31.1951.01A.01R.0653.01	0	0.066293327	0.041464153	0	0	0.108841083	0.049538678	0.049249267	0	0.077130732	0.001866772	0.023436778	0.00166508	0.091018119	0.089980066	0.194077622	0.02119204	0.0517528	0	0.10309017	0.008401226	0.021002087	0.01	0.320555818	0.9519392
TCGA.31.1953.01A.01R.0653.01	0	0.008282121	0.007719701	0.087159643	0	0.014574122	0.045860157	0.013314729	0	0.043897635	0	0.13414022	0.024308737	0.117711192	0.071256437	0.39049135	0.01849907	0	0	0.022491043	0	0.0003	0.01	0.440557901	0.9004381
TCGA.31.1956.01A.01R.0653.01	0	0.05989527	0.199551632	0.001944506	0	0.107276797	0.064783629	0.029626513	0	0.075787521	0	0.020779467	0	0.141963897	0.071115423	0.186610894	0	0.003331526	0.021254389	0	0	0.016078536	0	0.537742279	0.848946
TCGA.31.1959.01A.01R.0653.01	0	0.069061441	0.017646876	0.030171635	0	0.079480438	0	0.054994136	0	0.096059779	0	0.026409801	0.011600618	0.116207036	0.075089664	0.283193285	0.011903841	0.094194051	0	0.016261003	0	0.017726395	0.01	0.444906338	0.8946686
TCGA.36.1568.01A.01R.0538.01	0	0.091256195	0.065349098	0.032077822	0	0.101488917	0	0.026421941	0.016176853	0.036491644	0	0.074813729	0.003257559	0.185295069	0.079270493	0.188246152	0.062570216	0	0.037284312	0	0	0	0.01	0.412673147	0.910425
TCGA.36.1569.01A.01R.0538.01	0	0.143523491	0.077087501	0	0	0.162757094	0	0.057417107	0	0.149749405	0	0.043577057	0	0.041573102	0.090572796	0.136994696	0	0.018896845	0	0.051523373	0	0.026327534	0.01	0.390101361	0.9217913
TCGA.36.1570.01A.01R.0538.01	0	0.023281216	0.002374439	0	0	0.190069797	0	0.070504085	0.032887211	0.042477202	0	0.097719291	0.06642058	0	0.106352719	0.266059139	0	0.085415979	0.001286044	0.008959254	0	0.006193045	0.04	0.186167878	1.020286
TCGA.36.1571.01A.01R.0538.01	0	0.082726914	0.024994368	0	0.07934776	0.262123137	0	0.095703708	0.015733003	0	0.04451929	0.056167676	0.03171791	0.047946215	0.049554202	0.038197795	0	0.104437903	0.06683012	0	0	0	0.29	0.072452944	1.0629465
TCGA.36.1574.01A.01R.0538.01	0	0.068189926	0.014230968	0	0	0.215721439	0.030069362	0.003674511	0	0.058684517	0	0.015964156	0.002812161	0.157770503	0.11857049	0.127567907	0.035726637	0.026158092	0	0.106800871	0	0.01805846	0.01	0.296570617	0.9662077
TCGA.36.1575.01A.01R.0538.01	0	0.129988482	0.129689196	0	0	0.171693661	0	0.102668781	0.0208536	0.03992489	0	0.069510364	0.026559008	0.022593752	0.005580324	0.16602194	0	0.079668316	0	0.035247687	0	0	0.24	0.088153498	1.0518794
TCGA.36.1576.01A.01R.0538.01	0.008490423	0	0.194681771	0.04522476	0	0.06109856	0	0.041860481	0	0.157808987	0	0.103465629	0	0.060731491	0.087870662	0.195525822	0.008087272	0.00438975	0.003148579	0.015610994	0	0.012004819	0.01	0.389502223	0.9251222
TCGA.36.1577.01A.01R.0538.01	0	0.03573004	0.020730053	0.101397419	0	0.114692819	0	0.063629391	0.098608738	0	0	0.039419741	0.04171485	0.190913368	0	0.123242183	0	0.048350431	0	0.077978872	0	0.043592095	0.24	0.086502606	1.0558827
TCGA.36.1578.01A.01R.0538.01	0	0.130682688	0.095536513	0.003097323	0	0.042253586	0	0.098725958	0.026409814	0.116435385	0	0.04912248	0	0.138444666	0.084808006	0.120697818	0.004191319	0.013638562	0	0.057132094	0	0.01882379	0.01	0.281588202	0.9720897
TCGA.36.1580.01A.01R.0538.01	0	0.063046772	0.0306914	0.040006328	0	0.090953109	0	0.013988314	0.018363767	0.06112361	0	0.0468773	0.004612459	0.284202599	0.103821849	0.156608926	0.03258707	0.0009	0.051192986	0	0.001042608	0	0.01	0.355153461	0.9420344
TCGA.36.1581.01A.01R.0538.01	0.016151049	0	0.298956753	0	0.0008	0.032692261	0.047864915	0.086040593	0	0.148958087	0	0.013226476	0	0.114942444	0.134217458	0.073129111	0.006100487	0.00847566	0.003196855	0.001353323	0	0.013904652	0.01	0.478642424	0.8773078
TCGA.57.1582.01A.01R.0538.01	0	0.100863678	0.293393768	0.017870741	0	0.066944019	0	0.064423794	0	0.077955249	0	0.045663801	0.034268144	0.04764162	0.06999082	0.1410469	0.002002059	0.003574485	0.034360923	0	0	0	0	0.517648984	0.8554464
TCGA.57.1583.01A.01R.0538.01	0	0.097368417	0.023843912	0	0	0	0	0.080577955	0.118683012	0.133857127	0	0.004404975	0	0.351067208	0.015997166	0.035993138	0	0.051016953	0	0.087190136	0	0	0.11	0.144857113	1.0463387
TCGA.57.1584.01A.01R.0538.01	0.001314941	0.027096533	0	0.01276507	0	0.270992333	0	0.049602687	0.002953311	0.015630665	0	0.01859646	0.029200475	0	0.024818293	0.394843416	0.020468726	0.086068635	0.026724044	0	0	0.01892441	0.31	0.059612414	1.0674888
TCGA.57.1585.01A.01R.0538.01	0	0.087192225	0.113145506	0	0.053864598	0.086873956	0	0.049762299	0	0.050974789	0	0.056797566	0.058207702	0.175754659	0.047697673	0.12534761	0	0	0	0.094381417	0	0	0.01	0.43454281	0.8999049
TCGA.57.1586.01A.02R.0564.01	0.00282541	0.05336004	0.095604912	0	0	0.050040328	0	0.025581153	0.040917924	0.088020605	0	0.029045764	0.003823861	0.08546425	0.212233409	0.250820534	0	0.033977658	0	0.028284151	0	0	0.01	0.339997937	0.9560242
TCGA.57.1992.01A.01R.0653.01	0	0.028428956	0.004588488	0	0	0.085337146	0	0.212180491	0.006088203	0.024987044	0	0.051172463	0.048002397	0.019160922	0.144383168	0.14229368	0	0.183757736	0	0.04638787	0	0.003231437	0.02	0.272630617	0.9857599
TCGA.57.1993.01A.01R.0653.01	0	0.040039385	0.042470039	0	0.005345884	0.096337883	0	0.102317027	0.043557406	0.010921062	0	0.059114133	0.012579081	0.105152978	0.032437173	0.285006016	0.074093143	0.028144938	0.062483852	0	0	0	0.02	0.255669065	0.9786789
TCGA.57.1994.01A.01R.0653.01	0	0.124245378	0.096659989	0.05618296	0	0	0	0.083266097	0.034926568	0.163204726	0	0.06682807	0	0.114604673	0.065606804	0.153131884	0	0.011944803	0	0.02877006	0	0.0006	0.01	0.424122747	0.9055858
TCGA.59.2348.01A.01R.0709.01	0	0.075272709	0.153620991	0	0	0.020128193	0	0.097130833	0	0.117621494	0	0.022233518	0	0.21298052	0.072960714	0.196361624	0	0.008855075	0	0	0	0.022834328	0.01	0.306002104	0.9641161
TCGA.59.2349.01A.01R.0709.01	0	0.099826406	0.117831854	0.00314651	0	0.095376645	0	0.150475847	0	0.117212236	0	0.004463112	0	0.009440481	0.0006	0.119695556	0.061965339	0.201660049	0	0.018334139	0	0	0.01	0.326363586	0.9495699
TCGA.59.2350.01A.01R.0709.01	0	0.033040902	0	0	0	0.114143682	0	0.078815843	0.035453357	0.061584604	0.005682684	0	0	0.203654384	0.114057186	0.27807402	0	0.037529932	0	0.028336224	0	0.00962718	0.02	0.275721179	0.9834712
TCGA.59.2351.01A.01R.0709.01	0	0.059830108	0.399163163	0	0	0.050356641	0	0.026093899	0	0.092093217	0	0.045623702	0	0.117819944	0.059206386	0.13349617	0.00116363	0	0	0.015153139	0	0	0	0.666695969	0.7532138
TCGA.59.2352.01A.01R.0709.01	0.0101254	0	0.368696979	0.023949986	0	0.00541752	0.012205318	0.047433472	0.025462746	0.027077468	0	0.063844824	0	0.142167301	0.116677234	0.111005937	0	0.029170743	0	0.012096846	0	0.004668227	0	0.575721883	0.8179141
TCGA.59.2354.01A.01R.0709.01	0.001185751	0.003956335	0.173720513	0.063096826	0	0.015506922	0.024937009	0.057234712	0.014135404	0.091084058	0	0.014065874	0	0.162293308	0.093553445	0.244196185	0.008005573	0	0	0.025081123	0.0003	0.007624565	0	0.50368806	0.8644805
TCGA.59.2355.01A.01R.0709.01	0	0.042940396	0.040292918	0.061971967	0	0.128817829	0.034863401	0.061033733	0.005238447	0.046414283	0	0.00593246	0.003182525	0.03872859	0.118640972	0.282673767	0	0.047683557	0	0.075207501	0	0.006377654	0.01	0.279031915	0.9724651
TCGA.59.2363.01A.01R.0709.01	0	0.135700254	0.049073003	0	0	0.125959983	0	0.120036737	0	0	0	0.069379631	0.056396446	0	0.071958966	0.174929138	0.004609681	0.059703552	0	0.066987269	0	0.06526534	0.33	0.054488191	1.0607757
TCGA.61.1721.01A.01R.0653.01	0	0.035078419	0.016187452	0	0	0.166678176	0	0.00389954	0	0.066776345	0	0	0	0	0.002810977	0.477082063	0.009427996	0.016261089	0.197084497	0	0	0.008713445	0.01	0.466382489	0.88486
TCGA.61.1722.01A.01R.0582.01	0	0.147967131	0.208428637	0.020023973	0	0	0.08846181	0.039778765	0	0.079580946	0	0.082102488	0	0.069925378	0.110998917	0.090347948	0.012204159	0.01668324	0	0.014987928	0	0.018508679	0	0.576891396	0.8203285
TCGA.61.1724.01A.01R.0653.01	0.004385729	0	0.280800932	0.008782763	0	0.10543458	0.033927338	0.027398251	0.012246964	0.037571282	0	0	0.013160081	0.159024547	0.109215347	0.131183994	0	0.033011748	0.021625783	0	0	0.022230663	0.01	0.447185876	0.8940757
TCGA.61.1725.01A.01R.0582.01	0	0.106235454	0.066615042	0.010996808	0	0.119594726	0	0.102995331	0	0.104585524	0	0.068759614	0	0.0005	0.103818376	0.190947515	0.006752967	0.046109394	0	0.022019574	0	0.050116665	0.01	0.337633089	0.946668
TCGA.61.1727.01A.01R.0582.01	0.0005	0.001495119	0.017150191	0.001114358	0	0.045782021	0.086107855	0.093205522	0	0.191676544	0	0.084505172	0	0.100026383	0.06719015	0.249592179	0.040726693	0.001766858	0	0.017551232	0	0.001612202	0.01	0.379029421	0.9302946
TCGA.61.1728.01A.01R.0653.01	0	0.084003334	0.018430389	0	0	0.068157956	0	0.058851333	0.016206385	0.039299154	0	0.014838342	0.0004	0.25246608	0.016452394	0.212340592	0.023598285	0.046268558	0	0.147279601	0	0.001452451	0.02	0.250801388	0.9957255
TCGA.61.1730.01A.01R.0582.01	0	0.093455362	0.020115196	0	0	0.128631444	0	0.10185003	0	0.064083194	0	0.048152155	0.052454402	0	0	0.346509631	0.014618196	0.080593974	0.021913003	0	0	0.027623413	0.22	0.095159217	1.0460043
TCGA.61.1733.01A.01R.0582.01	0	0.106311652	0.035278708	0	0	0.071357497	0	0.087619909	0	0.105775758	0.004149404	0	0	0	0.053282434	0.315706606	0.017839152	0.08851737	0	0.047738137	0	0.066423373	0.22	0.094982785	1.0465055
TCGA.61.1734.01B.01R.0668.01	0	0.045074594	0.004714157	0	0	0.163145312	0.006417437	0.04905419	0.022392712	0.022158479	0.012955303	0	0.00322972	0.296782157	0.089954824	0.221820701	0	0.009964736	0	0.044326457	0	0.008009222	0.01	0.362327049	0.9419519
TCGA.61.1736.01B.01R.0668.01	0	0.063266766	0.019836548	0	0	0.102552838	0	0.063514972	0.008589715	0.040667881	0	0.044709656	0.081688073	0	0.010051659	0.294459723	0	0.112948769	0	0.132369151	0	0.025344249	0.17	0.126838843	1.0350114
TCGA.61.1737.01A.01R.0582.01	0	0.065207308	0.035919611	0	0	0.161566742	0	0.032431649	0	0.052944635	0	0.021885376	0	0.186043831	0.108321204	0.231268736	0.016146183	0	0	0.072605341	0	0.015659385	0.01	0.332688886	0.95106
TCGA.61.1738.01A.01R.0582.01	0	0.071745861	0.15439593	0	0	0	0.029369834	0.077731342	0	0.08733628	0	0	0.008759451	0	0.07440295	0.213229546	0	0.214864888	0	0.01062273	0	0.057541188	0.02	0.262228449	0.9834612
TCGA.61.1740.01A.01R.0582.01	0	0.089175713	0.270501907	0	0	0.010455177	0.029009574	0.077529462	0	0.143373601	0	0.016774321	0	0.04079346	0.142527522	0.133224126	0.005098862	0.019162658	0	0.022373617	0	0	0	0.599002481	0.8051416
TCGA.61.1741.01A.02R.0582.01	0	0.125716893	0.189000213	0.005778502	0	0	0	0.070894589	0.004713341	0.116613869	0	0.035682347	0	0.145170687	0.110397039	0.160907671	0	0.016817485	0.018307365	0	0	0	0	0.510749837	0.8595383
TCGA.61.1743.01A.01R.0653.01	0	0.154734501	0.121854499	0	0	0.088010753	0	0.125412036	0	0.055421995	0	0.029462339	0	0.118713763	0.094345938	0.142399191	0	0.053776985	0.015868	0	0	0	0.03	0.23058066	0.994908
TCGA.61.1895.01A.01R.0582.01	0	0.032971698	0.0126647	0	0	0.065887425	0	0.069838084	0	0.100460886	0	0.103834425	0	0.109627897	0.098777613	0.100064411	0.022968517	0	0	0.193948361	0	0.088955982	0.01	0.316481799	0.9678711
TCGA.61.1899.01A.01R.0582.01	0	0.128081652	0	0	0	0.159494318	0.004105066	0.034066422	0	0.062054084	0	0	0.025475804	0	0.006416948	0.346312983	0.086985094	0.033674908	0	0.090671587	0	0.022661135	0.15	0.131015626	1.0329062
TCGA.61.1900.01A.01R.0582.01	0	0.183598261	0.164908381	0.008430483	0	0.140186821	0.004641077	0.092644631	0	0.026966219	0	0.090236761	0.046735482	0.110485899	0.08978196	0.032266619	0	0	0.009117406	0	0	0	0.01	0.278414957	0.9800072
TCGA.61.1901.01A.01R.0582.01	0.017618224	0.017208805	0.005206597	0.003527351	0	0.181551351	0	0.049052052	0.0128006	0.03468625	0	0.044710029	0.105992996	0	0.066491638	0.273168348	0.036673596	0.059519043	0	0.028128064	0	0.063665056	0.04	0.190491368	1.0094002
TCGA.61.1903.01A.01R.0582.01	0	0.063344467	0.002576696	0	0	0.011467642	0	0.084070109	0.022238194	0.063673358	0	0.022775427	0	0.183232653	0.131973513	0.179988443	0.011428038	0	0	0.146396015	0	0.076835445	0.01	0.320267482	0.9626851
TCGA.61.1904.01A.01R.0582.01	0	0.144571146	0.088090885	0.001253293	0	0.064993445	0.017892079	0.072480551	0	0.116522237	0	0.017623459	0	0.193990318	0.052436808	0.126553418	0.021859674	0	0	0.033537057	0	0.048195629	0.01	0.328439703	0.9502332
TCGA.61.1906.01A.01R.0582.01	0.011465145	0.016779891	0	0	0	0.10316355	0	0.109464672	0	0.121124848	0	0	0	0	0.078118686	0.193016887	0.050201567	0.12696616	0	0.083214396	0	0.106484196	0.03	0.214785266	1.00127
TCGA.61.1907.01A.01R.0582.01	0	0.076218023	0.081922955	0	0	0.029952878	0	0.077681132	0.014430398	0.211186378	0	0.045852271	0	0.130198113	0.131752908	0.158495079	0.005033043	0.009325884	0	0.021611857	0	0.006339079	0.01	0.431774961	0.9024021
TCGA.61.1910.01A.01R.0582.01	0.007983799	0	0.008656323	0	0	0.166162974	0	0.117731195	0.023603111	0.015295333	0	0.052760135	0.008360911	0.174311073	0.034248679	0.169288555	0	0.031859856	0	0.176068029	0	0.013670025	0.07	0.177608139	1.0252089
TCGA.61.1911.01A.01R.0582.01	0	0.044542799	0.321721065	0.096799431	0	0	0.04920392	0.053686628	0	0.116643732	0	0.083395199	0	0.005551304	0.074388911	0.108981545	0.006504115	0.009944515	0.017812963	0	0	0.010823873	0	0.567443105	0.8236569
TCGA.61.1913.01A.01R.0582.01	0	0.072939945	0.006709442	0	0.003865799	0.054288644	0.079841885	0.082557925	0	0.126105138	0	0.039628761	0	0.129502881	0.162623795	0.144710703	0	0.041864943	0	0.048635405	0	0.006724734	0.01	0.31593882	0.9621365
TCGA.61.1914.01A.01R.0582.01	0	0.125253544	0.108265631	0	0.00757657	0.083160354	0	0.071190317	0	0.113344622	0	0.04975284	0.006083784	0.049432958	0.082100572	0.201955311	0.015085193	0.023501968	0	0.052145974	0	0.011150362	0.01	0.333057185	0.9474039
TCGA.61.1915.01A.01R.0582.01	0	0.077483777	0.029905317	0.041098042	0	0.177141978	0	0.063514387	0	0.075124054	0	0.035066685	0	0.036402926	0.080216779	0.324167637	0.019139317	0.020790999	0	0.019948101	0	0	0.01	0.27822448	0.9730905
TCGA.61.1916.01A.01R.0808.01	0	0.010445112	0.024327614	0	0.01801991	0.00619067	0	0.122929201	0.033694805	0.053141998	0.012119913	0.032815418	0	0.188728356	0.14883974	0.19448344	0.014250525	0.055178299	0	0.060113252	0	0.024721747	0.08	0.163060502	1.0390514
TCGA.61.1916.02A.01R.0808.01	0	0.056873148	0.027628436	0.020850064	0	0.089540893	0.04885725	0.077241306	0	0.043778323	0	0.04935774	0	0.075704443	0.150427085	0.18500795	0.005631268	0.104655753	0.03499125	0	0	0.029455091	0.04	0.203805962	1.011028
TCGA.61.1917.01A.01R.0653.01	0	0.07445248	0.036429263	0.016275743	0	0.063840258	0.031396415	0.020493124	0.025843877	0.067983946	0	0.053987948	0.031685699	0.145912164	0.124200307	0.252978143	0.008001339	0	0	0.031657019	0	0.014862276	0.01	0.367904671	0.9339386
TCGA.61.1918.01A.01R.0653.01	0	0.083578511	0.022952548	0.025732094	0	0.095511409	0	0.098081055	0.001369732	0	0	0.046354789	0.008202936	0.005954881	0.129327863	0.249107326	0.167929561	0.017836117	0.021865734	0	0	0.026195445	0.01	0.321299709	0.9523974
TCGA.61.1919.01A.01R.0653.01	0	0.082532738	0.08125523	0	0	0.034984889	0	0.020004352	0.009411101	0.060163807	0	0.039613347	0	0.240459926	0.10567014	0.220266605	0.015734025	0	0	0.063599007	0	0.026304834	0	0.4997145	0.8653208
TCGA.61.1995.01A.01R.0668.01	0	0.031993622	0	0.020645844	0	0.243392181	0	0.060774488	0.033209971	0.030916011	0	0.008013769	0	0.042529743	0.062535629	0.409533231	0.010797507	0.008723182	0.002906789	0	0	0.034028033	0.01	0.32719391	0.9535823
TCGA.61.1998.01A.01R.0668.01	0.018145673	0.012811986	0	0	0	0.172853219	0	0.029578408	0	0.02658331	0	0.021123329	0	0.409489066	0.046915855	0.221573303	0	0	0.003370512	0.007764651	0	0.029790688	0.01	0.396245825	0.933836
TCGA.61.2000.01A.01R.0668.01	0	0.104628824	0	0	0.035604148	0.173916951	0.085820698	0.050617625	0	0	0	0.23338476	0.023562432	0.043597911	0.032533373	0.11576365	0.012576059	0.028251399	0	0.031499881	0.004440511	0.023801778	0.01	0.336607446	0.9592974
TCGA.61.2002.01A.01R.0668.01	0	0.116635791	0.061123834	0	0	0.106114301	0.086790062	0.04017019	0.00360393	0.099546277	0	0.066346243	0.003464709	0.010104574	0.140012586	0.164019534	0.015532332	0.016700196	0	0.043902198	0	0.025933241	0.01	0.3524951	0.9406004
TCGA.61.2003.01A.01R.0668.01	0	0.022533262	0.008062684	0.038595717	0	0.048883178	0	0.022618089	0	0.07477892	0	0.045842789	0.001483975	0.326202503	0.055551502	0.246566934	0.084787817	0	0	0.02409263	0	0	0	0.640590866	0.7736172
TCGA.61.2008.01A.02R.0668.01	0	0.070620902	0.239272687	0.036280663	0	0.08639616	0	0.036131001	0	0.021715475	0	0.064825232	0.012918475	0	0.035164352	0.218630602	0	0.032306173	0	0.145738278	0	0	0.01	0.440375411	0.8973656
TCGA.61.2008.02A.01R.0808.01	0.002946312	0	0.004537591	0.170994887	0	0	0.15719426	0.060534804	0	0.113997072	0	0.059886265	0	0.087801491	0.117776181	0.181052149	0.031093658	0	0	0.008742254	0	0.003443077	0.01	0.35274953	0.9443785
TCGA.61.2009.01A.01R.0668.01	0	0.023647125	0.072153436	0.040039019	0	0.091823875	0.018982193	0.027142482	0	0.14244446	0	0.030104103	0	0.088889997	0.099800311	0.226454363	0.05798197	0.029295533	0.008868542	0.007501657	0	0.034870934	0.01	0.343253831	0.9433143
TCGA.61.2012.01A.01R.0668.01	0	0.0267601	0.357391889	0.008840169	0	0.018538271	0.01367237	0.018299827	0.0050134	0.103515366	0	0.01070095	0	0.138326887	0.079952952	0.074875049	0	0.001462113	0	0.116742353	0.011818414	0.014089888	0	0.60861147	0.7975573
TCGA.61.2016.01A.01R.0668.01	0	0.02712553	0.054651679	0.025109297	0	0.021034169	0	0.10141238	0.018959152	0.113156695	0	0.069213827	0.041819305	0	0.065169729	0.310149448	0.043701031	0.065300296	0.010210385	0.006362123	0	0.026624956	0.18	0.119303152	1.0412062
TCGA.61.2017.01A.01R.0668.01	0	0.034054917	0.0003	0	0	0.120768408	0	0.095279382	0.041385355	0.08878324	0	0.064910433	0	0.035801887	0.009514228	0.257409435	0.063365235	0.012587093	0	0.111881129	0	0.063939198	0.13	0.13697146	1.0357127
TCGA.61.2018.01A.01R.0668.01	0.010729408	0.008364912	0	0.002052292	0	0	0	0.273845557	0	0.123318201	0	0.058789925	0.009448651	0	0.082594019	0.261592179	0.033938697	0.066462671	0	0.033602713	0	0.035260773	0.02	0.236683182	0.9949044
TCGA.61.2087.01A.01R.0668.01	0.013042859	0.003734221	0.064900113	0.082251818	0	0.016124908	0	0.150205441	0.030934637	0.078686233	0.01999659	0.053849297	0	0	0.100857255	0.242500094	0.060715458	0.030833173	0	0.042140742	0	0.009227161	0.02	0.248400929	0.9866547
TCGA.61.2088.01A.01R.0668.01	0	0.062605889	0	0	0.059937696	0.013290007	0	0.111940372	0	0.061797633	0	0.023689782	0.008498835	0.04231527	0.034471237	0.333342001	0.022403226	0.034943161	0	0.178243823	0	0.012521067	0.47	0.029624356	1.0843342
TCGA.61.2092.01A.01R.0668.01	0	0.111552595	0.171758704	0	0	0.102755432	0	0.126704684	0.020178904	0.065764321	0.002283467	0	0.006387413	0	0	0.237618963	0.06495665	0.026639883	0	0.063398984	0	0	0.29	0.071619252	1.0567159
TCGA.61.2094.01A.01R.0668.01	0	0.035282929	0.362911486	0.059550059	0	0	0.014961855	0.087511099	0	0.082447866	0	0.02403993	0	0.122613235	0.065935998	0.109461726	0	0.003972707	0	0.027307766	0	0.004003344	0	0.663825367	0.761463
TCGA.61.2095.01A.01R.0668.01	0.016670833	0.005929995	0	0	0	0.148943787	0.048807871	0	0.005940503	0.025791489	0	0.077323731	0.006969546	0.320835969	0.006744299	0.245407681	0.065829578	0	0.003457406	0.006810469	0	0.014536842	0.01	0.373381631	0.9402857
TCGA.61.2095.02A.01R.0808.01	0	0.028570395	0.007579252	0.001906435	0	0.095263463	0.021989783	0.00975988	0	0.053360715	0	0.032423924	0.082816302	0.117630583	0.030438518	0.21477016	0.198096291	0.020067231	0.073026831	0	0	0.012300236	0	0.522805003	0.856981
TCGA.61.2096.01A.01R.0668.01	0	0.060105377	0	0	0	0.110960321	0	0.08156597	0	0.061229546	0	0.038510978	0	0.021664029	0.086332522	0.398961882	0.020914073	0.038463887	0	0.060289623	0	0.02100179	0.03	0.223190775	1.0016267
TCGA.61.2097.01A.02R.0668.01	0.004190492	0.033075747	0	0	0	0.111318711	0	0.049326444	0.013941731	0.028781894	0	0.083385424	0.027895732	0.032359657	0.008281402	0.215203655	0	0.057266365	0	0.28922127	0.005233013	0.040518462	0.06	0.181987865	1.0347246
TCGA.61.2098.01A.01R.0668.01	0.018552606	0	0.040492359	0.119158566	0	0.014716589	0	0.158500355	0.111884347	0	0	0.048427098	0	0.288091313	0.010407189	0.038148663	0	0.053378957	0	0.098073749	0	0.0002	0.42	0.042751699	1.0880699
TCGA.61.2101.01A.01R.0668.01	0	0.106958119	0.031997096	0	0	0.128583395	0	0.046220826	0.026058331	0.037630842	0	0	0	0.08644643	0.069321525	0.255653123	0.062137362	0.024206933	0.065895402	0.048155876	0	0.010734741	0.19	0.110506882	1.0360208
TCGA.61.2102.01A.01R.0668.01	0.038154581	0	0	0	0	0.152059291	0	0.040368422	0.063986184	0.026829109	0	0.031561371	0	0.329925839	0.006058496	0.280031802	0	0.001097975	0.02992693	0	0	0	0.03	0.222705852	1.0203542
TCGA.61.2104.01A.01R.0668.01	0	0.033777558	0.086913415	0.026474638	0	0.111926189	0	0.037086111	0.016745252	0.047456084	0	0.009818627	0	0.120718761	0.147346492	0.221655324	0	0.005513015	0	0.099903066	0	0.034665471	0.01	0.310649863	0.9614977
TCGA.61.2109.01A.01R.0668.01	0	0.071503358	0.008781217	0	0	0.104442137	0	0.083001908	0.084398025	0.068527683	0	0.047349789	0	0.243506377	0.030519187	0.195510702	0.003120669	0.014371026	0	0.04496792	0	0	0.12	0.140880806	1.0409942
TCGA.61.2110.01A.01R.0668.01	0	0.141593584	0.024538354	0	0	0.287501464	0.004251261	0.055233719	0.052631918	0	0.089652114	0.002528476	0.063184654	0.1061022	0.010304226	0.138512084	0	0.008550549	0.004793777	0.010621618	0	0	0.31	0.060843301	1.0635684
TCGA.61.2111.01A.01R.0668.01	0	0.08021778	0.041439192	0.081514857	0	0.097993748	0	0.024389868	0.035765341	0.018946553	0	0.054070887	0	0.036848495	0.038253077	0.351803884	0.055035929	0.009603091	0.039960418	0.013593705	0	0.020563178	0.03	0.219913913	0.9956908
TCGA.61.2113.01A.01R.0668.01	0	0.133249459	0.072453388	0	0.010939507	0.162640952	0.026606457	0.070357698	0	0.073642942	0	0.015018231	0	0.081296772	0.158253485	0.105156238	0.014346172	0.007669918	0	0.052006906	0	0.016361873	0.01	0.374050792	0.9298051
VALUE	0.035437001	0	0.068298769	0.038421202	0	0.215246976	0	0	0.129762968	0	0.115837675	0	0.117165894	0	0	0	0	0.103291841	0	0.176537674	0	0	0.9	-0.0087	1.0958027
VALUE.1	0.01023117	0	0.044135583	0	0	0.248998646	0	0	0.170899952	0	0.11563484	0.097535368	0.185432993	0.118750132	0	0	0	0	0	0.008381315	0	0	0.98	-0.0316	1.1289193
VALUE.2	0	0.078850524	0.091307891	0.002566721	0	0.286381329	0	0	0.205777253	0	0	0.149234179	0.093810573	0.063724674	0	0	0	0	0	0.028346856	0	0	0.99	-0.0364	1.1336513
VALUE.3	0.054679726	0	0.081023519	0	0	0.279649169	0	0	0.182914857	0	0.104622409	0.01885075	0.101990661	0.076718875	0	0	0	0.022731307	0	0.076818726	0	0	1	-0.0706	1.121499
VALUE.4	0	0	0.07283429	0.075060221	0	0.261742439	0	0	0.186422543	0	0.002775381	0.143172706	0.131445996	0.126546425	0	0	0	0	0	0	0	0	0.99	-0.0395	1.1358839
VALUE.5	0.074118046	0	0.06921983	0.044423505	0	0.26007351	0	0.002333181	0.054908592	0	0.03230744	0.081596256	0.181207273	0.122188132	0	0	0	0.005933498	0	0.071690737	0	0	1	-0.0759	1.1233471
VALUE.6	0	0.095460711	0.113319884	0.063218945	0	0.199240824	0	0.003032957	0.264134324	0	0	0.189404556	0.063332466	0	0	0	0	0	0	0.008855334	0	0	0.77	0.013474986	1.1420082
VALUE.7	0.034398277	0	0.046991948	0.069598414	0	0.238732629	0	0	0.179495445	0	0	0.138656754	0.129688872	0.091230506	0	0	0	0.071207155	0	0	0	0	0.77	0.01335587	1.104443
VALUE.8	0.032558384	0	0.067613966	0.018418223	0	0.195328325	0	0	0.224246737	0	0.118169086	0.054146429	0.218372556	0	0	0	0	0	0	0.071146293	0	0	1	-0.0763	1.1409792
VALUE.9	0.041017108	0	0.076438842	0.016119083	0	0.327949951	0	0	0.201158872	0	0.031421745	0.086569996	0.098396665	0.068962617	0	0	0	0	0	0.051965121	0	0	0.72	0.024403912	1.0994202
VALUE.10	0.025592017	0	0.047182572	0.349819216	0	0	0	0.050008797	0.136767253	0	0.033634895	0.021683611	0.05939974	0.164675005	0	0	0	0.090104059	0.021132834	0	0	0	0.57	0.048432468	1.0866862
VALUE.11	0.034789503	0	0.068863911	0.036244706	0	0.315935208	0	0	0.097688396	0	0.095629871	0.054119091	0.118467775	0.059984147	0	0	0	0.025929188	0	0.092348205	0	0	1	-0.0705	1.1313875
VALUE.12	0.077458181	0	0.08170632	0.084782331	0	0.076166139	0	0.078865737	0.212206525	0	0	0.122397222	0.087424832	0.126881898	0	0	0	0.028651151	0	0.023459663	0	0	0.99	-0.044	1.1211629
VALUE	0	0.052092576	0.001920949	0.067964118	0	0.097193827	0	0.075927243	0	0.06046919	0	0.060078219	0.018088389	0	0.117530814	0.257389534	0	0.011212131	0	0.141941806	0.014073457	0.024117748	0	0.373600385	0.9309021
VALUE.1	0	0.042803381	0.013839329	0	0	0.236594675	0	0.063474109	0	0	0.014466433	0.069424185	0.035582533	0	0	0.203516662	0	0.071568335	0	0.211461528	0.037268831	0	0.33	0.070615799	1.0647456
VALUE.2	0	0.0809405	0.035013707	0	0	0.222256404	0	0.107043929	0	0.014719058	0.097856436	0	0.020493676	0.0232233	0.030297443	0.093029967	0	0.254871033	0	0.013545502	0.006709045	0	0.18	0.100343477	1.0557237
VALUE.3	0.011455457	0	0.01720843	0.106025869	0	0.01891027	0.041870933	0.084648026	0	0.020242464	0	0.091186377	0.037516935	0	0.148000548	0.253820888	0	0.011867528	0	0.120530896	0.036715379	0	0	0.36912641	0.9357023
VALUE.4	0	0.044217952	0.027161716	0.02398298	0	0.140740059	0	0.108349597	0	0	0.065379999	0.085420256	0.171009315	0.001098265	0	0.257999676	0	0.074640187	0	0	0	0	0.9	-0.0218	1.0952225
VALUE.5	0.011192798	0	0.008753451	0.001072565	0	0.107879313	0	0.036582547	0	0.014955595	0.003783714	0.025027609	0.080631982	0	0.10521829	0.343005009	0	0.045330863	0	0.201172335	0.015393932	0	0.01	0.302741448	0.9696355
VALUE.6	0	0.045011637	0	0.120549867	0	0.188497322	0	0.104358213	0	0.093545801	0	0.074981291	0	0.089292163	0.112988591	0.125137771	0	0.045637345	0	0	0	0	0	0.462936142	0.8862799
VALUE.7	0	0.009845457	0	0.035945089	0	0.086973064	0	0.082630457	0	0	0.019950683	0.08192887	0.103247814	0	0.119003832	0.334479938	0	0.0004	0	0.115664159	0.009868388	0	0.07	0.158970997	1.0354207
VALUE.8	0.015848065	0	0.021170939	0.014622568	0	0.186691458	0	0.201217307	0	0	0.020478828	0.103197349	0.028965114	0.019997467	0	0.218734821	0	0.150949593	0	0.018126491	0	0	0.73	0.007510818	1.0908679
VALUE.9	0.027334367	0	0	0.173415926	0	0.06357189	0.02412034	0.045861411	0	0.141721671	0	0.070324516	0.004179563	0.001643127	0.146529661	0.227340318	0	0.064233857	0.005186679	0.00448613	0.0001	0	0	0.510507445	0.859599
VALUE.10	0	0.010524908	0.001637483	0.132838617	0	0.092380037	0	0.020183763	0.007292316	0	0	0.053233556	0.078303151	0	0.004102445	0.216890227	0	0.039043786	0	0.288879795	0.054689916	0	0.02	0.21984286	1.0118639
VALUE.11	0.042841718	0	0.02025193	0.040235654	0	0.08689853	0	0.109770962	0	0.02990661	0.044031389	0.049603873	0.011303001	0	0.046311787	0.261445635	0	0.165685992	0	0.078784906	0.012928014	0	0.07	0.158276484	1.0256536
VALUE.12	0	0.012158617	0.004014819	0	0	0.085242554	0	0.085654045	0	0.021253259	0	0.035027706	0.024318683	0	0.161604321	0.26153634	0	0.112608271	0	0.196581385	0	0	0.02	0.224667797	1.0194681
VALUE.13	0	0.021287373	0	0	0	0.080575116	0	0.091355736	0	0.055921011	0.048843996	0.048834921	0.082708574	0	0.07459701	0.310883867	0	0.13919635	0	0.045796047	0	0	0.06	0.185525824	1.0187477
VALUE.14	0	0	0.042087675	0.074782235	0	0.078072449	0.048309958	0.149301212	0	0.061104515	0.0006	0.059349011	0	0.08465071	0.187990266	0.150654762	0	0.060869665	0	0.002208685	0	0	0	0.356619287	0.9456302
VALUE.15	0	0.081622759	0	0	0	0.087945795	0	0.029619659	0.045742085	0	0.007973424	0.025887094	0.002094667	0.29114724	0.045977873	0.212492123	0	0.145036689	0	0.019481739	0	0.004978853	0.01	0.23880073	1.0049605
VALUE.16	0	0.031841866	0	0	0	0.150534456	0	0.048961127	0	0	0.064968606	0.049555051	0	0.252779776	0	0.312202763	0	0.089156356	0	0	0	0	0.02	0.226635601	1.0102182
VALUE.17	0	0	0.012898024	0.003577859	0	0.162372962	0	0.063400727	0	0.021394014	0	0.021948106	0.190086973	0	0.027622402	0.32568447	0	0.052911793	0	0.102256264	0.015846404	0	0.01	0.243105254	0.9877552
VALUE.18	0	0.018137716	0.007376757	0.177992001	0	0.026779607	0	0.092380569	0	0.050920717	0	0.125834873	0	0	0.168599404	0.258376323	0	0.050659151	0	0.022942881	0	0	0	0.396698494	0.9285043
VALUE.19	0.00335582	0.042821643	0.005041662	0.044963829	0	0.101537174	0	0.099683125	0	0.008295825	0.006149066	0.007134385	0.076307025	0	0.02347987	0.505913853	0	0.047584248	0	0.027732476	0	0	0.06	0.18539438	1.0207349
VALUE.20	0	0.032159511	0	0	0	0.141082357	0	0.075838092	0.019696179	0	0	0.116449013	0.030766343	0.064025968	0.15941371	0.20844515	0	0.074231857	0	0.07789182	0	0	0.08	0.156279258	1.0455371
VALUE.21	0	0.067018919	0	0.046064007	0	0.076695098	0	0.079685764	0	0	0	0.151443413	0.021555194	0.044173681	0.036317289	0.220177513	0	0.22759235	0.016024088	0	0	0.013252683	0	0.343012351	0.9484768
VALUE.22	0.029546943	0	0.034709836	0.01676659	0	0.103762455	0	0.066201944	0.111924725	0	0.094343703	0	0.033276162	0.069293013	0.020736045	0.385002318	0	0.021137801	0	0.005836168	0.007462297	0	0.74	0.003190697	1.0878162
VALUE.23	0.070042576	0	0.015440767	0.029390857	0.033074551	0.003113254	0	0.088489916	0.007078475	0	0.096609879	0.043140494	0.0609548	0.124317561	0.011349883	0.283157597	0	0.02070005	0.11313934	0	0	0	0.84	-0.0106	1.0856437
VALUE.24	0	0.031293251	0	0.016115369	0	0.034192185	0	0.062825015	0	0.007663915	0	0.086336318	0.038279522	0	0.009048074	0.43700026	0	0.16621801	0	0.055106984	0	0.055921097	0.02	0.219586433	1.0088175
VALUE.25	0	0.00258616	0	0	0	0.109547353	0	0.156226552	0	0	0.025890553	0.068688581	0.062663356	0	0	0.15278081	0	0.311251826	0	0.100764254	0.003114904	0.006485652	0.1	0.140571654	1.0461744
VALUE.26	0	0.0005	0	0	0	0.062903496	0	0.139459496	0	0	0.015081279	0.05897325	0.020362833	0.09589595	0.064510627	0.155608223	0	0.21729726	0	0.167169981	0	0.002241155	0.05	0.202727631	1.0218587
VALUE.27	0	0	0.020787736	0	0	0.237751016	0	0.058121058	0	0.094146864	0	0.138692259	0	0.12326406	0.165168859	0.130602794	0.026019788	0	0	0.005445566	0	0	0	0.524660058	0.8506234
VALUE.28	0	0	0	0	0	0.200925904	0	0.126690837	0.022134872	0	0	0.09968096	0.042428497	0.073991099	0.040838757	0.165057126	0	0.063473624	0	0.164778323	0	0	0.97	-0.037	1.1147831
VALUE.29	0.283602367	0	0	0	0	0.158320957	0	0.210766504	0	0	0	0.121829875	0.057979909	0.110521192	0	0.017222581	0	0.001433922	0	0	0.038322693	0	1	-0.0618	1.1426143
VALUE.30	0.06990365	0	0.047669238	0	0	0.064656369	0	0.194315837	0	0	0	0.07200299	0.011882006	0	0	0.156914862	0	0.271822278	0	0.11083277	0	0	0.62	0.025310366	1.0868741
VALUE.31	0	0.00353459	0.004549772	0	0	0.097734543	0	0.092269693	0	0	0	0.142520028	0.079970235	0	0	0.140553555	0	0.108391504	0	0.300984988	0.01038245	0.019108642	0.06	0.187554964	1.0413999
VALUE.32	0	0.013133824	0.014418927	0	0	0.085385343	0	0.090495034	0	0	0.005949689	0.051846672	0.151769183	0.014950533	0.030039812	0.372984917	0	0.044557207	0	0.092759461	0.031709399	0	0.67	0.016751155	1.0866718
VALUE.33	0	0.013604726	0	0	0	0.052278033	0	0.09436833	0	0.023414262	0	0.058844616	0	0.212669954	0.06488694	0.251003624	0	0.098207968	0	0.130721547	0	0	0.01	0.29493573	0.9767165
VALUE.34	0	0.030928392	0.018308133	0.093908389	0	0.134901172	0	0.087648749	0	0	0	0.197661269	0.007835243	0	0.103684025	0.230326301	0	0.007014333	0	0.084203992	0	0.003580001	0.08	0.154512388	1.0531435
VALUE.35	0.020602235	0	0.010179949	0.073901738	0	0.057711304	0	0.103581539	0	0.030108221	0	0.10219107	0.058936284	0.117077308	0.003588	0.326418869	0	0.070704263	0	0.017400356	0.007598862	0	0.06	0.181282251	1.0205105
VALUE.36	0	0.052321636	0.018330113	0.069879963	0	0.123310268	0	0.134344924	0	0	0	0.107551136	0.013834225	0.027975933	0.17586312	0.226459262	0	0.05012942	0	0	0	0	0.01	0.230941361	1.0087473
VALUE.37	0	0.098918976	0.038967455	0	0	0.157601703	0	0.180549969	0.010745926	0	0.131750077	0	0.053919706	0.082173097	0.089687151	0.130194956	0	0.002988254	0	0.020669634	0.001833095	0	0.77	-0.0011	1.083791
VALUE.38	0	0.015982525	0	0.010976187	0	0.177915781	0	0.077016845	0	0	0	0.096702721	0.100350799	0	0.037740286	0.34247335	0	0.063589	0	0.05474844	0.022504066	0	0.07	0.161887026	1.0240767
VALUE.39	0	0	0.160857119	0	0.076407218	0.136449365	0	0.215610965	0	0.03809792	0.177697843	0	0	0	0.014037481	0	0.056793623	0.121871594	0.002176871	0	0	0	0.74	0.002268803	1.1149403
VALUE.40	0	0.015349533	0.008509053	0.067499942	0	0.035150902	0	0.114134715	0.016623943	0	0	0.106002647	0.161631381	0	0.051342874	0.278851179	0	0.13081253	0	0.0140913	0	0	0.01	0.237793882	0.9926872
VALUE.41	0	0	0.009132393	0	0	0.242063766	0	0.063698378	0.017764409	0	0.074848094	0.010430329	0.018117887	0.038024518	0.012563693	0.208189621	0	0.006711969	0	0.203811725	0.090974581	0.003668635	0.44	0.052145012	1.0718332
VALUE.42	0.018500841	0	0.005700371	0	0.028493344	0.085837462	0	0.187000932	0.038453546	0	0.029549427	0.057509145	0	0.24070087	0.010148082	0.16619527	0	0	0	0.131910711	0	0	0.96	-0.0317	1.1198263
VALUE.43	0	0.007416688	0.008559879	0.037644846	0	0.138427307	0	0.064453003	0	0.023371571	0	0.099076541	0.084087525	0	0.077530841	0.264423212	0	0.194487942	0	0.0005	0	0	0.01	0.254871856	0.9919482
VALUE.44	0.012116849	0	0.005950997	0.030172453	0	0.269927407	0	0.060190872	0	0	0	0.128264293	0.009458073	0	0.163845416	0.191345832	0	0.080778715	0.047949093	0	0	0	0.01	0.272944872	0.9900874
VALUE.45	0	0.001669901	0	0.121859181	0	0.011664115	0	0.100606248	0	0	0	0.129546275	0.058714519	0	0.004083295	0.260953976	0	0.108731214	0	0.137244924	0.06384507	0.001081281	0.22	0.090357826	1.0639888
VALUE.46	0.048598999	0	0.005608693	0	0	0.244273579	0	0.054723575	0	0	0.088120852	0.004445075	0.106005156	0	0	0.131345647	0	0.121416525	0	0.130499658	0.064962242	0	0.28	0.082090278	1.0464465
VALUE.47	0	0.00370833	0.014069316	0	0.006393172	0.118083809	0	0.164195245	0.0066601	0	0.208270597	0	0.095942807	0.084552449	0	0.200130786	0.003165522	0	0.094827867	0	0	0	0.96	-0.0346	1.101594
VALUE.48	0.007701402	0.043829965	0.034595644	0	0	0.175415051	0	0.156106872	0	0	0.009427245	0.0768539	0.001038442	0.047672061	0.143356558	0.267608008	0	0.036394852	0	0	0	0	0.75	0.001796343	1.100074
VALUE.49	0	0.019785836	0.005980552	0.071556747	0	0.093055692	0	0.10113411	0.016473387	0.078639201	0	0.16528491	0	0.143139346	0.169669607	0.092643571	0.026960836	0.007947048	0	0.007729156	0	0	0	0.55493723	0.8314582
VALUE.50	0	0.005832372	0.004310382	0.042022873	0	0.058199527	0	0.056582608	0	0.067914862	0	0.040510334	0.031564301	0.021697152	0.081887732	0.236023484	0	0.04753414	0	0.239250935	0.063054848	0.00361445	0.01	0.286676918	0.9776724
VALUE.51	0	0.045527836	0.019110946	0	0	0.067766728	0	0.100701245	0.025499042	0	0	0.065064233	0	0.376617378	0.034182858	0.127762461	0	0.135471426	0	0.002295847	0	0	0.02	0.22853766	1.0147365
VALUE.52	0	0.006159878	0.005525959	0.007588202	0	0.132362259	0	0.070711381	0	0.021207237	0	0.075256955	0.05760733	0.037049848	0.147794539	0.328034255	0	0.067434932	0.038759722	0	0.004507503	0	0	0.349153228	0.9452638
VALUE.53	0	0.029192803	0.003181981	0	0	0.050580374	0	0.053426265	0	0.020036665	0	0.035780581	0	0.258129713	0.034183063	0.229745231	0	0.039838209	0	0.244679226	0.001225889	0	0	0.39657077	0.9291576
VALUE.54	0.007978572	0	0.006946205	0.007702024	0	0.24943844	0	0.005007352	0	0	0.003486315	0.058814986	0.016131581	0.267628434	0.111735386	0.158524131	0	0.040495418	0	0.066111156	0	0	0.01	0.300258247	0.9732046
VALUE.55	0.0006	0	0	0.04763317	0	0.126665075	0	0.109273136	0.043810685	0	0	0.21244643	0.015470635	0.093168001	0.045395658	0.208129004	0	0.097444898	0	0	0	0	0.55	0.036340938	1.1062774
VALUE.56	0	0.07013631	0.043317039	0	0	0.057073075	0	0.193286862	0.064351474	0	0	0.146867297	0.068590341	0.013760121	0	0.077073607	0	0.096992327	0.168551547	0	0	0	0.99	-0.0498	1.0998631
