# Supplementary material for: Transcriptomic immune profiling of ovarian cancers in paraneoplastic cerebellar degeneration associated with anti-Yo antibodies
Source: Br J Cancer. 2018 Jun 14;119(1):105–13. doi: 10.1038/s41416-018-0125-7 (PMC6035206; doi:10.1038/s41416-018-0125-7)
Supplement: Supplementary file 16 — Supp Table8 [file 41416_2018_125_MOESM16_ESM.xls]

## Sheet: Supplementary_table_6_ESTIMATE.
Score	Patient 1	Patient 2	Patient 3	Patient 4	Patient 5	Patient 6	Patient 7	Patient 8	Patient 9	Patient 10	Patient 11	Patient 12	TCGA.04.1331.01A.01R.0434.01	TCGA.04.1332.01A.01R.0434.01	TCGA.04.1335.01A.01R.0434.01	TCGA.04.1336.01A.01R.0434.01	TCGA.04.1337.01A.01R.0434.01	TCGA.04.1338.01A.01R.0434.01	TCGA.04.1341.01A.01R.0434.01	TCGA.04.1342.01A.01R.0434.01	TCGA.04.1343.01A.01R.0434.01	TCGA.04.1346.01A.01R.0434.01	TCGA.04.1347.01A.01R.0434.01	TCGA.04.1348.01A.01R.0453.01	TCGA.04.1349.01A.01R.0453.01	TCGA.04.1350.01A.01R.0453.01	TCGA.04.1351.01A.01R.0453.01	TCGA.04.1356.01A.01R.0453.01	TCGA.04.1357.01A.01R.0453.01	TCGA.04.1360.01A.01R.0453.01	TCGA.04.1361.01A.01R.0453.01	TCGA.04.1362.01A.01R.0453.01	TCGA.04.1364.01A.01R.0453.01	TCGA.04.1365.01A.01R.0453.01	TCGA.04.1367.01A.01R.0453.01	TCGA.04.1371.01A.01R.0453.01	TCGA.04.1514.01A.01R.0502.01	TCGA.04.1517.01A.01R.0538.01	TCGA.04.1519.01A.01R.0538.01	TCGA.04.1525.01A.01R.0538.01	TCGA.04.1530.01A.02R.0502.01	TCGA.04.1536.01A.01R.0538.01	TCGA.04.1542.01A.01R.0502.01	TCGA.04.1638.01A.01R.0582.01	TCGA.04.1646.01A.01R.0582.01	TCGA.04.1648.01A.01R.0582.01	TCGA.04.1649.01A.01R.0582.01	TCGA.04.1651.01A.01R.0582.01	TCGA.04.1652.01A.01R.0582.01
Stromalscore	-476.853328814504	-536.044586649276	-603.761858393994	-614.753523878849	-483.717340149333	-451.596125689252	-565.384759806914	-627.146197796393	-582.805049449836	-628.543255935908	-680.810726991182	-566.073322685527	-265.406345860954	898.366549250599	-1140.88337287508	-902.730866258379	1042.39801141215	699.277112860641	-581.487994262975	-239.819037798446	92.2316858505203	-283.542454900622	-686.171153797597	-397.622996165362	-66.5821947037866	-1414.72678373203	-569.568933121046	-668.117699674501	380.724655214489	-581.537964395829	-185.962391454773	-722.348640431567	-1586.87158022961	-545.539685858465	-1060.59846862606	-1690.4323099167	-907.19479523608	-909.800504939854	-1107.73434523113	-658.548510976712	666.951218406148	-767.176843763707	-1031.93419891425	-1237.56603585416	-1087.47426394834	-773.094303978186	-1154.04187798575	-1362.55897498135	-229.325091522644
Immunescore	840.961525602287	813.144724350711	628.719229268431	689.698180551534	694.065271106993	769.482862546715	757.3635266598	760.316301065869	558.850757962998	531.348302901229	682.400838951166	878.832095785899	-587.620072598466	250.731469436325	-500.882359925919	725.271391929678	514.576323734125	1158.12072608828	-550.034082955744	-199.46991016497	401.501504532034	1438.54197115177	-1180.7568621195	1455.3024549661	1160.98131165709	-1309.72350532923	-652.356490129241	-36.5556567696956	2444.59938155718	-171.773691160312	525.35518952856	307.514803063651	-1319.71600071662	1168.81819192259	205.624815235828	-1419.19528847961	-1380.91941936932	-304.24765710501	-889.72188031557	200.812422453192	941.036365551454	120.373088331406	-986.941028405695	-265.528021077648	-549.854941292596	405.149471362078	-71.8646956993406	-11.9549671379722	-297.667909948714
ESTIMATEscore	364.108196787783	277.100137701435	24.9573708744373	74.9446566726858	210.347930957659	317.886736857463	191.978766852886	133.170103269476	-23.9542914868381	-97.1949530346785	1.59011195998437	312.758773100372	-853.02641845942	1149.09801868692	-1641.765732801	-177.4594743287	1556.97433514627	1857.39783894892	-1131.52207721872	-439.288947963416	493.733190382555	1154.99951625114	-1866.92801591709	1057.67945880074	1094.39911695331	-2724.45028906126	-1221.92542325029	-704.673356444197	2825.32403677167	-753.311655556141	339.392798073787	-414.833837367916	-2906.58758094624	623.27850606413	-854.973653390232	-3109.62759839631	-2288.1142146054	-1214.04816204486	-1997.4562255467	-457.73608852352	1607.9875839576	-646.8037554323	-2018.87522731995	-1503.09405693181	-1637.32920524093	-367.944832616109	-1225.90657368509	-1374.51394211932	-526.993001471358
TumorPurity	0.790951365834439	0.798701425416709	0.820420267652325	0.816202893130149	0.804558986863861	0.795084590024966	0.806157366880285	0.811235085570715	0.824504139023406	0.830539822466084	0.822376601998019	0.79554089172028	0.88709980749309	0.715356990738955	0.934482010332915	0.837044064902997	0.672264461803952	0.638974728275206	0.905222671969788	0.857449097997308	0.779166398507637	0.714751407330532	0.94573608215344	0.724669079462105	0.720944324098739	0.97904683362865	0.910781794279754	0.876838721838511	0.523611339516757	0.880248925372534	0.793166012360984	0.85559641610038	0.984140615161316	0.767106850552486	0.887231704686866	0.988989692171979	0.964005625119943	0.910303766992914	0.951787891940053	0.858839315637622	0.666702103192217	0.872723069268807	0.952747648559059	0.927042189027233	0.934249967290222	0.85201336160855	0.911022925019328	0.919800528630754	0.864002386522308
[truncated: 206 more columns]
