# Supplementary material for: Transcriptomic immune profiling of ovarian cancers in paraneoplastic cerebellar degeneration associated with anti-Yo antibodies
Source: Br J Cancer. 2018 Jun 14;119(1):105–13. doi: 10.1038/s41416-018-0125-7 (PMC6035206; doi:10.1038/s41416-018-0125-7)
Supplement: Supplementary file 17 — Supp Table9 [file 41416_2018_125_MOESM17_ESM.xls]

## Sheet: public_datasets_survival_OT_sum
	E.MTAB.386_eset	GSE12418_eset	GSE12470_eset	GSE13876_eset	GSE14764_eset	GSE17260_eset	GSE18520_eset	GSE19829.GPL570_eset	GSE19829.GPL8300_eset	GSE20565_eset	GSE2109_eset	GSE26193_eset	GSE26712_eset	GSE30009_eset	GSE30161_eset	GSE32062.GPL6480_eset	GSE32063_eset	GSE44104_eset	GSE49997_eset	GSE51088_eset	GSE6008_eset	GSE6822_eset	GSE8842_eset	GSE9891_eset	PMID15897565_eset	PMID17290060_eset	PMID19318476_eset	TCGA.mirna.8x15kv2_eset	TCGA_eset	TCGA.RNASeqV2_eset
Study	Bentink, Matulonis 2012	Partheen, Horvath 2006	Yoshihara, Tanaka 2009	Crijns, van der Zee 2009	Denkert, Lage 2009	Yoshihara, Tanaka 2010	Mok, Birrer 2009	Konstantinopoulos, Cannistra 2010 hgu133plus2	Konstantinopoulos, Cannistra 2010 hgu95	Meyniel, Sastre-Garau 2010	expO, IGC 2005	Mateescu, Mechta-Grigoriou 2011	Bonome, Birrer 2008	Gillet, Gottesman 2012	Ferriss, Lee 2012	Yoshihara, Tanaka 2012	Yoshihara, Tanaka 2012	Wu, Chou 2013	Pils, Zeilinger 2012	Karlan, Slamon 2014	Murph, Mills 2009	Ouellet, Mes-Masson 2005	Marchini, D'Incalci 2008	Tothill, Bowtell 2008	Berchuck, Marks 2005	Dressman, Lancaster 2007	Berchuck, Lancaster 2009	Cancer Genome Atlas Research Network 2011	Cancer Genome Atlas Research Network 2011	Cancer Genome Atlas Research Network 2011
PMID	22348002	16996261	19486012	19192944	19294737	20300634	19962670	20547991	20547991	20492709	PMID unknown	22101765	18593951	22492981	22348014	22241791	22241791	23934190	22497737	24368280	19440550	PMID unknown	19047114	18698038	15897565	17290060	19318476	21720365	21720365	21720365
N samples	129	54	53	157	80	110	63	28	42	140	204	107	195	103	58	260	40	60	204	172	103	66	83	285	63	117	42	578	554	261
stage	1/128/0	0/54/0	8/35/10	0/157/0	9/71/0	0/110/0	0/53/10	0/0/28	0/0/42	27/67/46	37/87/80	31/76/0	0/185/10	0/103/0	0/58/0	0/260/0	0/40/0	25/35/0	9/185/10	31/120/21	42/53/8	0/0/66	83/0/0	42/240/3	11/52/0	1/115/1	2/39/1	43/520/15	39/511/4	18/242/1
histology	129/0/0/0/0/0/0	54/0/0/0/0/0/0	43/0/0/0/0/0/10	157/0/0/0/0/0/0	68/2/6/0/2/0/2	110/0/0/0/0/0/0	53/0/0/0/0/0/10	0/0/0/0/0/0/28	0/0/0/0/0/0/42	71/6/6/7/6/0/44	85/9/28/11/59/0/12	79/6/8/8/6/0/0	185/0/0/0/0/0/10	102/1/0/0/0/0/0	47/5/1/1/1/0/3	260/0/0/0/0/0/0	40/0/0/0/0/0/0	28/12/11/9/0/0/0	171/0/0/0/23/0/10	122/3/7/9/11/0/20	41/8/37/13/0/0/4	41/11/7/1/0/0/6	31/16/17/17/1/0/1	264/0/20/0/1/0/0	63/0/0/0/0/0/0	117/0/0/0/0/0/0	42/0/0/0/0/0/0	568/0/0/0/0/0/10	554/0/0/0/0/0/0	261/0/0/0/0/0/0
known late-stage serous	128	54	35	157	65	110	53	0	0	55	45	62	185	102	47	260	40	24	166	110	34	0	0	229	52	115	39	520	511	242
Platform	Illumina humanRef-8 v2.0	SWEGENE H_v2.1.1_27k	Agilent G4110B	Operon v3 two-color	Affymetrix HG-U133A	Agilent G4112A	Affymetrix HG-U133Plus2	Affymetrix HG-U133Plus2	Affymetrix HG_U95Av2	Affymetrix HG-U133Plus2	Affymetrix HG-U133Plus2	Affymetrix HG-U133Plus2	Affymetrix HG-U133A	TaqMan qRT-PCR	Affymetrix HG-U133Plus2	Agilent G4112F	Agilent G4112F	Affymetrix HG-U133Plus2	ABI Human Genome	Agilent G4110B	Affymetrix HG-U133A	Affymetrix Hu6800	Agilent G4100A cDNA	Affymetrix HG-U133Plus2	Affymetrix HG-U133A	Affymetrix HG-U133A	Affymetrix HG-U133A	Affymetrix HT_HG-U133A	Agilent miRNA-8x15k2 G4470B	Illumina HiSeq RNA sequencing
median.survival	42	NA	NA	25	54	53	25	47	45	NA	NA	37	46	41	50	59	53	NA	NA	50	NA	NA	NA	47	NA	63	34	45	45	43
median follow-up	55	NA	NA	72	37	47	140	62	50	NA	NA	98	90	53	83	56	81	NA	31	113	NA	NA	84	36	NA	82	89	52	54	58
percent censoring	43	NA	NA	28	74	58	23	39	45	NA	NA	29	30	45	38	53	45	NA	71	26	NA	NA	82	59	NA	43	48	48	47	44
binarized OS (long/short)	NA	20/34	NA	NA	NA	NA	NA	NA	NA	NA	NA	NA	NA	NA	NA	NA	NA	44/16	NA	NA	NA	NA	NA	NA	24/28	NA	NA	NA	NA	NA
